# Supplementary material for: Multi- and Transgenerational Histological and Transcriptomic Outcomes of Developmental TCDD Exposure in Zebrafish (Danio rerio) Ovary
Source: Int J Mol Sci. 2025 Jul 16;26(14):6839. doi: 10.3390/ijms26146839 (PMC12296038; doi:10.3390/ijms26146839)
Supplement: Supplementary file 1 [file ijms-26-06839-s001.zip]

Archive with 6 entries (6 files):
- ijms-3614266_Supplemental Hormone date_Tables S6-S9.pdf
- ijms-3614266_Supplemental table S4_Full TCDD F0 ovary IPA Summary.xls
- ijms-3614266_Supplemental table S5_Full TCDD F2 ovary IPA Summary.xls
- ijms-3614266_Table S1.pdf
- Supplemental Table S2_ALL F0 Female TCDD DESeq results.xlsx
- Supplemental Table S3_F2 ALL Female TCDD DESeq results.xlsx
