# Supplementary material for: Multi- and Transgenerational Histological and Transcriptomic Outcomes of Developmental TCDD Exposure in Zebrafish (Danio rerio) Ovary
Source: Int J Mol Sci. 2025 Jul 16;26(14):6839. doi: 10.3390/ijms26146839 (PMC12296038; doi:10.3390/ijms26146839)
Supplement: Supplementary file 1 [file ijms-26-06839-s001.zip › ijms-3614266_Supplemental table S4_Full TCDD F0 ovary IPA Summary.xls]

## Sheet: Sheet0
© 2000-2025 QIAGEN. All rights reserved.
Analysis Details for My Projects->F2TCDD(1.23.25)->F0 F TCDD MC new - 2025-01-31 05:19 PM
Workspace	My Projects
Project	F2TCDD(1.23.25)
Analysis	F0 F TCDD MC new - 2025-01-31 05:19 PM
Date	Fri Jan 31 14:19:15 PST 2025
Analysis ID	42266335
Analysis Settings
Cutoff before duplicate resolution	true
Resolve duplicate on	Expression logfoldchange
Color using	Expression logfoldchange
Cutoff for Expression logfoldchange	down regulated -1.0 and up regulated 1.0
Cutoff for Expression pvalue	0.01
Reference set	Ingenuity Knowledge Base (Genes Only)
Relationship to include	Direct and Indirect
Includes Endogenous Chemicals	Yes
Optional Analyses	My Pathways My List
Filter Summary
Consider only molecules and/or relationships where
(confidence = Experimentally Observed) AND
(mol. types = biologic drug OR canonical pathway OR chemical - endogenous mammalian OR chemical - endogenous non-mammalian OR chemical - kinase inhibitor OR chemical - other OR chemical - protease inhibitor OR chemical drug OR chemical reagent OR chemical toxicant OR complex OR cytokine OR disease OR enzyme OR function OR fusion gene/product OR G-protein coupled receptor OR group OR growth factor…
Canonical Pathways for My Projects->F2TCDD(1.23.25)->F0 F TCDD MC new - 2025-01-31 05:19 PM
Ingenuity Canonical Pathways	-log(p-value)	zScore	Ratio	Molecules
Allograft Rejection Signaling	0		0.00406	B2M,HLA-B
Altered T Cell and B Cell Signaling in Rheumatoid Arthritis	0		0.00212	HLA-B,RELA
Autoimmune Thyroid Disease Signaling	0		0.00216	HLA-B
B Cell Development	0		0.00204	HLA-B
B Cell Receptor Signaling	0		0.0047	GSK3B,PTPN6,RELA
BBSome Signaling Pathway	0		0.00406	GABBR1,GPR155
Breast Cancer Regulation by Stathmin1	0		0.00495	ARHGEF2,GABBR1,GPR155
CCR5 Signaling in Macrophages	0		0.002	GNAI1
Calcium Signaling	0		0.00459	ATP2B3
Calcium-induced T Lymphocyte Apoptosis	0		0.00215	HLA-B
Cell Cycle Checkpoints	0		0.00368	YWHAE
Cellular Effects of Sildenafil (Viagra)	0		0.00438	GABBR1,GNAI1,GPR155
Chaperone Mediated Autophagy Signaling Pathway	0		0.00314	MMP14,RELA
Chromatin organization	0		0.00392	RELA
Communication between Innate and Adaptive Immune Cells	0		0.00213	B2M,HLA-B
Coronavirus Pathogenesis Pathway	0		0.00474	RELA
Cytotoxic T Lymphocyte-mediated Apoptosis of Target Cells	0		0.00467	B2M,HLA-B
EIF2 Signaling	0		0.0042	GSK3B
ERK/MAPK Signaling	0		0.00455	DUSP6
Ephrin Receptor Signaling	0		0.00495	GNAI1
Fc epsilon receptor (FCERI) signaling	0		0.00485	RELA
G Protein Signaling Mediated by Tubby	0		0.00213	GNAI1
Generic Transcription Pathway	0		0.00466	ESR2,NOTCH1
Graft-versus-Host Disease Signaling	0		0.00223	HLA-B
Gustation Pathway	0		0.00474	SCN8A
Histone Modification Signaling Pathway	0		0.00333	YWHAE
ICOS-ICOSL Signaling in T Helper Cells	0		0.00391	HLA-B,RELA
ID3 Signaling Pathway	0		0.00207	ESR2,LGALS1
IL-15 Signaling	0		0.0019	RELA
Lipid Antigen Presentation by CD1	0		0.00242	B2M
Mitotic G2-G2/M phases	0		0.005	YWHAE
Mitotic Prometaphase	0		0.00488	YWHAE
NFKBIE Signaling Pathway	0		0.00445	RELA,TNFRSF1A
NUR77 Signaling in T Lymphocytes	0		0.00385	B2M,HLA-B
Neutrophil Extracellular Trap Signaling Pathway	0		0.00489	COL12A1,COL1A2
Nuclear Cytoskeleton Signaling Pathway	0		0.00452	CDH2
Oxytocin in Brain Signaling Pathway	0		0.00498	GNAI1
PI3K Signaling in B Lymphocytes	0		0.00338	FOXO3,RELA
PKCθ Signaling in T Lymphocytes	0		0.00357	HLA-B,RELA
Phagosome Formation	0		0.00425	GABBR1,GPR155,HMOX1
Phospholipase C Signaling	0		0.00356	ARHGEF2,HMOX1,RELA,RHOC
Regulation of IL-2 Expression in Activated and Anergic T Lymphocytes	0		0.00214	RELA
Role of NFAT in Regulation of the Immune Response	0	1	0.00382	GNAI1,GSK3B,HLA-B,RELA
Role of Tissue Factor in Cancer	0		0.00481	TNFRSF1A
SAPK/JNK Signaling	0		0.00199	MAP4K3
Senescence Pathway	0		0.00332	FOXO3
Systemic Lupus Erythematosus Signaling	0		0.00281	C6,HLA-B,PTPN6
T Helper Cell Differentiation	0		0.00422	HLA-B,TNFRSF1A
TRIM21 Intracellular Antibody Signaling Pathway	0		0.00176	ANXA2
Th17 Activation Pathway	0		0.00204	RELA
Xenobiotic Metabolism PXR Signaling Pathway	0		0.00452	SMOX
p70S6K Signaling	0		0.00344	GNAI1,YWHAE
IL-33 Signaling Pathway	0.198		0.00513	VCAM1
NOD1/2 Signaling Pathway	0.201		0.00518	RELA
Macrophage Classical Activation Signaling Pathway	0.208		0.00532	RELA
Protein Sorting Signaling Pathway	0.218		0.00552	HMOX1
Ribonucleotide Reductase Signaling Pathway	0.228		0.00575	FOXO3
Coronavirus Replication Pathway	0.241		0.00602	GSK3B
CDC42 Signaling	0.244		0.00519	B2M,GSK3B,HLA-B
TEC Kinase Signaling	0.244		0.00519	GNAI1,RELA,RHOC
Necroptosis Signaling Pathway	0.246		0.00613	TNFRSF1A
Xenobiotic Metabolism General Signaling Pathway	0.246		0.00613	HMOX1
T Cell Exhaustion Signaling Pathway	0.255		0.00529	HLA-B,LGALS9,PTPN6
Role of Pattern Recognition Receptors in Recognition of Bacteria and Viruses	0.262		0.00649	RELA
KEAP1-NFE2L2 pathway	0.266		0.00658	GSK3B
Factors Promoting Cardiogenesis in Vertebrates	0.268		0.00662	GSK3B
Endocannabinoid Neuronal Synapse Pathway	0.27		0.00667	GNAI1
PTEN Regulation	0.27		0.00667	USP13
G alpha (s) signalling events	0.28		0.0069	GNAI1
Iron homeostasis signaling pathway	0.28		0.0069	HMOX1
Ephrin A Signaling	0.29		0.00714	MMP14
RHO GTPases Activate Formins	0.29		0.00714	RHOC
Systemic Lupus Erythematosus in B Cell Signaling Pathway	0.29	-1	0.00549	FOXO3,GSK3B,PTPN6,RELA
SNARE Signaling Pathway	0.294		0.00725	SNCG
RAC Signaling	0.296		0.0073	RELA
CCR3 Signaling in Eosinophils	0.299		0.00735	GNAI1
Complement cascade	0.299		0.00735	C6
CD28 Signaling in T Helper Cells	0.3		0.00575	HLA-B,PTPN6,RELA
Costimulation by the CD28 family	0.31		0.00763	PTPN6
TR/RXR Activation	0.31		0.00763	PFKP
Type I Diabetes Mellitus Signaling	0.312		0.00586	HLA-B,RELA,TNFRSF1A
Parkinson's Signaling Pathway	0.317		0.00633	NOS1,SMOX
Gαs Signaling	0.319		0.00787	GNAI1
TCR signaling	0.322		0.00794	RELA
p38 MAPK Signaling	0.327		0.00806	TNFRSF1A
Role of NANOG in Mammalian Embryonic Stem Cell Pluripotency	0.329		0.00813	GSK3B
NGF Signaling	0.335		0.00826	RELA
MSP-RON Signaling in Macrophages Pathway	0.337		0.00833	RELA
Nitric Oxide Signaling in the Cardiovascular System	0.337		0.00833	CAV1
Bladder Cancer Signaling	0.34		0.0084	MMP14
GPCR-Mediated Nutrient Sensing in Enteroendocrine Cells	0.34		0.0084	GNAI1
ESR-mediated signaling	0.342		0.00847	ESR2
Cholecystokinin/Gastrin-mediated Signaling	0.345		0.00855	RHOC
OX40 Signaling Pathway	0.348		0.00622	B2M,HLA-B,RELA
Airway Pathology in Chronic Obstructive Pulmonary Disease	0.353		0.00877	APOD
Binding and Uptake of Ligands by Scavenger Receptors	0.353		0.00877	COL1A2
Hedgehog 'off' state	0.353		0.00877	GSK3B
O-linked glycosylation	0.356		0.00885	MUC3A
Phase I - Functionalization of compounds	0.356		0.00885	SMOX
FAK Signaling	0.359	1.63299	0.00579	COL1A2,GABBR1,GPR155,GSK3B,MMP14,NEDD9
Regulation of Actin-based Motility by Rho	0.362		0.00901	RHOC
α-Adrenergic Signaling	0.362		0.00901	GNAI1
Xenobiotic Metabolism AHR Signaling Pathway	0.368		0.00917	RELA
Integration of energy metabolism	0.371		0.00926	GNAI1
Oxidative Phosphorylation	0.371		0.00926	COX6B1
Paxillin Signaling	0.377		0.00943	ACTN1
GPER1 signaling	0.386		0.00971	GNAI1
Mouse Embryonic Stem Cell Pluripotency	0.386		0.00971	GSK3B
Potassium Channels	0.386		0.00971	GABBR1
COPI-mediated anterograde transport	0.39		0.0098	SPTBN5
Sumoylation Pathway	0.393		0.0099	RHOC
Apelin Cardiomyocyte Signaling Pathway	0.396		0.01	GNAI1
S Phase	0.396		0.01	GSK3B
Melanocyte Development and Pigmentation Signaling	0.4		0.0101	PTPN6
Protein folding	0.4		0.0101	GAPDHS
DNA Methylation and Transcriptional Repression Signaling	0.403		0.0102	RELA
p53 Signaling	0.403		0.0102	GSK3B
Deubiquitination	0.405		0.00755	CFTR,USP13
Non-Small Cell Lung Cancer Signaling	0.41		0.0104	FOXO3
CREB Signaling in Neurons	0.413	1	0.00649	FGFR2,GABBR1,GNAI1,GPR155
Immunogenic Cell Death Signaling Pathway	0.413		0.0105	TNFRSF1A
MITF-M-dependent gene expression	0.413		0.0105	ASAH1
Serotonin Degradation	0.413		0.0105	SMOX
G alpha (i) signalling events	0.419		0.00775	GABBR1,GNAI1
CTLA4 Signaling in Cytotoxic T Lymphocytes	0.421	0	0.00656	B2M,GSK3B,HLA-B,HMOX1
ERBB Signaling	0.421		0.0108	GSK3B
RANK Signaling in Osteoclasts	0.421		0.0108	RELA
Sperm Motility	0.421		0.00778	FGFR2,GNAI1
Acute Myeloid Leukemia Signaling	0.424		0.0109	RELA
MAPK6/MAPK4 signaling	0.424		0.0109	FOXO3
Actin Nucleation by ARP-WASP Complex	0.428		0.011	RHOC
Degradation of beta-catenin by the destruction complex	0.428		0.011	GSK3B
Superpathway of Melatonin Degradation	0.428		0.011	SMOX
BMP signaling pathway	0.432		0.0111	RELA
Opioid Signalling	0.432		0.0111	GNAI1
RAB GEFs exchange GTP for GDP on RABs	0.432		0.0111	YWHAE
Oxidative Stress Induced Senescence	0.439		0.0114	TXN
Respiratory electron transport	0.439		0.0114	COX6B1
PDGF Signaling	0.443		0.0115	CAV1
Cyclins and Cell Cycle Regulation	0.447		0.0116	GSK3B
VEGF Family Ligand-Receptor Interactions	0.447		0.0116	NRP1
LPS-stimulated MAPK Signaling	0.451		0.0118	RELA
Actin Cytoskeleton Signaling	0.454		0.00826	ACTN1,EZR
PEDF Signaling	0.456		0.0119	RELA
Superpathway of Inositol Phosphate Compounds	0.457		0.0083	DUSP6,PTPN6
Role of Osteoblasts in Rheumatoid Arthritis Signaling Pathway	0.459		0.00833	GSK3B,MMP14
Metabolism of water-soluble vitamins and cofactors	0.464		0.0122	CUBN
Chemokine Signaling	0.468		0.0123	GNAI1
DDX58/IFIH1-mediated induction of interferon-alpha/beta	0.468		0.0123	RELA
Degradation of the extracellular matrix	0.468		0.0123	MMP14
IL-3 Signaling	0.468		0.0123	PTPN6
Signaling by NTRK1 (TRKA)	0.468		0.0123	DUSP6
IL-4 Signaling	0.47	1	0.00696	COL12A1,COL1A2,GNAI1,PTPN6
NF-κB Signaling	0.476	2	0.00701	FGFR2,GSK3B,RELA,TNFRSF1A
TREM1 Signaling	0.477		0.0127	RELA
Maturity Onset Diabetes of Young (MODY) Signaling	0.482		0.0128	APOD
NF-κB Activation by Viruses	0.482		0.0128	RELA
Role of WNT/GSK-3β Signaling in the Pathogenesis of Influenza	0.482		0.0128	GSK3B
Thyroid Cancer Signaling	0.482		0.0128	GSK3B
Role of NFAT in Cardiac Hypertrophy	0.485		0.00873	GNAI1,GSK3B
Angiopoietin Signaling	0.486		0.013	RELA
HIPPO signaling	0.486		0.013	YWHAE
Pre-NOTCH Expression and Processing	0.486		0.013	NOTCH1
Toll-like Receptor Signaling	0.486		0.013	RELA
GPCR-Mediated Integration of Enteroendocrine Signaling Exemplified by an L Cell	0.491		0.0132	GNAI1
Melatonin Signaling	0.5		0.0135	GNAI1
RNA Polymerase I Transcription	0.5		0.0135	CAVIN1
Senescence-Associated Secretory Phenotype (SASP)	0.5		0.0135	RELA
Ephrin B Signaling	0.505		0.0137	GNAI1
Growth Hormone Signaling	0.505		0.0137	PTPN6
Signaling by FGFR2	0.505		0.0137	FGFR2
Pathogen Induced Cytokine Storm Signaling Pathway	0.508		0.00785	COL12A1,COL1A2,TNFRSF1A
Class I MHC mediated antigen processing and presentation	0.51		0.00787	B2M,ERAP1,HLA-B
Dopamine Receptor Signaling	0.51		0.0139	SMOX
Regulation of RUNX2 expression and activity	0.51		0.0139	GSK3B
Translocation of SLC2A4 (GLUT4) to the plasma membrane	0.51		0.0139	YWHAE
Basal Cell Carcinoma Signaling	0.515		0.0141	GSK3B
Remodeling of Epithelial Adherens Junctions	0.515		0.0141	ACTN1
Keratinization	0.519		0.00926	KRT18,KRT8
3-phosphoinositide Biosynthesis	0.522		0.0093	DUSP6,PTPN6
mTOR Signaling	0.524		0.00935	HMOX1,RHOC
Cell Cycle: G1/S Checkpoint Regulation	0.525		0.0145	GSK3B
Sensory processing of sound by inner hair cells of the cochlea	0.525		0.0145	EZR
Glutamate Receptor Signaling	0.531		0.0147	SLC1A1
Phospholipases	0.531		0.0147	HMOX1
HIF1α Signaling	0.535		0.00952	HMOX1,MMP14
CD40 Signaling	0.536		0.0149	RELA
PXR/RXR Activation	0.536		0.0149	RELA
Cachexia Signaling Pathway	0.536		0.00815	FOXO3,GSK3B,TNFRSF1A
Clathrin-mediated Endocytosis Signaling	0.538		0.00957	APOD,DAB2
Activation of IRF by Cytosolic Pattern Recognition Receptors	0.542		0.0152	RELA
Role of JAK2 in Hormone-like Cytokine Signaling	0.547		0.0154	PTPN6
Cilium Assembly	0.553		0.0098	MARK4,YWHAE
D-myo-inositol-5-phosphate Metabolism	0.553		0.0098	DUSP6,PTPN6
Cytosolic sensors of pathogen-associated DNA	0.553		0.0156	RELA
ERB2-ERBB3 Signaling	0.553		0.0156	GSK3B
Adrenomedullin signaling pathway	0.559		0.0099	GSK3B,RELA
NCAM signaling for neurite out-growth	0.559		0.0159	SPTBN5
Stearate Biosynthesis I (Animals)	0.559		0.0159	ELOVL6
Transcriptional Regulation by MECP2	0.559		0.0159	NOTCH1
3-phosphoinositide Degradation	0.565		0.01	DUSP6,PTPN6
Axonal Guidance Signaling	0.565		0.00774	GNAI1,GSK3B,MMP14,NRP1
Acetylcholine Receptor Signaling Pathway	0.571		0.0101	GNAI1,HMOX1
Adrenergic Receptor Signaling Pathway (Enhanced)	0.571		0.0101	GNAI1,SMOX
PPARα/RXRα Activation	0.571		0.0101	ABCA1,RELA
Synaptic Long Term Depression	0.571		0.0101	GNAI1,NOS1
TCF dependent signaling in response to WNT	0.571		0.0101	CAV1,GSK3B
CDX Gastrointestinal Cancer Signaling Pathway	0.574		0.0102	GSK3B,RELA
Iron uptake and transport	0.577		0.0167	HMOX1
FXR/RXR Activation	0.58		0.0103	FABP6,HMOX1
Metabolism of polyamines	0.583		0.0169	SMOX
GNRH Signaling	0.586		0.0104	GNAI1,RELA
Macrophage Alternative Activation Signaling Pathway	0.589		0.0104	ABCA1,RELA
Cancer Drug Resistance by Drug Efflux	0.589		0.0172	FOXO3
Role of IL-17A in Arthritis	0.589		0.0172	RELA
TNF signaling	0.596		0.0175	TNFRSF1A
D-myo-inositol (1,4,5,6)-Tetrakisphosphate Biosynthesis	0.599		0.0106	DUSP6,PTPN6
D-myo-inositol (3,4,5,6)-tetrakisphosphate Biosynthesis	0.599		0.0106	DUSP6,PTPN6
IL-17 Signaling	0.599		0.0106	GSK3B,RELA
Hepatitis B Chronic Liver Pathogenesis Signaling Pathway	0.602		0.0106	GSK3B,MMP14
CD27 Signaling in Lymphocytes	0.603		0.0179	RELA
E3 ubiquitin ligases ubiquitinate target proteins	0.603		0.0179	HLA-B
Interleukin-3, Interleukin-5 and GM-CSF signaling	0.603		0.0179	PTPN6
MicroRNA Biogenesis Signaling Pathway	0.606		0.0107	ESR2,HMOX1
Intrinsic Pathway for Apoptosis	0.609		0.0182	YWHAE
Sensory processing of sound by outer hair cells of the cochlea	0.609		0.0182	EZR
Signaling by PTK6	0.609		0.0182	GPNMB
Somitogenesis	0.609		0.0182	NOTCH1
Aryl Hydrocarbon Receptor Signaling	0.619		0.0109	ESR2,RELA
Xenobiotic Metabolism Signaling	0.62		0.00906	HMOX1,RELA,SMOX
Amyloid Processing	0.63		0.0192	GSK3B
B-WICH complex positively regulates rRNA expression	0.63		0.0192	GSK3B
Signaling by FGFR1	0.63		0.0192	FGFRL1
Dopamine-DARPP32 Feedback in cAMP Signaling	0.636		0.0112	GNAI1,NOS1
Cell Cycle: G2/M DNA Damage Checkpoint Regulation	0.638		0.0196	YWHAE
Transcriptional activity of SMAD2/SMAD3:SMAD4 heterotrimer	0.638		0.0196	COL1A2
Transcriptional and post-translational regulation of MITF-M expression and activity	0.638		0.0196	GSK3B
Transcriptional regulation by RUNX2	0.638		0.0196	HEY1
MYC Mediated Apoptosis Signaling	0.645		0.02	TNFRSF1A
Signaling by TGFBR3	0.645		0.02	MMP14
nNOS Signaling in Skeletal Muscle Cells	0.645		0.02	NOS1
Androgen Signaling	0.647		0.0114	GNAI1,RELA
Apelin Muscle Signaling Pathway	0.653		0.0204	GNAI1
PFKFB4 Signaling Pathway	0.653		0.0204	PFKM
Pyruvate metabolism	0.653		0.0204	PDP2
iNOS Signaling	0.653		0.0204	RELA
Synaptogenesis Signaling Pathway	0.658		0.00949	CDH2,GSK3B,SNCG
Complex IV assembly	0.661		0.0208	COX6B1
G alpha (z) signalling events	0.661		0.0208	GNAI1
Glioblastoma Multiforme Signaling	0.662		0.0117	GSK3B,RHOC
Cardiac β-adrenergic Signaling	0.666		0.0118	GNAI1,PALM2AKAP2
Signaling by the B Cell Receptor (BCR)	0.666		0.0118	PTPN6,RELA
Estrogen Biosynthesis	0.669		0.0213	HSD17B14
Heme signaling	0.669		0.0213	HMOX1
Role of RIG1-like Receptors in Antiviral Innate Immunity	0.669		0.0213	RELA
CXCR4 Signaling	0.673		0.0119	GNAI1,RHOC
Apelin Pancreas Signaling Pathway	0.677		0.0217	RELA
IL-23 Signaling Pathway	0.677		0.0217	RELA
MIF Regulation of Innate Immunity	0.677		0.0217	RELA
Role of IL-17F in Allergic Inflammatory Airway Diseases	0.677		0.0217	RELA
Bile acid and bile salt metabolism	0.686		0.0222	FABP6
Interleukin-10 signaling	0.686		0.0222	TNFRSF1A
Signaling by Insulin receptor	0.686		0.0222	GRB10
Aggrephagy	0.695		0.0227	CFTR
Netrin-1 signaling	0.695		0.0227	EZR
PI3K Cascade	0.695		0.0227	FGFR2
TAK1-dependent IKK and NF-kappa-B activation	0.695		0.0227	RELA
Inhibition of ARE-Mediated mRNA Degradation Pathway	0.697		0.0123	TNFRSF1A,YWHAE
Dendritic Cell Maturation	0.699	2.23607	0.00824	B2M,COL1A2,HLA-B,RELA,TNFRSF1A
eNOS Signaling	0.701		0.0124	CAV1,ESR2
B Cell Activating Factor Signaling	0.703		0.0233	RELA
Intrinsic Prothrombin Activation Pathway	0.703		0.0233	COL1A2
Oncostatin M Signaling	0.703		0.0233	PLAU
Smooth Muscle Contraction	0.703		0.0233	ANXA2
Transport of vitamins, nucleosides, and related molecules	0.703		0.0233	APOD
Microautophagy Signaling Pathway	0.709		0.0126	COL12A1,COL1A2
Ovarian Cancer Signaling	0.709		0.0126	GJA1,GSK3B
Activation of gene expression by SREBF (SREBP)	0.713		0.0238	ELOVL6
April Mediated Signaling	0.713		0.0238	RELA
Regulation of beta-cell development	0.713		0.0238	NOTCH1
Relaxin Signaling	0.721		0.0128	GNAI1,RELA
RET signaling	0.722		0.0244	GRB10
Corticotropin Releasing Hormone Signaling	0.726		0.0129	GNAI1,NOS1
Class C/3 (Metabotropic glutamate/pheromone receptors)	0.732		0.025	GABBR1
Dopamine Degradation	0.732		0.025	SMOX
Neurotransmitter release cycle	0.732		0.025	SLC1A1
Transcriptional Regulation by VENTX	0.732		0.025	RELA
Irritable Bowel Syndrome Signaling Pathway	0.734		0.0104	MMP14,RHOC,TNFRSF1A
Type II Diabetes Mellitus Signaling	0.739		0.0132	RELA,TNFRSF1A
RAR Activation	0.741	0	0.00924	COL1A2,PLAU,RELA,RHOC
Complement System	0.742		0.0256	C6
NGF-stimulated transcription	0.742		0.0256	FOSL1
Noradrenaline and Adrenaline Degradation	0.742		0.0256	SMOX
Dilated Cardiomyopathy Signaling Pathway	0.743		0.0132	GSK3B,LAMA4
NAD Signaling Pathway	0.743		0.0132	GJA1,GSK3B
WNT/SHH Axonal Guidance Signaling Pathway	0.743		0.0132	GSK3B,YWHAE
Inhibition of Matrix Metalloproteases	0.752		0.0263	MMP14
MIF-mediated Glucocorticoid Regulation	0.752		0.0263	RELA
Metabolism of steroid hormones	0.752		0.0263	HSD17B14
TWEAK Signaling	0.752		0.0263	RELA
Eicosanoid Signaling	0.756		0.0106	ALOX12,CFTR,GNAI1
Opioid Signaling Pathway	0.759		0.0107	GNAI1,GSK3B,NOS1
Semaphorin Neuronal Repulsive Signaling Pathway	0.761		0.0136	GSK3B,NRP1
Fatty acyl-CoA biosynthesis	0.762		0.027	ELOVL6
Gene and protein expression by JAK-STAT signaling after IL-12 stimulation	0.762		0.027	ANXA2
Interferon Signaling	0.762		0.027	RELA
Protein Ubiquitination Pathway	0.765		0.0108	B2M,HLA-B,USP13
C-type lectin receptors (CLRs)	0.77		0.0138	MUC3A,RELA
Coagulation System	0.784		0.0286	PLAU
IL-9 Signaling	0.784		0.0286	RELA
Oxytocin in Spinal Neurons Signaling Pathway	0.784		0.0286	NOS1
Signaling by NOTCH4	0.789		0.0142	HEY1,NOTCH1
Th2 Pathway	0.789		0.0142	HLA-B,NOTCH1
GABAergic Receptor Signaling Pathway (Enhanced)	0.794		0.0143	GABBR1,GNAI1
Circadian Rhythm Signaling	0.794		0.0111	GNAI1,GSK3B,NOS1
4-1BB Signaling in T Lymphocytes	0.796		0.0294	RELA
Late endosomal microautophagy	0.796		0.0294	CFTR
STAT3 Pathway	0.799		0.0144	FGFR2,PTPN6
White Adipose Tissue Browning Pathway	0.799		0.0144	FGFR2,FGFRL1
CGAS-STING Signaling Pathway	0.804		0.0145	GJA1,RELA
Role of PKR in Interferon Induction and Antiviral Response	0.804		0.0145	RELA,TNFRSF1A
Activation of Matrix Metalloproteinases	0.808		0.0303	MMP14
MAPK targets/ Nuclear events mediated by MAP kinases	0.808		0.0303	DUSP6
Signal amplification	0.808		0.0303	GNAI1
TNFR2 Signaling	0.808		0.0303	RELA
RIPK1-mediated regulated necrosis	0.82		0.0312	FLOT2
RAF/MAP kinase cascade	0.821		0.0115	DUSP6,FGFR2,SPTBN5
Gα12/13 Signaling	0.824		0.0149	CDH2,RELA
P2Y Purinergic Receptor Signaling Pathway	0.824		0.0149	GNAI1,RELA
Cardiac Hypertrophy Signaling	0.825		0.0115	GNAI1,GSK3B,RHOC
GABA Receptor Signaling	0.829		0.015	GABBR1,GNAI1
fMLP Signaling in Neutrophils	0.829		0.015	GNAI1,RELA
Sonic Hedgehog Signaling	0.833		0.0323	GSK3B
G Beta Gamma Signaling	0.845		0.0154	CAV1,GNAI1
Neuroprotective Role of THOP1 in Alzheimer's Disease	0.845		0.0154	HLA-B,YWHAE
FOXO-mediated transcription of oxidative stress, metabolic and neuronal genes	0.846		0.0333	FOXO3
Gluconeogenesis I	0.846		0.0333	GAPDHS
Glutathione Redox Reactions I	0.846		0.0333	GPX1
Phosphatidylglycerol Biosynthesis II (Non-plastidic)	0.846		0.0333	GPAT3
Regulation of CDH11 Expression and Function	0.846		0.0333	ANGPTL4
Tryptophan Degradation X (Mammalian, via Tryptamine)	0.846		0.0333	SMOX
Clathrin-mediated endocytosis	0.85		0.0155	CFTR,DAB2
IL-6 Signaling	0.85		0.0155	RELA,TNFRSF1A
Interleukin-1 family signaling	0.85		0.0155	PTPN6,RELA
Endocannabinoid Developing Neuron Pathway	0.855		0.0156	GNAI1,GSK3B
Glycerophospholipid biosynthesis	0.855		0.0156	DGAT1,GPAT3
Interconversion of nucleotide di- and triphosphates	0.86		0.0345	TXN
Myogenesis	0.86		0.0345	CDH2
Paracetamol ADME	0.86		0.0345	ABCC5
TNFs bind their physiological receptors	0.86		0.0345	TNFRSF1A
CDP-diacylglycerol Biosynthesis I	0.874		0.0357	GPAT3
Signaling by ROBO receptors	0.879		0.0122	CAP2,NELL2,NRP1
RHOA Signaling	0.883		0.0163	DLC1,EZR
Cardiogenesis	0.888		0.037	HEY1
IL-15 Production	0.889		0.0164	FGFR2,RELA
Renin-Angiotensin Signaling	0.889		0.0164	PTPN6,RELA
Pancreatic Secretion Signaling Pathway	0.891		0.0123	ARHGEF2,ATP2B3,CFTR
Estrogen-mediated S-phase Entry	0.904		0.0385	ESR2
IL-17A Signaling in Gastric Cells	0.904		0.0385	RELA
Metabolism of porphyrins	0.904		0.0385	HMOX1
Amyotrophic Lateral Sclerosis Signaling	0.918		0.0171	GPX1,NOS1
Growth hormone receptor signaling	0.92		0.04	PTPN6
Prostate Cancer Signaling	0.925		0.0172	GSK3B,RELA
Sleep NREM Signaling Pathway	0.925		0.0172	GNAI1,YWHAE
Neurovascular Coupling Signaling Pathway	0.934		0.0129	GABBR1,GJA1,NOS1
Androgen Biosynthesis	0.936		0.0417	HSD17B14
Putrescine Degradation III	0.936		0.0417	SMOX
Vitamin-C Transport	0.936		0.0417	TXN
Systemic Lupus Erythematosus in T Cell Signaling Pathway	0.944	1.63299	0.0093	B2M,EZR,GNAI1,HLA-B,NOS1,RHOC
Azathioprine ADME	0.954		0.0435	ABCC5
RAF-independent MAPK1/3 activation	0.954		0.0435	DUSP6
Signaling by NODAL	0.954		0.0435	FOXO3
Chaperone Mediated Autophagy	0.972		0.0455	CFTR
Formation of paraxial mesoderm	0.972		0.0455	NOTCH1
Insertion of tail-anchored proteins into the endoplasmic reticulum membrane	0.972		0.0455	HMOX1
PPAR Signaling	0.976		0.0185	RELA,TNFRSF1A
Extracellular matrix organization	0.982		0.0187	COL1A2,LAMA4
Signaling by VEGF	0.982		0.0187	CAV1,NRP1
Apoptosis Signaling	0.989		0.0189	RELA,TNFRSF1A
Autophagy	0.99		0.0137	FOXO3,GSK3B,TNFRSF1A
Synaptic adhesion-like molecules	0.991		0.0476	FLOT2
Cargo recognition for clathrin-mediated endocytosis	0.996		0.019	CFTR,DAB2
ABC-family proteins mediated transport	1.01		0.0194	ABCC5,CFTR
Signaling by Hippo	1.01		0.05	YWHAE
Pyroptosis Signaling Pathway	1.02		0.0196	FOXO3,TNFRSF1A
Role of Macrophages, Fibroblasts and Endothelial Cells in Rheumatoid Arthritis	1.02	1	0.0119	GSK3B,RELA,TNFRSF1A,VCAM1
Cellular response to heat stress	1.02		0.0198	GSK3B,YWHAE
RHO GTPases Activate ROCKs	1.03		0.0526	RHOC
RHO GTPases activate CIT	1.03		0.0526	RHOC
Crosstalk between Dendritic Cells and Natural Killer Cells	1.05		0.0204	HLA-B,RELA
IL-1 Signaling	1.05		0.0204	GNAI1,RELA
Small Cell Lung Cancer Signaling	1.05		0.0204	NOS1,RELA
Death Receptor Signaling	1.05		0.0206	RELA,TNFRSF1A
Transcriptional regulation by RUNX3	1.06		0.0208	FOXO3,NOTCH1
Apelin Adipocyte Signaling Pathway	1.08		0.0213	GNAI1,GPX1
Chondroitin Sulfate Degradation (Metazoa)	1.08		0.0588	HEXB
Metabolism of Angiotensinogen to Angiotensins	1.08		0.0588	ENPEP
Human Embryonic Stem Cell Pluripotency	1.08		0.015	FGFR2,FGFRL1,GSK3B
Fcγ Receptor-mediated Phagocytosis in Macrophages and Monocytes	1.09		0.0215	EZR,HMOX1
Ceramide Signaling	1.1		0.022	RELA,TNFRSF1A
FOXO-mediated transcription of cell death genes	1.1		0.0625	FOXO3
Platelet Adhesion to exposed collagen	1.1		0.0625	COL1A2
Signal regulatory protein family interactions	1.1		0.0625	PTPN6
Superpathway of Citrulline Metabolism	1.1		0.0625	NOS1
Tuberculosis Latent Signaling Pathway	1.11		0.0222	GNAI1,TNFRSF1A
Endothelin-1 Signaling	1.11		0.0155	GNAI1,HMOX1,NOS1
Regulation of Cellular Mechanics by Calpain Protease	1.12		0.0225	ACTN1,EZR
Acute Phase Response Signaling	1.13		0.0157	HMOX1,RELA,TNFRSF1A
ABRA Signaling Pathway	1.13		0.0227	ACTN1,TAGLN
Amyloid fiber formation	1.13		0.0227	B2M,MFGE8
Phenylalanine Degradation IV (Mammalian, via Side Chain)	1.13		0.0667	SMOX
Response of EIF2AK1 (HRI) to heme deficiency	1.13		0.0667	GRB10
G-Protein Coupled Receptor Signaling	1.13	0.377964	0.00982	DUSP6,FOXO3,GABBR1,GNAI1,GPR155,GSK3B,RELA
BAG2 Signaling Pathway	1.14		0.0233	ANXA2,RELA
Integrin cell surface interactions	1.15		0.0235	COL1A2,VCAM1
Choline Biosynthesis III	1.16		0.0714	HMOX1
Metabolism of nitric oxide: NOS3 activation and regulation	1.16		0.0714	CAV1
Transcriptional regulation of white adipocyte differentiation	1.16		0.0238	ANGPTL4,RELA
Transport of bile salts and organic acids, metal ions and amine compounds	1.16		0.0238	SLC13A2,SLC6A19
Estrogen-Dependent Breast Cancer Signaling	1.17		0.0241	HSD17B14,RELA
JAK/STAT Signaling	1.17		0.0241	PTPN6,RELA
LPS/IL-1 Mediated Inhibition of RXR Function	1.17		0.0134	ABCA1,FABP6,SMOX,TNFRSF1A
Platelet Aggregation (Plug Formation)	1.19		0.0769	COL1A2
SUMOylation of immune response proteins	1.19		0.0769	RELA
G alpha (12/13) signalling events	1.2		0.025	ARHGEF2,RHOC
IL-7 Signaling Pathway	1.21		0.0253	FOXO3,GSK3B
Signaling by MET	1.21		0.0253	COL1A2,LAMA4
Th1 and Th2 Activation Pathway	1.21		0.017	HLA-B,LGALS9,NOTCH1
GP1b-IX-V activation signalling	1.22		0.0833	COL1A2
Vitamin D (calciferol) metabolism	1.22		0.0833	CUBN
WNT/β-catenin Signaling	1.23		0.0173	CDH2,GJA1,GSK3B
Antiproliferative Role of Somatostatin Receptor 2	1.23		0.026	NOS1,PTPN6
Cardiac Hypertrophy Signaling (Enhanced)	1.24	1.63299	0.0112	FGFR2,FGFRL1,GNAI1,GSK3B,RELA,TNFRSF1A
Interferon alpha/beta signaling	1.24		0.0263	HLA-B,PTPN6
Phagosome Maturation	1.24		0.0175	B2M,HLA-B,NOS1
NFE2L2 regulating tumorigenic genes	1.26		0.0909	NOTCH1
Transcriptional Regulatory Network in Embryonic Stem Cells	1.28		0.0183	FGFR2,FGFRL1,GSK3B
Glioma Invasiveness Signaling	1.29		0.0282	PLAU,RHOC
NRF2-mediated Oxidative Stress Response	1.3		0.0148	FOSL1,GSK3B,HMOX1,TXN
Calcium Transport I	1.3		0.1	ATP2B3
Creatine metabolism	1.3		0.1	SLC6A8
HEY1 Signaling Pathway	1.3		0.0186	HEY1,MMP14,NOTCH1
Epithelial Adherens Junction Signaling	1.32		0.019	CDH2,NOTCH1,YWHAE
p75 NTR receptor-mediated signalling	1.32		0.019	ARHGEF2,RELA,YWHAE
IL-17A Signaling in Airway Cells	1.32		0.0294	GSK3B,RELA
Collagen biosynthesis and modifying enzymes	1.34		0.0299	COL12A1,COL1A2
Interleukin-1 processing	1.35		0.111	RELA
RHO GTPases Activate Rhotekin and Rhophilins	1.35		0.111	RHOC
Sphingosine and Sphingosine-1-phosphate Metabolism	1.35		0.111	ASAH1
Induction of Apoptosis by HIV1	1.35		0.0303	RELA,TNFRSF1A
WNT/Ca+ pathway	1.35		0.0303	GSK3B,RELA
UFMylation Signaling Pathway	1.37		0.0312	ABCA1,GSK3B
T Cell Receptor Signaling	1.39	-0.377964	0.0113	B2M,DUSP6,FOXO3,GSK3B,HLA-B,PTPN6,RELA
Endocannabinoid Cancer Inhibition Pathway	1.4		0.0204	GNAI1,GSK3B,NOS1
Gαi Signaling	1.4		0.0204	CAV1,GABBR1,GNAI1
Cyclophilin Signaling Pathway	1.41	1	0.0161	ABCA1,B2M,HLA-B,VCAM1
Wound Healing Signaling Pathway	1.41	2	0.0161	COL12A1,COL1A2,FGFR2,TNFRSF1A
Assembly of collagen fibrils and other multimeric structures	1.41		0.0328	COL12A1,COL1A2
Apelin Endothelial Signaling Pathway	1.41		0.0207	GNAI1,RELA,VCAM1
Endometrial Cancer Signaling	1.42		0.0333	FOXO3,GSK3B
GABA receptor activation	1.42		0.0333	GABBR1,GNAI1
GADD45 Signaling	1.42		0.0333	FOXO3,RELA
Tuberculosis Active Signaling Pathway	1.43	0	0.0163	FOXO3,PFKM,PTPN6,TNFRSF1A
MSP-RON Signaling in Cancer Cells Pathway	1.43		0.021	GSK3B,RELA,YWHAE
Polyamine Regulation in Colon Cancer	1.44		0.0339	GSK3B,SMOX
Semaphorin Signaling in Neurons	1.44		0.0339	NRP1,RHOC
IL-12 Signaling and Production in Macrophages	1.44	1	0.0165	ALOX12,APOD,COL1A2,RELA
Cytoprotection by HMOX1	1.45		0.0345	COX6B1,HMOX1
cAMP-mediated signaling	1.45		0.0166	DUSP6,GABBR1,GNAI1,PALM2AKAP2
Ceramide Degradation	1.45		0.143	ASAH1
Thioredoxin Pathway	1.45		0.143	TXN
Adipogenesis pathway	1.47		0.0217	FGFR2,FGFRL1,TNFRSF1A
Reelin Signaling in Neurons	1.47		0.0217	ARHGEF2,CDH2,GSK3B
Mitochondrial Dysfunction	1.49	-0.447214	0.0145	ATP1A3,ATP1B1,COX6B1,GPX1,NOS1
Lymphotoxin β Receptor Signaling	1.49		0.0364	RELA,VCAM1
14-3-3-mediated Signaling	1.52		0.0227	GSK3B,TNFRSF1A,YWHAE
Response to elevated platelet cytosolic Ca2+	1.52		0.0227	ACTN1,SCG3,SPP2
Protein repair	1.52		0.167	TXN
Synthesis of Lipoxins (LX)	1.52		0.167	ALOX12
Role of Osteoblasts, Osteoclasts and Chondrocytes in Rheumatoid Arthritis	1.52		0.0175	GSK3B,MMP14,RELA,TNFRSF1A
HER-2 Signaling in Breast Cancer	1.53	-1	0.0176	COX6B1,FOXO3,GSK3B,RELA
TNFR1 Signaling	1.54		0.0385	RELA,TNFRSF1A
Insulin Receptor Signaling	1.54		0.0233	FOXO3,GRB10,GSK3B
Hepatic Cholestasis	1.54	0	0.0178	CFTR,FABP6,RELA,TNFRSF1A
NAFLD Signaling Pathway	1.55	2	0.0179	FOXO3,GPAT3,GSK3B,TNFRSF1A
Gap junction trafficking and regulation	1.55		0.0392	DAB2,GJA1
Glycosaminoglycan metabolism	1.55		0.0234	ABCC5,GUSB,HEXB
Thrombin Signaling	1.56	2	0.0179	ARHGEF2,GNAI1,RELA,RHOC
nNOS Signaling in Neurons	1.57		0.04	NOS1,PFKM
Pancreatic Adenocarcinoma Signaling	1.58		0.024	HMOX1,NOTCH1,RELA
Th1 Pathway	1.58		0.024	HLA-B,LGALS9,NOTCH1
Glutaminergic Receptor Signaling Pathway (Enhanced)	1.58	1.34164	0.0153	GABBR1,GNAI1,HMOX1,SCN8A,SLC1A1
Citrulline-Nitric Oxide Cycle	1.6		0.2	NOS1
Melatonin Degradation II	1.6		0.2	SMOX
Immunoregulatory interactions between a Lymphoid and a non-Lymphoid cell	1.61	2	0.0186	B2M,COL1A2,HLA-B,VCAM1
Interleukin-2 family signaling	1.62		0.0426	LGALS9,PTPN6
Virus Entry via Endocytic Pathways	1.62		0.025	B2M,CAV1,HLA-B
Regulation of lipid metabolism by PPARalpha	1.63		0.0252	ABCA1,ANGPTL4,G0S2
Sphingosine-1-phosphate Signaling	1.63		0.0252	ASAH1,GNAI1,RHOC
Antioxidant Action of Vitamin C	1.65		0.0256	HMOX1,RELA,TXN
Arachidonic acid metabolism	1.65		0.0444	ALOX12,GPX1
Collagen chain trimerization	1.67		0.0455	COL12A1,COL1A2
Antigen Presentation Pathway	1.69		0.0465	B2M,HLA-B
DAP12 interactions	1.69		0.0465	B2M,HLA-B
Signaling by SCF-KIT	1.69		0.0465	GRB10,PTPN6
Heme Degradation	1.69		0.25	HMOX1
Spermine and Spermidine Degradation I	1.69		0.25	SMOX
Pulmonary Healing Signaling Pathway	1.7	2	0.0199	FGFR2,MMP14,NOTCH1,TNFRSF1A
PI3K/AKT Signaling	1.71		0.02	FOXO3,GSK3B,RELA,YWHAE
Lung Ionic Balance Signaling Pathway	1.74	0.377964	0.0134	ATP1A3,ATP1B1,CFTR,ESR2,GABBR1,GPR155,TNFRSF1A
FLT3 Signaling	1.77		0.0513	FOXO3,GRB10
IGF-1 Signaling	1.78		0.0286	FOXO3,GRB10,YWHAE
Notch Signaling	1.79		0.0526	HEY1,NOTCH1
Oxytocin Signaling Pathway	1.8	0.447214	0.0175	ATP2B3,GJA1,GNAI1,GSK3B,RELA
Detoxification of Reactive Oxygen Species	1.81		0.0541	GPX1,TXN
RHO GTPases regulate CFTR trafficking	1.82		0.333	CFTR
Ion channel transport	1.83	2	0.0219	ANO6,ATP1A3,ATP1B1,ATP2B3
Erythropoietin Signaling Pathway	1.85	-1	0.0221	FOXO3,GSK3B,PTPN6,RELA
Tight Junction Signaling	1.85		0.0221	ARHGEF2,CLDN11,RELA,TNFRSF1A
GPVI-mediated activation cascade	1.86		0.0571	COL1A2,PTPN6
Molecular Mechanisms of Cancer	1.88	2.52982	0.0116	ARHGEF2,GABBR1,GNAI1,GPR155,GSK3B,HEY1,MMP14,NOTCH1,RELA,RHOC
Signaling by NOTCH2	1.88		0.0588	MDK,NEURL1
Cell junction organization	1.93		0.0326	ACTN1,CDH2,CLDN11
Germ Cell-Sertoli Cell Junction Signaling	1.93		0.0234	ACTN1,CDH2,RHOC,TNFRSF1A
Signaling by ALK	1.96		0.0645	MDK,PTPN6
Hematoma Resolution Signaling Pathway	1.97	-0.447214	0.0193	C6,GSK3B,HMOX1,MMP14,NOS1
Serotonin Receptor Signaling	1.97	1.13389	0.0149	CAV1,FOXO3,GNAI1,GSK3B,HMOX1,RHOC,SMOX
Mitochondrial Division Signaling Pathway	1.98	-1	0.0241	DUSP6,GSK3B,NOS1,TNFRSF1A
FGF Signaling	2.01		0.0349	FGFR2,FGFRL1,PTPN6
Glucose metabolism	2.01		0.0349	GAPDHS,PFKM,PFKP
Platelet homeostasis	2.01		0.0349	ATP2B3,NOS1,PTPN6
Regulation of the Epithelial Mesenchymal Transition in Development Pathway	2.01		0.0349	GSK3B,NOTCH1,RELA
TP53 Regulates Metabolic Genes	2.02		0.0353	COX6B1,TXN,YWHAE
Preeclampsia Signaling Pathway	2.02	0	0.0248	ANGPTL4,HMOX1,MMP14,VCAM1
HMGB1 Signaling	2.03	2	0.025	RELA,RHOC,TNFRSF1A,VCAM1
RHO GTPases activate PKNs	2.05		0.0714	RHOC,YWHAE
AMPK Signaling	2.07		0.0205	CFTR,FOXO3,GNAI1,PFKM,PFKP
Role of JAK1, JAK2 and TYK2 in Interferon Signaling	2.08		0.0741	PTPN6,RELA
Syndecan interactions	2.08		0.0741	ACTN1,COL1A2
IL-10 Signaling	2.08	-1	0.0258	GSK3B,HLA-B,HMOX1,RELA
Osteoarthritis Pathway	2.12	1	0.021	ANXA2,FOXO3,NOTCH1,RELA,TNFRSF1A
PTEN Signaling	2.12	-1	0.0265	FGFR2,FOXO3,GSK3B,RELA
Signaling by NOTCH1	2.14		0.039	HEY1,NEURL1,NOTCH1
Plasma lipoprotein assembly, remodeling, and clearance	2.15		0.0395	ABCA1,ANGPTL4,CUBN
Myelination Signaling Pathway	2.16	2.44949	0.0183	DLC1,FGFR2,FGFRL1,GSK3B,LAMA4,NOTCH1
PIP3 activates AKT signaling	2.18	2	0.0276	ESR2,FGFR2,FOXO3,GSK3B
ERK5 Signaling	2.19		0.0405	FOSL1,FOXO3,YWHAE
Bone Mineralization Signaling Pathway	2.19	2	0.0278	ATP2B3,COL1A2,FGFR2,FGFRL1
Role of Chondrocytes in Rheumatoid Arthritis Signaling Pathway	2.19	2	0.0278	FOXO3,MMP14,PLAU,TNFRSF1A
DHCR24 Signaling Pathway	2.2	0	0.028	APOD,GSK3B,HMOX1,VCAM1
NFE2L2 regulating anti-oxidant/detoxification enzymes	2.21		0.087	HMOX1,TXN
Nephrin family interactions	2.21		0.087	ACTN1,KIRREL1
Glycation Signaling Pathway	2.22	0.447214	0.0222	PFKM,PFKP,RELA,TXN,VCAM1
Hepatic Fibrosis Signaling Pathway	2.25	1.88982	0.0168	COL1A2,GNAI1,GSK3B,RELA,RHOC,TNFRSF1A,VCAM1
Multiple Sclerosis Signaling Pathway	2.26	0.447214	0.0228	C6,DUSP6,HLA-B,PLAU,TNFRSF1A
Ferroptosis Signaling Pathway	2.26	2	0.0292	ABCA1,ALOX12,ANGPTL4,HMOX1
Autism Signaling Pathway	2.28	0.816497	0.0194	B2M,GSK3B,HLA-B,NOS1,SLC6A19,SLC6A8
IL-27 Signaling Pathway	2.3	1	0.0299	B2M,HLA-B,RELA,TNFRSF1A
Role of PI3K/AKT Signaling in the Pathogenesis of Influenza	2.31		0.0448	GNAI1,GSK3B,RELA
Activin Inhibin Signaling Pathway	2.32	1.34164	0.0236	COL1A2,FOSL1,FOXO3,GSK3B,TNFRSF1A
Apelin Liver Signaling Pathway	2.33		0.1	COL1A2,GSK3B
Integrin Signaling	2.34	1	0.0238	ACTN1,CAV1,GSK3B,NEDD9,RHOC
LXR/RXR Activation	2.35	-1	0.0308	ABCA1,APOD,RELA,TNFRSF1A
IL-8 Signaling	2.36	2.23607	0.024	GNAI1,HMOX1,RELA,RHOC,VCAM1
Collagen degradation	2.36		0.0469	COL12A1,COL1A2,MMP14
Semaphorin interactions	2.36		0.0469	GSK3B,NRP1,RHOC
Sirtuin Signaling Pathway	2.37	0.816497	0.0202	ABCA1,DUSP6,FOXO3,GSK3B,PFKM,RELA
GP6 Signaling Pathway	2.37	1	0.0312	COL12A1,COL1A2,GSK3B,LAMA4
ROBO SLIT Signaling Pathway	2.37	0	0.0312	CDH2,GSK3B,MMP14,NELL2
FOXO-mediated transcription	2.38		0.105	FOXO3,TXN
Natural Killer Cell Signaling	2.4	-1.34164	0.0246	B2M,COL1A2,HLA-B,PTPN6,RELA
L1CAM interactions	2.42	2	0.0323	EZR,NRP1,SCN8A,SPTBN5
Dermatan Sulfate Degradation (Metazoa)	2.42		0.111	FGFRL1,HEXB
FOXO-mediated transcription of cell cycle genes	2.47		0.118	CAV1,FOXO3
Chronic Myeloid Leukemia Signaling	2.48	0	0.0214	ALOX12,FOXO3,GSK3B,NOTCH1,PTPN6,RELA
Triacylglycerol Biosynthesis	2.48		0.0517	DGAT1,ELOVL6,GPAT3
Production of Nitric Oxide and Reactive Oxygen Species in Macrophages	2.51	2	0.026	APOD,PTPN6,RELA,RHOC,TNFRSF1A
NLR signaling pathways	2.53		0.0536	HMOX1,RELA,TXN
PD-1, PD-L1 cancer immunotherapy pathway	2.55	-1	0.0351	B2M,GSK3B,HLA-B,TNFRSF1A
Colorectal Cancer Metastasis Signaling	2.56	1.34164	0.0221	GNAI1,GSK3B,MMP14,RELA,RHOC,TNFRSF1A
Interleukin-4 and Interleukin-13 signaling	2.59	2	0.036	COL1A2,FOXO3,HMOX1,VCAM1
Signaling by Rho Family GTPases	2.59	2.23607	0.0225	ARHGEF2,CDH2,EZR,GNAI1,RELA,RHOC
S100 Family Signaling Pathway	2.64	2.11058	0.0141	ANXA2,DLC1,ESR2,EZR,FGFR2,FGFRL1,GABBR1,GPR155,GSK3B,MMP14,VCAM1
FAT10 Cancer Signaling Pathway	2.64		0.0588	GSK3B,RELA,TNFRSF1A
NR1H2 and NR1H3-mediated signaling	2.64		0.0588	ABCA1,APOD,FABP6
Signaling by NOTCH3	2.67		0.06	HEY1,NEURL1,NOTCH1
Dissolution of Fibrin Clot	2.71		0.154	ANXA2,PLAU
Docosahexaenoic Acid (DHA) Signaling	2.73	0	0.0239	FABP6,GSK3B,HMOX1,RELA,SPTBN5,TNFRSF1A
Gαq Signaling	2.75	2	0.0296	GNAI1,GSK3B,HMOX1,RELA,RHOC
Sertoli Cell-Sertoli Cell Junction Signaling	2.76	1.63299	0.0243	ACTN1,CDH2,CLDN11,GJA1,LAMA4,TNFRSF1A
Gap Junction Signaling	2.76	0	0.0209	CAV1,CDH2,GJA1,GNAI1,GSK3B,RELA,TNFRSF1A
Interferon gamma signaling	2.79	2	0.0408	B2M,HLA-B,PTPN6,VCAM1
HOTAIR Regulatory Pathway	2.79	2.23607	0.0303	COL1A2,ESR2,MMP14,RELA,RHOC
VEGF Signaling	2.8		0.0412	ACTN1,FOXO3,PTPN6,YWHAE
Glucocorticoid Receptor Signaling	2.97		0.0167	B2M,CAV1,FOXO3,GJA1,HLA-B,KRT18,KRT8,PLAU,RELA,VCAM1
Agranulocyte Adhesion and Diapedesis	2.98		0.0268	CLDN11,EZR,GNAI1,MMP14,TNFRSF1A,VCAM1
Protein Kinase A Signaling	3	-1.34164	0.0202	DUSP6,GNAI1,GSK3B,PALM2AKAP2,PTPN6,RELA,TNS2,YWHAE
Triglyceride metabolism	3.01		0.0789	CAV1,DGAT1,FABP6
BEX2 Signaling Pathway	3.08	0	0.0488	CDH2,GSK3B,LGALS1,RELA
Cell surface interactions at the vascular wall	3.08	2.44949	0.028	ATP1B1,CAV1,COL1A2,PTPN6,SLC7A8,SLC7A9
IL-17A Signaling in Fibroblasts	3.12	2	0.05	COL1A2,GSK3B,RELA,VCAM1
Regulation of NFE2L2 gene expression	3.15		0.25	NOTCH1,RELA
Atherosclerosis Signaling	3.17	2.23607	0.0368	ALOX12,APOD,COL1A2,RELA,VCAM1
Granulocyte Adhesion and Diapedesis	3.19		0.0294	CLDN11,EZR,GNAI1,MMP14,TNFRSF1A,VCAM1
Sheddase Signaling Pathway	3.19	0.816497	0.0294	CDH2,COL1A2,GNAI1,MMP14,PLAU,RELA
Extra-nuclear estrogen signaling	3.22	2	0.0533	CAV1,ESR2,FOXO3,GNAI1
Cardiac conduction	3.25	1.34164	0.0385	ATP1A3,ATP1B1,ATP2B3,NOS1,SCN8A
ILK Signaling	3.27	2.23607	0.0305	ACTN1,GSK3B,KRT18,RELA,RHOC,TNFRSF1A
Regulation of the Epithelial Mesenchymal Transition by Growth Factors Pathway	3.3	1.63299	0.0309	CDH2,FGFR2,FGFRL1,GSK3B,RELA,TNFRSF1A
Regulation of the Epithelial-Mesenchymal Transition Pathway	3.3		0.0309	CDH2,FGFR2,FGFRL1,GSK3B,NOTCH1,RELA
Hepatic Fibrosis / Hepatic Stellate Cell Activation	3.33		0.0312	COL12A1,COL1A2,FGFR2,RELA,TNFRSF1A,VCAM1
Glycolysis I	3.36		0.103	GAPDHS,PFKM,PFKP
Estrogen Receptor Signaling	3.56	2.12132	0.0219	CAV1,ESR2,FOXO3,GNAI1,GSK3B,MDK,MMP14,NOTCH1,RELA
Sphingolipid metabolism	3.59		0.0455	ASAH1,B4GALNT1,CERS4,DEGS1,HEXB
Transport of inorganic cations/anions and amino acids/oligopeptides	3.62	2.23607	0.0463	SLC1A1,SLC26A4,SLC6A19,SLC7A8,SLC7A9
Role of Osteoclasts in Rheumatoid Arthritis Signaling Pathway	3.63	1.41421	0.0252	COL12A1,COL1A2,FOXO3,GSK3B,MMP14,RELA,RHOC,TNFRSF1A
RHOGDI Signaling	3.85	-2.44949	0.0318	ARHGEF2,CDH2,DLC1,ESR2,EZR,GNAI1,RHOC
CLEAR Signaling Pathway	3.95	-0.707107	0.0281	ASAH1,FGFR2,GSK3B,GUSB,HEXB,MAP4K3,TNFRSF1A,YWHAE
RHO GTPase cycle	3.96	3.16228	0.0222	ACTN1,ARHGEF2,CAV1,CAVIN1,CFTR,DLC1,FLOT2,GJA1,KCTD3,RHOC
ID1 Signaling Pathway	4.08	0.377964	0.0347	CAV1,FGFR2,FGFRL1,FOXO3,GSK3B,RHOC,TNFRSF1A
Leukocyte Extravasation Signaling	4.19	1.63299	0.0361	ACTN1,CLDN11,DLC1,EZR,GNAI1,MMP14,VCAM1
Caveolar-mediated Endocytosis Signaling	4.27		0.0633	B2M,CAV1,CAVIN1,FLOT2,HLA-B
Neuroinflammation Signaling Pathway	4.28	2.12132	0.0273	B2M,GABBR1,GSK3B,HLA-B,HMOX1,MFGE8,RELA,TNFRSF1A,VCAM1
Regulation of Insulin-like Growth Factor (IGF) transport and uptake by IGFBPs	4.36	2.44949	0.0484	CDH2,LGALS1,MFGE8,SCG3,SPP2,VWA1
Neutrophil degranulation	4.45	2.7136	0.0231	ANO6,ANXA2,ASAH1,B2M,DEGS1,DGAT1,GUSB,HEXB,HLA-B,PLAU,PTPN6
Sertoli Cell-Germ Cell Junction Signaling Pathway (Enhanced)	4.52	0	0.0339	CDH2,CLDN11,FOSL1,GJA1,GSK3B,LAMA4,RELA,TNFRSF1A
Post-translational protein phosphorylation	4.72	2.44949	0.0561	CDH2,LGALS1,MFGE8,SCG3,SPP2,VWA1
Tumor Microenvironment Pathway	5.37	1.41421	0.0444	COL1A2,FOXO3,HLA-B,LGALS9,MMP14,PLAU,RELA,TNFRSF1A
Pulmonary Fibrosis Idiopathic Signaling Pathway	6.91	1.73205	0.0368	CAV1,CDH2,COL12A1,COL1A2,FGFR2,FGFRL1,FOXO3,GSK3B,MMP14,NOTCH1,PLAU,RELA
Upstream Regulators for My Projects->F2TCDD(1.23.25)->F0 F TCDD MC new - 2025-01-31 05:19 PM
Analysis	ID	Upstream Regulator	Expr Log Ratio	Molecule Type	Predicted Activation State	Activation z-score	Notes	Bias Term	Bias-corrected z-score	p-value of overlap	Target molecules in dataset	Mechanistic Network
F0 F TCDD MC new - 2025-01-31 05:19 PM		TGFB1	1.016	growth factor	Activated	3.056	bias	0.269	1.356	5.92e-19	ABCA1,ACTN1,ALOX12,ANGPTL4,ANXA2,ARHGEF2,ATP1B1,B2M,CALCOCO2,CAP2,CAV1,CDH2,COL12A1,COL1A2,DAB2,DUSP6,ELOVL6,ESR2,FGFR2,FOSL1,FOXO3,GABBR1,GJA1,GSK3B,GUSB,HEXB,HEY1,HMOX1,KRT18,KRT8,LGALS9,MMP14,NEDD9,NOS1,NOTCH1,NRP1,PFKM,PFKP,PLAU,PTPN6,RBMS3,RELA,RHOC,TACC2,TAGLN,TNFRSF1A,VCAM1,YWHAE	CEBPA,ESR1,ESR2,IFNG,IL1B,JUN,KLF6,MYC,NFKB1,NFKBIA,NFkB (complex),RELA,SMAD,SMAD1,SMAD4,SP1,SP3,STAT3,TGF beta,TGFB1,TP53,beta-estradiol
F0 F TCDD MC new - 2025-01-31 05:19 PM		beta-estradiol		chemical - endogenous mammalian		1.988	bias	0.342	-0.289	5.15e-18	ABCA1,ABCC5,ANXA2,APOD,ARHGEF2,ASAH1,ATP1B1,CAP2,CAV1,CDH2,CFTR,CLDN11,COL1A2,CUBN,DAB2,DUSP6,ESR2,EZR,FGFR2,FOSL1,FOXO3,GABBR1,GJA1,GPX1,GRB10,GSK3B,GUSB,HEY1,HIVEP2,HMOX1,KRT18,KRT8,MDK,MEP1B,MMP14,NEDD9,NELL2,NOS1,NOTCH1,NRP1,OLFML3,PALM2AKAP2,PLAU,PTPN6,RBMS3,RELA,SCG3,SLC16A6,SLC6A8,SLC7A8,SNCG,TNFRSF1A,TXN,VCAM1,YWHAE	AR,Ap1,EGR1,ESR1,ESR2,FOS,IGF1,JUN,MYC,NFKBIA,NOTCH1,RELA,SP1,SP3,STAT3,TGFB1,TNF,TP53,beta-estradiol
F0 F TCDD MC new - 2025-01-31 05:19 PM		OSM		cytokine	Activated	2.048	bias	0.37	0.231	6e-16	ABCA1,ABCC5,ALOX12,ANGPTL4,ANXA2,ARHGEF2,ASAH1,B2M,CADM4,CDH2,COL1A2,COX6B1,DEGS1,FGFR2,FOSL1,GPNMB,HLA-B,HMOX1,NELL2,PLAU,RELA,SLC16A6,SLC7A8,TPBG,VCAM1	ATF2,Ap1,EGR1,HIF1A,JNK,JUN,JUND,KRAS,MAPK8,MYC,NFKBIA,NFkB (complex),OSM,PI3K (complex),RELA,SIRT1,SP1,STAT3,TP53
F0 F TCDD MC new - 2025-01-31 05:19 PM		TNF		cytokine	Activated	2.046	bias	0.342	-0.004	5.26e-14	ABCA1,ANGPTL4,B2M,B4GALNT1,CAV1,CDH2,CERS4,CFTR,CLDN11,COL1A2,DGAT1,DUSP6,FGFR2,FGFRL1,FOSL1,G0S2,GJA1,GNAI1,GPX1,GSK3B,GUSB,HEXB,HEY1,HLA-B,HMOX1,KRT18,KRT8,LAMA4,LGALS9,MMP14,NEDD9,NOS1,NOTCH1,NRP1,PLAU,RELA,SCN8A,SLC7A8,SNCG,TAGLN,TNFRSF1A,TXN,VCAM1	Ap1,CEBPA,EGR1,FOXO3,HDAC3,IFNG,IL1B,Immunoglobulin,JUN,KLF6,MYC,NFKB1,NFKBIA,NFkB (complex),RELA,SMAD4,SP1,SP3,STAT3,TGFB1,TNF,TP53
F0 F TCDD MC new - 2025-01-31 05:19 PM		TP63	-0.036	transcription regulator		1.468		0.173	0.663	1.5e-13	ABCC5,ACTN1,ALOX12,ATP2B3,CAV1,CDH2,DUSP6,FGFR2,FLOT2,FOSL1,FOXO3,GNAI1,GPNMB,HEY1,MFGE8,MMP14,NEDD9,NOTCH1,NRP1,PLAU,RBMS3,RELA,TAGLN,TNFRSF1A	AKT,Ap1,CEBPA,CTNNB1,EGR1,ERK,JUN,JUNB,NFE2L2,NFkB (complex),NOTCH1,PPARG,SMAD4,SP1,STAT3,TP53,TP63,TP73,estrogen receptor
F0 F TCDD MC new - 2025-01-31 05:19 PM		KRAS	0.233	enzyme		-1.187		0.044	-1.316	3.34e-13	ABCA1,ABCC5,ALOX12,ANGPTL4,ARHGEF2,ATP1B1,B2M,CAV1,CAVIN1,CDH2,CFTR,COL12A1,COL1A2,DLC1,DUSP6,ERAP1,FLOT2,FOSL1,GJA1,HMOX1,KRT18,LAMA4,LGALS9,NOS1,PTPN6,RELA,RHOC,TAGLN,VCAM1	AGT,ATF2,CEBPA,CREBBP,EGR1,FOXO1,HIF1A,IL1B,JUN,KLF6,KRAS,NFKB1,NFKBIA,NFkB (complex),PI3K (complex),PPARGC1A,RELA,SMAD4,SP1,STAT3,TP53
F0 F TCDD MC new - 2025-01-31 05:19 PM		dexamethasone		chemical drug		1.659		0.092	1.125	4.54e-13	ABCA1,ANGPTL4,APOD,ARHGEF2,ATP1A3,ATP1B1,B2M,CAV1,CDH2,COL1A2,DLC1,ELOVL6,ESR2,EZR,FLOT2,FOSL1,FOXO3,G0S2,GABBR1,GJA1,GPX1,HEY1,HMOX1,KLF13,KRT8,LAMA4,LGALS1,MFGE8,MMP14,NEDD9,NOS1,NOTCH1,PFKP,PLAU,PTPN6,RELA,SCG3,TAGLN,TNS2,TSPAN9,TXN,USP13,VCAM1	APP,Ap1,CEBPA,CREB1,CTNNB1,D-glucose,E2F1,EGR1,HDAC3,HIF1A,JUN,NFKB1,NR3C1,RELA,SMAD3,SMAD4,SP1,SP3,STAT3,TGFB1,TP53,TP63,dexamethasone
F0 F TCDD MC new - 2025-01-31 05:19 PM		Immunoglobulin		complex		0.464		0.188	-0.534	5.02e-13	ARHGEF2,B2M,C6,CDH2,COL1A2,COX6B1,DUSP6,FGFR2,FOXO3,GPM6A,GPNMB,GPX1,GSK3B,GUSB,HEXB,HEY1,HLA-B,HMOX1,LGALS1,LGALS9,MARK4,MMP14,NOS1,NRP1,OLFML3,PLAU,RELA,SCN8A,SLC6A19,SMOX,TNFRSF1A,TXN,VCAM1	APP,Ap1,CEBPA,CREB1,CSF2,E2F1,FOXO3,IL1B,Immunoglobulin,JUN,KLF6,NFE2L2,NFKBIA,NFkB (complex),NOTCH1,NR3C1,PTEN,RUNX2,SMAD3,SMAD4,SP1,SP3,STAT3,TNF,TP53
F0 F TCDD MC new - 2025-01-31 05:19 PM		tretinoin		chemical drug	Activated	2.861	bias	0.296	1.238	7.4e-13	ABCA1,ALOX12,ANGPTL4,ANXA2,APOD,CDH2,CFTR,CLDN11,COL1A2,CUBN,DAB2,DGAT1,DLC1,FOSL1,FOXO3,G0S2,GJA1,GPX1,GRB10,HEY1,HLA-B,HMOX1,KLF13,KRT18,LAMA4,LGALS1,LGALS9,MDK,MMP14,NOTCH1,NRP1,PLAU,RELA,SMOX,TNFRSF1A,VCAM1,YWHAE	Ap1,CEBPA,CTNNB1,EGR1,ESR2,HDAC3,IFNG,IL6,JUN,NFKB1,NFKBIA,NFkB (complex),NOTCH1,RELA,SMAD4,SP1,SP3,STAT3,TNF,TP53,TP63,tretinoin
F0 F TCDD MC new - 2025-01-31 05:19 PM		tamoxifen		chemical drug		0.786		0.03	0.678	1.23e-12	ASAH1,CAV1,CDH2,COL1A2,ESR2,FGFR2,G0S2,HMOX1,KRT18,KRT8,NOS1,NOTCH1,RELA,SLC1A1,TACC1,TAGLN,TSPAN9,TXN	ATF2,Ap1,CREBBP,EGR1,HDAC3,LEP,NFKB1,NFKBIA,NFkB (complex),PPARG,RELA,SMAD4,SP1,SP3,TP53,tamoxifen
F0 F TCDD MC new - 2025-01-31 05:19 PM		lipopolysaccharide		chemical drug	Activated	3.645	bias	0.462	0.785	3.07e-12	ABCA1,ABCC5,ALOX12,ANGPTL4,ANXA2,B2M,CAV1,CAVIN1,CDH2,CFTR,COL12A1,COL1A2,CUBN,DEGS1,DGAT1,ELOVL6,FLOT2,FOSL1,G0S2,GJA1,GPM6A,GPNMB,GPX1,GSK3B,HEY1,HIVEP2,HLA-B,HMOX1,LGALS1,LGALS9,MDK,MMP14,NOS1,NOTCH1,NRP1,OLFML3,PALM2AKAP2,PFKP,PLAU,PTPN6,RELA,TNFRSF1A,TPBG,TXN,VCAM1,YWHAE	CEBPA,HIF1A,IFNG,IL1B,KLF6,MYC,NFKB1,NFKBIA,NFkB (complex),NOTCH1,NR3C1,PPARG,RELA,SMAD4,SP1,SP3,STAT3,TNF,TP53,interferon alpha,lipopolysaccharide
F0 F TCDD MC new - 2025-01-31 05:19 PM		IL1B	0.516	cytokine	Activated	3.249	bias	0.339	1.535	4.22e-12	ALOX12,ANGPTL4,B2M,CAP2,CDH2,CFTR,COL1A2,DAB2,FGFR2,FGFRL1,FOSL1,G0S2,GJA1,GSK3B,GUSB,HEXB,HLA-B,HMOX1,LAMA4,LGALS9,MMP14,MUC3A,NOS1,NOTCH1,NRP1,PFKP,PLAU,RELA,TNFRSF1A,VCAM1	Ap1,IFNG,IL17A,IL1A,IL1B,JUN,NFKB1,NFKBIA,NFkB (complex),NOTCH1,PPARGC1A,REL,RELA,SP1,SP3,STAT3,TGFB1,TNF,TP53
F0 F TCDD MC new - 2025-01-31 05:19 PM		EGF	0.568	growth factor	Activated	2.4	bias	0.554	0.086	4.46e-12	ABCA1,ACTN1,ALOX12,ANGPTL4,ARHGEF2,CAV1,COL1A2,DLC1,DUSP6,ESR2,EZR,FOSL1,GJA1,GSK3B,HMOX1,NOTCH1,NRP1,PFKM,PLAU,RELA,TAGLN,VCAM1,YWHAE	Ap1,CEBPA,EGF,EGR1,FOXO1,GLI1,HDAC3,HIF1A,JUN,MYC,NFKBIA,PPARG,RELA,SMAD4,SP1,SP3,STAT3,TGFB1,TP53
F0 F TCDD MC new - 2025-01-31 05:19 PM		JUN	0.898	transcription regulator	Activated	2.667	bias	0.555	0.63	5.31e-12	ALOX12,ANXA2,CAP2,CAV1,CDH2,COL1A2,DUSP6,EZR,FOSL1,FOXO3,GJA1,GSK3B,HEY1,HLA-B,HMOX1,PLAU,PTPN6,SNCG,TXN,VCAM1	Ap1,CTNNB1,EDN1,EGR1,FOS,GLI1,HDAC3,HIF1A,JUN,JUND,MYC,SMAD4,SP1,SP3,STAT3,TGFB1,TP53,TP63
F0 F TCDD MC new - 2025-01-31 05:19 PM		HRAS	-0.291	enzyme		1.013	bias	0.269	0.099	1.35e-11	ANXA2,ATP1A3,B2M,CAV1,COL1A2,DUSP6,FOSL1,GJA1,GUSB,HEY1,HLA-B,HMOX1,KRT18,MFGE8,MMP14,NOTCH1,NRP1,PALM2AKAP2,PLAU,RELA,TAGLN,TOX2	Ap1,CEBPA,CHUK,CTNNB1,EGR1,HDAC3,HIF1A,HRAS,JUN,NFKB1,NFKBIA,NFkB (complex),NOTCH1,RELA,SMAD3,SMAD4,SP1,STAT3,TP53,TP63,YY1
F0 F TCDD MC new - 2025-01-31 05:19 PM		LEP		growth factor		0.474	bias	0.407	-1.068	3.64e-11	ANGPTL4,ASAH1,CAV1,DGAT1,DUSP6,ELOVL6,ESR2,FGFR2,FOXO3,GPX1,GSK3B,MMP14,NOS1,NOTCH1,RELA,SLC13A2,TAGLN,TNFRSF1A,VCAM1	ADIPOQ,AKT,E2F1,EGR1,FOXO3,JUN,LEP,NFE2L2,NFkB (complex),NOTCH1,PPARGC1A,PRKAA2,SP1,SP3,STAT3,TGFB1,TNF,TP53
F0 F TCDD MC new - 2025-01-31 05:19 PM		PDGF-BB		complex		1.01	bias	0.521	-0.748	4.6e-11	ABCA1,COL12A1,COL1A2,DAB2,DGAT1,DUSP6,FOSL1,GJA1,HMOX1,MMP14,NOS1,PLAU,SLC1A1,TAGLN,VCAM1,YWHAE	Ap1,EGR1,FOS,GATA4,HIF1A,JNK,JUN,MAPK14,MYC,NCOA3,NFE2L2,NFKBIA,PDGF-BB,RAC1,SMAD,SMAD1,SMAD4,SP1,SP3,STAT3,TGF beta,TGFB1,TP53
F0 F TCDD MC new - 2025-01-31 05:19 PM		progesterone		chemical - endogenous mammalian	Activated	2.597		0.223	1.66	6.57e-11	APOD,ATP1B1,CAV1,CDH2,CFTR,COL12A1,DLC1,ENPEP,ESR2,EZR,FGFR2,FOSL1,GJA1,GRB10,HEY1,LGALS1,MDK,NEDD9,NRP1,TNFRSF1A,TNS2	AR,Ap1,EDN1,ESR1,ESR2,FOXO3,JUN,MYC,PGR,SP1,SP3,STAT3,progesterone,testosterone
F0 F TCDD MC new - 2025-01-31 05:19 PM		SP1	-0.278	transcription regulator	Activated	2.391	bias	0.761	-0.485	1.12e-10	ABCA1,ALOX12,CAV1,CDH2,COL1A2,DLC1,EZR,FABP6,FOSL1,GJA1,HEY1,HMOX1,KRT18,MMP14,NOS1,NOTCH1,PLAU,RELA,SNCG,TAGLN	AR,Ap1,CEBPA,EGR1,JUN,MYC,NFKBIA,NFkB (complex),NOTCH1,RELA,RNA polymerase II,SIRT1,SMAD4,SP1,STAT3,TP53,VEGFA
F0 F TCDD MC new - 2025-01-31 05:19 PM		trichostatin A		chemical drug		0.403		0.237	-0.672	1.32e-10	ABCA1,ABCC5,ASAH1,B2M,CAP2,CDH2,COL1A2,DLC1,ELOVL6,ESR2,EZR,HMOX1,LGALS1,MMP14,NOTCH1,NRP1,PLAU,PTPN6,RELA,SLC7A8,TAGLN,TNFRSF1A,TXN,VCAM1,YWHAE	Ap1,CEBPA,CTNNB1,EGR1,ESR2,HIF1A,IL6,JNK,JUN,MYC,NFKB1,NFKBIA,NFkB (complex),PPARG,RELA,SMAD4,SP1,STAT3,TP53,TP63,decitabine,trichostatin A
F0 F TCDD MC new - 2025-01-31 05:19 PM		NRG1	-0.044	growth factor		1.923	bias	0.514	0.323	1.73e-10	ABCA1,ACTN1,ARHGEF2,CAV1,CAVIN1,DAB2,DUSP6,ESR2,FOSL1,HEXB,HMOX1,NOTCH1,PLAU,SLC1A1	AR,Ap1,CTNNB1,EGF,ERK,ESR1,ESR2,JUN,MYC,NFkB (complex),NRG1,PPARG,RAS,RELA,SP1,STAT3,TP53,VEGF,estrogen receptor
F0 F TCDD MC new - 2025-01-31 05:19 PM		ERK1/2		group		0.431	bias	0.562	-1.368	1.94e-10	ABCA1,ASAH1,ATP1A3,B2M,CAV1,ESR2,EZR,FGFR2,FOSL1,GJA1,KLF13,MMP14,PLAU,RHOC,VCAM1	APOA1,Ap1,CTNNB1,EGFR,EGR1,ERK1/2,ESR1,IGF1,JNK,JUN,MYC,NFKBIA,NFkB (complex),SP1,SREBF2,STAT3
F0 F TCDD MC new - 2025-01-31 05:19 PM		N-acetyl-L-cysteine		chemical drug	Inhibited	-2.351	bias	-0.561	-0.367	2.51e-10	ATP1A3,CAV1,CFTR,DUSP6,FOXO3,GJA1,GSK3B,HMOX1,NOTCH1,PLAU,RELA,TAGLN,TXN,VCAM1	Ap1,CAT,FOS,FOXO1,GATA4,HRAS,JUN,MAPK14,MYC,N-acetyl-L-cysteine,NCOA3,NFKBIA,NFkB (complex),NOTCH1,RELA,SP1,SP3,STAT3,TNF,TP53
F0 F TCDD MC new - 2025-01-31 05:19 PM		SETD2	-0.072	enzyme		-1.667		-0.231	-0.974	4.34e-10	CAV1,CDH2,COL1A2,FOXO3,GSK3B,LAMA4,PFKM,PFKP,SLC6A19	PPARGC1A,SETD2,SMAD3,SMAD7,SP1,SP3,STAT3
F0 F TCDD MC new - 2025-01-31 05:19 PM		PGR		ligand-dependent nuclear receptor		-0.16		-0.083	0.146	5.48e-10	ATP1B1,CADM4,CDH2,COL12A1,COL1A2,EZR,FGFRL1,FLOT2,GRB10,KRT18,LAMA4,NEDD9,NRP1,PFKP,PLAU,RHOC,VCAM1	EGR1,ESR1,HIF1A,JUN,PGR,RELA,SP1,SRC,progesterone
F0 F TCDD MC new - 2025-01-31 05:19 PM		AGT	0.559	growth factor	Activated	3.509	bias	0.477	1.351	9.07e-10	ALOX12,ANGPTL4,ATP1B1,ATP2B3,CAV1,CAVIN1,COL12A1,COL1A2,DAB2,ENPEP,FOSL1,FOXO3,GABBR1,GJA1,GPNMB,GPX1,GSK3B,HEY1,HMOX1,NOS1,PLAU,RELA,SLC1A1,TNFRSF1A,VCAM1	AGT,Ap1,CTNNB1,EGR1,FGF2,FOS,HIF1A,JUN,JUNB,MYC,RELA,SIRT1,SP1,SP3,SRC,STAT3,TGFB1,TP53
F0 F TCDD MC new - 2025-01-31 05:19 PM		FGF2	-0.339	growth factor		0.111	bias	0.475	-1.685	1.57e-09	ANGPTL4,B2M,CAV1,COL1A2,DUSP6,ELAVL4,FGFR2,FOSL1,FOXO3,GJA1,GPNMB,GSK3B,NOTCH1,PLAU,TAGLN,VCAM1,YWHAE	Ap1,EGR1,FGF2,FOS,HGF,HIF1A,HRAS,JUN,MYC,NFKBIA,NFkB (complex),NOTCH1,RELA,SP1,SP3,SRC,STAT3,TNF,TP53
F0 F TCDD MC new - 2025-01-31 05:19 PM		LY294002		chemical drug	Inhibited	-3.579	bias	-0.661	-0.87	1.64e-09	ABCA1,CDH2,COL1A2,CUBN,DUSP6,ESR2,FOSL1,GJA1,GRB10,GSK3B,HMOX1,MMP14,PFKP,PLAU,RELA,SLC1A1,TAGLN,VCAM1	ATF2,Ap1,CEBPA,CTNNB1,EGR1,HIF1A,IGF1,JNK,JUN,LY294002,MYC,NFE2L2,NFKBIA,PI3K (complex),RAC1,SMAD4,SP1,STAT3,TP63
F0 F TCDD MC new - 2025-01-31 05:19 PM		forskolin		chemical toxicant		1.472	bias	0.411	-0.099	2.47e-09	ABCA1,ACTN1,ATP1B1,CAP2,CDH2,CFTR,COL1A2,DAB2,DUSP6,ELAVL4,ESR2,EZR,FGFR2,FOSL1,GJA1,HMOX1,KRT18,MFGE8,PLAU,SLC7A8	Ap1,EDN1,EGR1,ESR2,HDAC3,IGF1,IL6,JUN,MYC,NFKBIA,SMAD4,SP1,STAT3,TP53,forskolin
F0 F TCDD MC new - 2025-01-31 05:19 PM		U0126		chemical drug	Inhibited	-2.563	bias	-0.548	-0.402	2.62e-09	ANGPTL4,ARHGEF2,CAV1,CFTR,DAB2,DUSP6,ELOVL6,FGFR2,FOSL1,FOXO3,G0S2,GJA1,GSK3B,HMOX1,NOS1,PLAU,TXN,VCAM1	AGT,Ap1,CEBPA,CTNNB1,EGR1,FGF2,FOS,FOXO1,IL1B,JUN,JUNB,JUND,KLF6,MYC,NFkB (complex),PPARGC1A,SMAD4,SP1,STAT3,TP53,U0126
F0 F TCDD MC new - 2025-01-31 05:19 PM		PPARG	0.89	ligand-dependent nuclear receptor		0.781	bias	0.288	-0.304	2.83e-09	ABCA1,ALOX12,ANGPTL4,CAV1,COL1A2,DGAT1,ELOVL6,FOSL1,HIVEP2,HMOX1,KRT18,MMP14,RELA,SNCG,TAGLN,VCAM1,YWHAE	ATF2,Ap1,EGR1,FOXO1,HDAC3,HIF1A,JUN,MYC,NFkB (complex),NR1H,NR3C1,PI3K (complex),PPARG,PPARGC1A,RELA,SIRT1,SMAD3,SMAD4,SP1,STAT3,TP53,rosiglitazone,troglitazone
F0 F TCDD MC new - 2025-01-31 05:19 PM		curcumin		chemical drug	Inhibited	-2.479	bias	-0.264	-1.517	3.55e-09	ABCA1,CAV1,COL1A2,FOSL1,GABBR1,GSK3B,HMOX1,MMP14,NOTCH1,PLAU,RELA,SNCG,TACC2,TNFRSF1A,VCAM1	ATF2,Ap1,EGR1,ESR2,FOXO1,HDAC3,HIF1A,IL6,JUN,NFKB1,NFKBIA,NFkB (complex),PI3K (complex),PPARG,RELA,SMAD4,SP1,STAT3,TP53,curcumin
F0 F TCDD MC new - 2025-01-31 05:19 PM		testosterone		chemical - endogenous mammalian		0.999	bias	0.377	-0.36	4.05e-09	ATP1B1,CAV1,CDH2,CLDN11,ESR2,FGFR2,FOSL1,GUSB,LGALS1,MEP1B,NOS1,PLAU,RELA,VCAM1,YWHAE	Ap1,CTNNB1,ESR1,ESR2,IFNG,IL6,JUN,NFKB1,NFKBIA,NFkB (complex),RELA,SP1,SP3,STAT3,beta-estradiol,dihydrotestosterone,testosterone
F0 F TCDD MC new - 2025-01-31 05:19 PM		IgG		complex		-1.929		-0.233	-1.166	6.77e-09	ASAH1,ATP1B1,B2M,CDH2,DEGS1,EZR,GPX1,KRT18,LGALS1,NOTCH1,PTPN6,RELA,SLC16A6,VCAM1	Ap1,CREBBP,ESR2,IFNG,IL6,IRAK1,IRF1,IgG,NFKB1,NFKBIA,NFkB (complex),RELA,SP1,SP3,STAT3,TP53
F0 F TCDD MC new - 2025-01-31 05:19 PM		NTRK1	0.145	kinase		-0.832		-0.043	-0.677	7.31e-09	CAVIN1,COL12A1,COL1A2,DUSP6,FGFR2,FGFRL1,GPNMB,HEY1,LGALS1,NELL2,NRP1,OLFML3,SPTBN5
F0 F TCDD MC new - 2025-01-31 05:19 PM		PPARGC1A	0.792	transcription regulator		-0.609		0.243	-1.564	7.85e-09	ABCA1,APOD,ATP1A3,ATP1B1,ATP2B3,COL1A2,DGAT1,GPX1,GSK3B,HMOX1,LAMA4,LGALS9,OLFML3,RELA,TNFRSF1A,VCAM1	CREB1,E2F1,EGR1,FOXO1,HIF1A,NR1H,NR1H4,NR3C1,PPARA,PPARG,PPARGC1A,RNA polymerase II,SIRT1,fatty acid
F0 F TCDD MC new - 2025-01-31 05:19 PM		decitabine		chemical drug	Activated	2.81	bias	0.396	1.12	8.35e-09	ANGPTL4,ANXA2,B2M,CAP2,CAV1,CDH2,CFTR,COL1A2,DLC1,ELOVL6,ESR2,EZR,GPX1,HLA-B,KRT18,KRT8,LGALS1,MMP14,NOTCH1,PTPN6,SNCG,YWHAE	Ap1,CEBPA,CREBBP,EGR1,FOXO1,HDAC3,JUN,MYC,NFKB1,NFKBIA,NFkB (complex),NOTCH1,PPARG,RELA,SMAD4,SP1,SP3,STAT3,TNF,TP53,decitabine
F0 F TCDD MC new - 2025-01-31 05:19 PM		TERT	1.19	enzyme						9.57e-09	B2M,CAV1,CDH2,DUSP6,HLA-B,KRT18,MFGE8,MMP14,PALM2AKAP2,TNFRSF1A,TOX2
F0 F TCDD MC new - 2025-01-31 05:19 PM		streptozocin		chemical drug		-0.1		0.121	-0.53	9.83e-09	ATP1B1,COL12A1,DGAT1,ELOVL6,FOSL1,GSK3B,HMOX1,NOS1,NOTCH1,RELA,SLC1A1,SLC7A8,TNFRSF1A,VCAM1	AKT,ATF2,Ap1,EGR1,JUN,LEP,NFE2L2,NFKB1,NFKBIA,NFkB (complex),NOTCH1,POMC,PPARG,RELA,SP1,SP3,STAT3,TGFB1,TP53,streptozocin
F0 F TCDD MC new - 2025-01-31 05:19 PM		D-glucose		chemical - endogenous mammalian		1.954	bias	0.29	0.749	9.87e-09	ABCA1,ACTN1,ATP2B3,BVES,CAV1,COL1A2,ELOVL6,GJA1,GPX1,HMOX1,LGALS1,MMP14,NOTCH1,PFKM,PFKP,PLAU,PTPN6,RELA,TAGLN,VCAM1	Ap1,D-glucose,EGR1,HIF1A,IGF1,JUN,MYC,NFKB1,NFKBIA,NFkB (complex),NR3C1,PPARA,PPARG,RELA,SP1,SP3,STAT3,TGFB1,TP53,dexamethasone
F0 F TCDD MC new - 2025-01-31 05:19 PM		NLRX1	-0.19	other		-1		-0.107	-0.786	1.02e-08	CAV1,COL1A2,DAB2,DUSP6,FOSL1,GJA1,GRB10,LAMA4,MAP4K3,NOTCH1,PTPN6,RELA	CEBPA,CREBBP,IL1B,KLF6,NFKB1,NFKBIA,NFkB (complex),NLRX1,RELA,SMAD4,STAT3,TP53
F0 F TCDD MC new - 2025-01-31 05:19 PM		CAV1	1.354	transmembrane receptor	Activated	2.6		0.237	1.983	1.1e-08	CAV1,CAVIN1,CDH2,HMOX1,KRT18,KRT8,NOTCH1,SLC1A1,TNFRSF1A,VCAM1	ATF2,Ap1,CAV1,CREBBP,EGR1,ESR2,IL6,JUN,MYC,NFKB1,NFKBIA,NFkB (complex),RELA,SIRT1,SP1,STAT3,TP53,p38 MAPK
F0 F TCDD MC new - 2025-01-31 05:19 PM		ESR2	1.749	ligand-dependent nuclear receptor	Activated	2.309	bias	0.291	1.166	1.18e-08	ABCA1,ACTN1,CAV1,CDH2,CLDN11,COL1A2,DAB2,ESR2,FOXO3,GJA1,GPNMB,KRT8,MDK,MMP14,NEDD9,NELL2,NOTCH1,PLAU,RELA,VCAM1	ATF2,Ap1,CTNNB1,EGFR,EGR1,ESR1,ESR2,HDAC3,HIF1A,IL6,JUN,NFKBIA,NFkB (complex),PI3K (complex),SMAD4,SP1,SP3,STAT3,TP53,beta-estradiol
F0 F TCDD MC new - 2025-01-31 05:19 PM		IFNG		cytokine	Activated	2.751	bias	0.389	0.794	1.3e-08	ABCA1,ALOX12,ANGPTL4,ATP1B1,B2M,CALCOCO2,CAV1,CDH2,CFTR,COL1A2,DEGS1,ERAP1,FGFRL1,FOSL1,GJA1,GPX1,GUSB,HLA-B,HMOX1,LGALS9,NEDD9,NOS1,NOTCH1,NRP1,PLAU,PTPN6,RELA,TNFRSF1A,VCAM1	ATF2,CEBPA,CREBBP,IFNG,IL1B,KLF6,NFKB1,NFKBIA,NFkB (complex),NOTCH1,RELA,SMAD4,SP1,SP3,STAT3,TNF,TP53
F0 F TCDD MC new - 2025-01-31 05:19 PM		NOTCH3		transcription regulator		0.833		0.219	0.172	1.31e-08	ACTN1,APOD,ATP1B1,COL1A2,DLC1,GSK3B,HEY1,LGALS1,NOTCH1,TAGLN
F0 F TCDD MC new - 2025-01-31 05:19 PM		RELA	1.033	transcription regulator	Activated	2.293	bias	0.63	0.157	1.42e-08	B2M,CAV1,CFTR,COL1A2,ERAP1,FABP6,HLA-B,HMOX1,KRT18,KRT8,NOTCH1,PFKM,PLAU,PTPN6,RELA,VCAM1	ATF2,CEBPA,HIF1A,IFNG,IRF1,JUN,MYC,NFKB1,NFKBIA,NFkB (complex),RELA,SP1,SP3,STAT3,TP53
F0 F TCDD MC new - 2025-01-31 05:19 PM		PD98059		chemical - kinase inhibitor		-1.566	bias	-0.558	0.564	1.5e-08	ABCA1,CAV1,CDH2,COL1A2,DUSP6,FOSL1,GJA1,GSK3B,HMOX1,KRT8,MMP14,NOS1,PLAU,RELA,TAGLN,TXN,VCAM1	ATF2,Ap1,EGF,EGR1,FOS,HDAC3,HIF1A,JUN,MYC,NOTCH1,PD98059,PI3K (complex),PPARG,SMAD4,SP1,SP3,STAT3,TNF,TP53
F0 F TCDD MC new - 2025-01-31 05:19 PM		AHR	0.691	ligand-dependent nuclear receptor		0.314		0.239	-0.468	1.95e-08	ACTN1,ATP1B1,CADM4,CDH2,CERS4,COL12A1,COL1A2,DUSP6,ELOVL6,ENPEP,FGFR2,FOSL1,NEDD9,NOTCH1,NRP1,SLC1A1,TXN	AHR,E2F1,JUN,SIRT1,SP1,SP3,STAT3,TGFB1,TP53
F0 F TCDD MC new - 2025-01-31 05:19 PM		NR3C1	0.057	ligand-dependent nuclear receptor		1.026		0.011	1	2.23e-08	ABCA1,ACTN1,ANGPTL4,ATP1B1,B2M,CAV1,COL1A2,DEGS1,ELOVL6,FOXO3,GPX1,KLF13,MAP4K3,NEDD9,RBMS3,RELA,TNFRSF1A,TXN,VCAM1,YWHAE	IFNG,LEP,NFKB1,NFkB (complex),NR1H,NR3C1,PPARA,PPARG,RELA,SP1,SP3,STAT3,TP53,corticosterone,dexamethasone
F0 F TCDD MC new - 2025-01-31 05:19 PM		SP3	-0.17	transcription regulator		-1.168	bias	0.401	-2.352	2.28e-08	ABCA1,ALOX12,CDH2,COL1A2,FOSL1,HEY1,NOS1,NOTCH1,PLAU,RELA,TAGLN	JUN,SP1,SP3,STAT3,TGFB1,TP53,TP63
F0 F TCDD MC new - 2025-01-31 05:19 PM		MYC	0.774	transcription regulator		0.047	bias	0.406	-1.818	2.38e-08	ABCA1,ACTN1,ANGPTL4,CAV1,CDH2,COL1A2,COX6B1,DUSP6,ERAP1,EZR,FOSL1,G0S2,GJA1,HIVEP2,HLA-B,HMOX1,LGALS1,NRP1,PFKM,PFKP,PLAU,RHOC,SLC6A19,SMOX,TXN,VCAM1	ATF2,Ap1,CEBPA,FOS,GATA4,HIF1A,JUN,MAPK14,MYC,NCOA3,NFKB1,NFKBIA,NFkB (complex),PPARG,RELA,SMAD4,SP1,STAT3,TP53,VEGFA
F0 F TCDD MC new - 2025-01-31 05:19 PM		BMP10		growth factor	Activated	2.125	bias	0.355	1.148	3.16e-08	ALOX12,ANGPTL4,COL12A1,COL1A2,FGFR2,HEY1,MMP14,VCAM1	BMP10,CEBPA,CTNNB1,JUN,SMAD4,STAT3,TP63
F0 F TCDD MC new - 2025-01-31 05:19 PM		SMAD3	-0.019	transcription regulator	Activated	2.472	bias	0.53	0.68	3.3e-08	CDH2,CLDN11,COL1A2,DGAT1,ESR2,FOXO3,HEY1,HMOX1,LAMA4,LGALS9,PFKP,RELA,TAGLN	CEBPA,CTNNB1,FOXO1,JUN,NFKBIA,NR1H4,NR3C1,PPARG,PPARGC1A,RELA,SIRT1,SMAD3,SMAD4,SMAD7,SP1,SP3,STAT3,TGFB1,TP53,TP63
F0 F TCDD MC new - 2025-01-31 05:19 PM		tetradecanoylphorbol acetate		chemical drug	Activated	3.519	bias	0.488	1.291	3.46e-08	ABCA1,ALOX12,ANGPTL4,ATP1A3,CAV1,CFTR,DAB2,DUSP6,ESR2,EZR,FOSL1,GJA1,HMOX1,LGALS9,MMP14,NRP1,PFKM,PLAU,PTPN6,RELA,SNCG,TMUB2,TPBG,VCAM1	AR,Ap1,CTNNB1,EGF,EGR1,ERK1/2,IGF1,JUN,MYC,NFKBIA,NFkB (complex),PPARG,SP1,STAT3,TP53,VEGF,tetradecanoylphorbol acetate
F0 F TCDD MC new - 2025-01-31 05:19 PM		TGF beta		group	Activated	2.397		0.188	1.721	3.74e-08	ABCA1,ANGPTL4,ATP1B1,CDH2,COL12A1,COL1A2,DAB2,GUSB,HEY1,HMOX1,MMP14,NEDD9,PLAU,TAGLN,VCAM1	Ap1,EGR1,IFNG,JNK,JUN,MYC,NFKB1,NFkB (complex),NOTCH1,RELA,SMAD3,SMAD4,SMAD7,SP1,SP3,STAT3,TGF beta,TGFB1,TGFBR1,TNF,TP53,YAP1
F0 F TCDD MC new - 2025-01-31 05:19 PM		MAPK8	0.173	kinase		1.757	bias	0.311	0.834	3.91e-08	ABCA1,APOD,CDH2,DGAT1,DUSP6,FOSL1,HMOX1,NRP1,PLAU,RELA	Ap1,ESR2,GLI1,HIF1A,IFNG,IL6,JUN,JUNB,JUND,MAPK8,MYC,NFKB1,NFKBIA,NFkB (complex),NOTCH1,RELA,SP1,SP3,STAT3,TNF,TP53
F0 F TCDD MC new - 2025-01-31 05:19 PM		ASPSCR1-TFE3		fusion gene/product	Activated	2.813	bias	0.912	0.246	4.37e-08	ASAH1,EZR,G0S2,GPNMB,HMOX1,HSD17B14,TACC1,TACC2
F0 F TCDD MC new - 2025-01-31 05:19 PM		LMO2	0.629	transcription regulator		1.786		-0.003	1.796	4.43e-08	CERS4,ESR2,FLOT2,GJA1,GRB10,LGALS1,MDK,MFGE8,NOTCH1,SLC7A8,SMOX,TNS2
F0 F TCDD MC new - 2025-01-31 05:19 PM		PDGF (complex)		complex		-0.213	bias	0.528	-1.677	5.12e-08	CAV1,FOXO3,GJA1,HEY1,HMOX1,NOTCH1,PLAU,VCAM1	Ap1,EGR1,ERK,FOS,HDAC3,JUN,MYC,NFKB1,NFKBIA,NFkB (complex),PDGF (complex),PPARG,RELA,SMAD4,SP1,STAT3,TP53,VEGFA,estrogen receptor,p38 MAPK
F0 F TCDD MC new - 2025-01-31 05:19 PM		TGFBR2	-0.057	kinase		-1.15	bias	-0.404	0.106	5.18e-08	ALOX12,ANGPTL4,CDH2,COL1A2,FGFR2,GJA1,KRT18,KRT8,MMP14,NRP1,RBMS3,TAGLN,TOX2,TPBG	AR,CEBPA,CTNNB1,JUN,NOTCH1,RNA polymerase II,SMAD3,SMAD4,SMAD7,SP1,SP3,STAT3,TGFB1,TGFB3,TGFBR1,TGFBR2,TP53,TP63,YAP1
F0 F TCDD MC new - 2025-01-31 05:19 PM		vitamin E		chemical drug		-0.956	bias	-0.599	0.618	5.82e-08	ALOX12,ATP1A3,CAV1,MMP14,NOS1,TNFRSF1A,VCAM1	ATF2,Ap1,CEBPA,Ca2+,EGR1,FOS,HDAC4,HTT,IL1B,JUN,KLF6,MYC,NFKB1,NFKBIA,NFkB (complex),NOTCH1,RELA,SMAD4,SOD1,SP1,STAT3,p38 MAPK,vitamin E
F0 F TCDD MC new - 2025-01-31 05:19 PM		VHL	-0.159	transcription regulator		-0.381	bias	-0.379	0.442	6.14e-08	CAV1,CDH2,COL1A2,DAB2,GPX1,HMOX1,MMP14,NEDD9,TAGLN,VCAM1	Ap1,CREBBP,EGR1,EP300,HDAC3,HIF1A,LDL,MYC,NFE2L2,NFKB1,NFKBIA,NFkB (complex),NOTCH1,PPARG,PRKCZ,RELA,RUNX2,SMAD4,SP1,TP53,VHL,YAP1
F0 F TCDD MC new - 2025-01-31 05:19 PM		TP73	0.412	transcription regulator		0.907	bias	0.366	-0.481	7.3e-08	ANGPTL4,B2M,FGFR2,FLOT2,FOXO3,G0S2,GJA1,GPNMB,MDK,MMP14,NOTCH1,NRP1,PLAU,TNFRSF1A,TNS2	CEBPA,CTNNB1,JUN,SMAD4,STAT3,TP63,TP73
F0 F TCDD MC new - 2025-01-31 05:19 PM		3-nitropropionic acid		chemical toxicant		0.747	bias	0.391	-0.023	8.7e-08	ATP1B1,COX6B1,FOXO3,GSK3B,HMOX1,NOS1,RELA	3-nitropropionic acid,APP,CREB1,E2F1,HTT,JUN,N-methyl-D-aspartate,NFE2L2,NR3C1,SMAD3
F0 F TCDD MC new - 2025-01-31 05:19 PM		dihydrotestosterone		chemical - endogenous mammalian		1.259	bias	0.404	-0.171	8.95e-08	ABCA1,APOD,B2M,CDH2,ESR2,G0S2,GRB10,LGALS1,NOS1,NOTCH1,PLAU,RELA,SLC16A6,SLC7A8,SLC7A9,TACC2,VCAM1	ATF2,Ap1,CTNNB1,ESR2,IL33,IL6,NFKB1,NFKBIA,NFkB (complex),RELA,SP1,SP3,STAT3,dihydrotestosterone
F0 F TCDD MC new - 2025-01-31 05:19 PM		arachidonic acid		chemical - endogenous mammalian		0.86		0.228	0.234	9.99e-08	ABCA1,COL1A2,ELOVL6,FOSL1,HMOX1,PLAU,TNFRSF1A,VCAM1	Ap1,CREBBP,EGR1,EP300,ESR2,FOXO1,HIF1A,IL6,JUN,MYC,NFKB1,NFKBIA,NFkB (complex),PPARG,PRKCZ,RELA,SIRT1,SP1,STAT3,arachidonic acid,p38 MAPK
F0 F TCDD MC new - 2025-01-31 05:19 PM		FOXO3	1.476	transcription regulator		-0.681		0.176	-1.309	1.03e-07	CAV1,CERS4,ENPEP,FGFR2,FOXO3,GPX1,NRP1,PFKM,PLAU,RBM47,RELA,TNFRSF1A,VCAM1	ATF2,CEBPA,E2F1,EGR1,FOXO1,FOXO3,JUN,MYC,NFKB1,NFKBIA,NFkB (complex),NOTCH1,PPARG,PPARGC1A,RELA,SIRT1,SP1,SP3,STAT3,TNF,TP53
F0 F TCDD MC new - 2025-01-31 05:19 PM		EGR1	0.73	transcription regulator		1.942	bias	0.673	0.196	1.03e-07	CAV1,CAVIN1,CDH2,COL1A2,ENPEP,FOSL1,HMOX1,MMP14,PLAU,VCAM1	AR,Ap1,CTNNB1,EGR1,ERK,ERK1/2,FOS,HDAC3,JUN,MYC,NOTCH1,PPARG,SMAD3,SMAD4,SP1,SP3,STAT3,TNF,TP53,estrogen receptor
F0 F TCDD MC new - 2025-01-31 05:19 PM		VEGFA	0.335	growth factor	Activated	2.505	bias	0.684	0.288	1.1e-07	CAV1,COX6B1,ERAP1,GJA1,GRB10,HEY1,HMOX1,NOTCH1,NRP1,PLAU,SNCG,VCAM1	ATF2,Ap1,CEBPA,CTNNB1,EGR1,GLI1,HGF,HIF1A,JUN,MYC,NFKB1,NFKBIA,NFkB (complex),RELA,SMAD4,SP1,STAT3,TP53,TP63,VEGFA,p38 MAPK
F0 F TCDD MC new - 2025-01-31 05:19 PM		troglitazone		chemical drug		0.101		0.08	-0.147	1.12e-07	ABCA1,ANGPTL4,ANXA2,CAV1,COL1A2,DGAT1,FOSL1,G0S2,HMOX1,LAMA4,RELA,USP13,VCAM1	ATF2,Ap1,FOXO1,JUN,NFKB1,NFKBIA,NFkB (complex),NOTCH1,PARP1,PPARA,PPARG,RELA,SIRT1,SP1,SP3,STAT3,TNF,TP53,fatty acid,troglitazone
F0 F TCDD MC new - 2025-01-31 05:19 PM		APP	0.809	other	Activated	2.177	bias	0.338	1.112	1.13e-07	ABCA1,ATP1A3,ATP1B1,CDH2,ELAVL4,FOXO3,GPX1,GSK3B,HEY1,HMOX1,MDK,MMP14,NOS1,NRP1,PFKP,PLAU,RELA,TAGLN,TXN,VCAM1,YWHAE	AKT,APP,ATP,CREB1,EGR1,FOXO3,Immunoglobulin,JUN,LDL,MYC,NFE2L2,NFKB1,NFKBIA,NFkB (complex),NOTCH1,SP1,TP53,YAP1,hydrogen peroxide
F0 F TCDD MC new - 2025-01-31 05:19 PM		IL1A		cytokine	Activated	2.91	bias	0.689	0.598	1.14e-07	APOD,B2M,CAP2,FGFR2,FOSL1,HMOX1,LAMA4,LGALS9,MMP14,PLAU,RELA,VCAM1	Ap1,CEBPA,EGR1,IGF1,IL1A,IL1B,IRF1,JUN,KLF6,MYC,NFKBIA,NFkB (complex),NOTCH1,SMAD4,SP1,SP3,STAT3,TNF,TNFRSF1A,TP53
F0 F TCDD MC new - 2025-01-31 05:19 PM		cadmium		chemical toxicant		1.671	bias	0.376	0.785	1.16e-07	B2M,CUBN,ESR2,HMOX1,PLAU,SLC7A9,SPP2
F0 F TCDD MC new - 2025-01-31 05:19 PM		MAPK1	-0.356	kinase		-0.333		0.036	-0.443	1.3e-07	ANGPTL4,ATP1B1,CAV1,CDH2,DAB2,ERAP1,HLA-B,HMOX1,LAMA4,LGALS1,NRP1,PLAU,TACC2	Ap1,CEBPA,CTNNB1,ETS1,FOS,GATA4,HIF1A,JUN,MAPK1,MAPK14,MET,MYC,NCOA3,NFKB1,PPARG,RELA,SMAD4,SP1,STAT3,TP53,TP63,YAP1
F0 F TCDD MC new - 2025-01-31 05:19 PM		cholic acid		chemical - endogenous mammalian	Activated	2.596		0.214	2.041	1.98e-07	ABCA1,FABP6,HMOX1,KRT18,KRT8,MDK,TAGLN
F0 F TCDD MC new - 2025-01-31 05:19 PM		methylprednisolone		chemical drug		0.734		0.025	0.635	2.09e-07	ANXA2,ASAH1,ATP1B1,B2M,B4GALNT1,CDH2,DAB2,DUSP6,G0S2,HMOX1,LGALS9,PDP2,PLAU,PTPN6,SLC16A6,VCAM1	ETS1,HIF1A,IFNG,IL17A,JUN,MAPK1,NFKB1,NFkB (complex),RELA,SP3,STAT3,methylprednisolone
F0 F TCDD MC new - 2025-01-31 05:19 PM		MAPK14	-0.156	kinase		1	bias	0.475	-0.426	2.67e-07	ABCA1,DAB2,DUSP6,GJA1,HMOX1,NRP1,PLAU,TAGLN,TXN,VCAM1	Ap1,CTNNB1,EGF,EGR1,JNK,MAPK14,MYC,NFKB1,NFkB (complex),NOTCH1,PPARG,SP1,SP3,STAT3,TNF,TP53,VEGF,p38 MAPK
F0 F TCDD MC new - 2025-01-31 05:19 PM		MTDH	0.627	transcription regulator						2.78e-07	ACTN1,ANGPTL4,ANXA2,CDH2,FGFR2,FOXO3,GPNMB,HMOX1,KRT8
F0 F TCDD MC new - 2025-01-31 05:19 PM		FTO	-0.234	enzyme		0.871		0.202	0.315	2.91e-07	CDH2,COL12A1,GJA1,GPM6A,KRT18,KRT8,MDK,MFGE8,PLAU
F0 F TCDD MC new - 2025-01-31 05:19 PM		TP53	0.114	transcription regulator	Activated	2.792		0.127	2.177	3e-07	ABCA1,ACTN1,ANGPTL4,ANXA2,ARHGEF2,CAV1,COL1A2,DLC1,DUSP6,EZR,FOSL1,FOXO3,G0S2,GJA1,GNAI1,GPM6A,GPX1,GSK3B,HLA-B,HMOX1,KANK3,KRT18,KRT8,NOS1,NOTCH1,NRP1,PFKM,PFKP,PLAU,PTPN6,RELA,TACC2,TNFRSF1A	Ap1,EGR1,FOS,GLI1,HDAC3,HIF1A,JUN,MYC,NFkB (complex),NOTCH1,RELA,SMAD3,SMAD4,SP1,SP3,STAT3,TNF,TP53,epigallocatechin-gallate
F0 F TCDD MC new - 2025-01-31 05:19 PM		SNAI1		transcription regulator		0.702		-0.051	0.834	3.06e-07	ACTN1,CDH2,CLDN11,COL1A2,FOSL1,KRT18,KRT8,MMP14,PFKP	Ap1,CDH1,EGR1,ESR2,ETS1,HDAC3,IL6,JUN,NFKBIA,SMAD4,SNAI1,SP1,SP3,STAT3,TGFB1,TP53
F0 F TCDD MC new - 2025-01-31 05:19 PM		SORL1	0.229	transporter	Activated	3	bias	0.605	1.186	3.21e-07	ABCA1,B2M,CAV1,COL1A2,FGFR2,LAMA4,MDK,MFGE8,PLAU	NOTCH1,SORL1,SP1,SP3,STAT3,TNF,TP53
F0 F TCDD MC new - 2025-01-31 05:19 PM		SRC	-0.301	kinase		0.388	bias	0.563	-1.08	3.85e-07	CAV1,CAVIN1,COL1A2,FOSL1,GJA1,KRT18,PLAU,VCAM1	Ap1,EGR1,FOS,HDAC3,HIF1A,JUN,KRAS,MYC,NFKB1,NFKBIA,NFkB (complex),PPARG,RELA,SIRT1,SMAD4,SP1,SRC,TP53
F0 F TCDD MC new - 2025-01-31 05:19 PM		LDL		complex		0.644	bias	0.409	-0.549	4.21e-07	ABCA1,G0S2,GNAI1,GPX1,HMOX1,MMP14,NRP1,PFKP,PLAU,RELA,TAGLN,VCAM1	APP,Ap1,CREB1,CSF2,E2F1,FOS,GATA4,JUN,LDL,MAPK14,NCOA3,NFE2L2,NFKBIA,NOTCH1,NR3C1,SMAD3,SP1,SP3,STAT3,TNF,TP53
F0 F TCDD MC new - 2025-01-31 05:19 PM		ZEB1	1.347	transcription regulator		0.678		0.214	0.077	4.33e-07	CDH2,COL1A2,KRT18,NRP1,PFKP,PLAU,RBM47,RELA	Ap1,CEBPA,CTNNB1,GLI1,HIF1A,JUN,LDL,MYC,NFE2L2,NFKBIA,NFkB (complex),RELA,SMAD4,SP1,STAT3,TP53,TP63,YAP1,ZEB1
F0 F TCDD MC new - 2025-01-31 05:19 PM		ARID1A	-0.152	transcription regulator		0.196		0.132	-0.193	4.36e-07	ACTN1,ALOX12,COL12A1,COL1A2,COX6B1,DAB2,EZR,KRT18,KRT8,PALM2AKAP2,PLAU,RELA,TACC2,TAGLN	ARID1A,JUN,MYC,SP1,SP3,STAT3,TGFB1,TP53,ZEB1
F0 F TCDD MC new - 2025-01-31 05:19 PM		rosiglitazone		chemical drug		1.293	bias	0.304	0.187	4.47e-07	ABCA1,ANGPTL4,ASAH1,CAV1,COL1A2,DGAT1,ELOVL6,FOSL1,GPAT3,HMOX1,KRT18,PFKM,RELA,YWHAE	Ap1,D-glucose,EGR1,FOXO1,FOXO3,HDAC3,HIF1A,JUN,NFKB1,NFKBIA,NR1H,NR3C1,PPARG,RELA,RNA polymerase II,SIRT1,SMAD4,SP1,TP53,palmitic acid,rosiglitazone
F0 F TCDD MC new - 2025-01-31 05:19 PM		NFE2L2	0.889	transcription regulator		1.311	bias	0.379	-0.011	4.6e-07	B2M,B4GALNT1,CDH2,DAB2,FOXO3,GPNMB,GPX1,GSK3B,HMOX1,MMP14,PFKP,RELA,SLC1A1,SLC7A8,TAGLN,TXN,VCAM1	AKT,Ap1,CEBPA,EGR1,FOXO1,IL1B,KLF6,MYD88,NFE2L2,NFKBIA,NFkB (complex),NOTCH1,PPARGC1A,SMAD3,SMAD4,SMAD7,SP1,SP3,STAT3,TNF,TP53,YAP1
F0 F TCDD MC new - 2025-01-31 05:19 PM		dimethyl n-oxalyl-glycine		chemical reagent		2	bias	0.777	-0.291	4.82e-07	ANGPTL4,ANO6,ATP1B1,CAV1,CAVIN1,FABP6,GJA1,HLA-B,PFKP,VCAM1	Ap1,EPAS1,GLI1,HIF1A,JUN,MYC,NFKB1,PPARG,RELA,SP1,TP53,dimethyl n-oxalyl-glycine
F0 F TCDD MC new - 2025-01-31 05:19 PM		focal adhesion kinase		group		-0.447		0.196	-0.884	4.94e-07	CDH2,KRT18,KRT8,TAGLN,VCAM1	ATF2,Ap1,CAV1,EGR1,ESR2,HIF1A,IL6,JUN,NFKBIA,NFkB (complex),PI3K (complex),RELA,SIRT1,SP1,STAT3,focal adhesion kinase
F0 F TCDD MC new - 2025-01-31 05:19 PM		griseofulvin		chemical drug						5.2e-07	GJA1,HMOX1,KRT18
F0 F TCDD MC new - 2025-01-31 05:19 PM		sirolimus		chemical drug		-1.819	bias	-0.337	-0.628	5.4e-07	B2M,CDH2,COL12A1,COL1A2,COX6B1,DGAT1,FOXO3,GPX1,HLA-B,HMOX1,MMP14,NOTCH1,PFKP,PLAU,RELA,SLC6A19,VCAM1	AKT,CEBPA,CREBBP,D-glucose,EGR1,FOXO3,HIF1A,IL1B,Immunoglobulin,JUN,KLF6,MYC,NFE2L2,NFKB1,NFKBIA,NFkB (complex),NOTCH1,RELA,SMAD4,SP1,STAT3,TP53,sirolimus
F0 F TCDD MC new - 2025-01-31 05:19 PM		NR4A1	-0.156	ligand-dependent nuclear receptor		-1.979		-0.143	-1.611	5.46e-07	APOD,COL1A2,COX6B1,G0S2,GSK3B,HMOX1,KRT18,KRT8,PFKM,RELA,VCAM1	ATF2,CEBPA,CREBBP,JUN,MYC,NFKB1,NFKBIA,NFkB (complex),NR4A1,RELA,SMAD3,SMAD4,SMAD7,SP1,STAT3,TP53
F0 F TCDD MC new - 2025-01-31 05:19 PM		SMARCA4	0.088	transcription regulator	Activated	2.103	bias	0.67	0.137	5.64e-07	ABCA1,CDH2,DUSP6,ELOVL6,FABP6,FGFR2,GPM6A,GPX1,HEXB,HEY1,HLA-B,KRT18,LGALS1,MFGE8,NRP1,TAGLN
F0 F TCDD MC new - 2025-01-31 05:19 PM		IL6		cytokine	Activated	3.149	bias	0.48	1.467	5.99e-07	ABCA1,ABCC5,CDH2,DUSP6,ELAVL4,ESR2,FOSL1,HMOX1,KRT18,KRT8,LGALS1,MMP14,NOTCH1,PLAU,RELA,SMOX,TNFRSF1A,VCAM1	ATF2,Ap1,CTNNB1,HIF1A,IL6,JUN,JUND,MAPK8,MYC,NFKB1,NFKBIA,NFkB (complex),PI3K (complex),RELA,SP1,STAT3,TP53,VEGF
F0 F TCDD MC new - 2025-01-31 05:19 PM		DYSF	0.989	other		-1.022	bias	-0.747	0.47	6.36e-07	ABCA1,ANXA2,B2M,CAV1,DGAT1,ELOVL6,GPAT3
F0 F TCDD MC new - 2025-01-31 05:19 PM		8-bromo-cAMP		chemical reagent		0.531	bias	0.721	-2.036	6.57e-07	ABCA1,ASAH1,CAV1,CLDN11,EZR,FOSL1,GJA1,GNAI1,GUSB,KRT18,KRT8,NOS1,NRP1,SLC7A8	8-bromo-cAMP,AR,Ap1,EGR1,ERK1/2,ESR1,ESR2,HDAC3,HIF1A,JUN,MYC,NOTCH1,RELA,SMAD4,SP1,SP3,SRC,STAT3,TNF,TP53,beta-estradiol
F0 F TCDD MC new - 2025-01-31 05:19 PM		Ap1		complex	Activated	2.219	bias	0.828	0.383	6.97e-07	DUSP6,EZR,FOSL1,HMOX1,KRT18,MMP14,PLAU,SNCG,VCAM1	Ap1,CSF2,CTNNB1,EGR1,FOS,IGF1,JUN,MYC,NFKB1,NFKBIA,NFkB (complex),RELA,SMAD4,SP1,STAT3,TP53,VEGF,cytokine
F0 F TCDD MC new - 2025-01-31 05:19 PM		ESR1	-0.156	ligand-dependent nuclear receptor		0.501		0.245	-0.595	6.99e-07	ABCC5,ARHGEF2,ATP1B1,CAP2,CAV1,CFTR,DAB2,ESR2,FGFR2,FLOT2,FOSL1,GJA1,HEY1,HLA-B,LGALS1,NEDD9,NELL2,NOTCH1,PLAU,RELA,SLC6A8,SLC7A8,TACC1,TAGLN,TSPAN9	AR,ATF2,Ap1,CTNNB1,EGFR,ESR1,ESR2,FOXO3,JUN,NFkB (complex),PGR,RELA,SP1,STAT3,beta-estradiol,progesterone,testosterone
F0 F TCDD MC new - 2025-01-31 05:19 PM		ICAM1		transmembrane receptor		0.739	bias	0.632	-0.661	7.02e-07	CDH2,GJA1,GSK3B,HEY1,NOTCH1,VCAM1	AKT,ATF2,CTNNB1,EGR1,HIF1A,ICAM1,JUN,MYH9,NFE2L2,NFkB (complex),NOTCH1,PI3K (complex),SP1,SP3,STAT3,TGFB1,TNF,TP53
F0 F TCDD MC new - 2025-01-31 05:19 PM		PELP1	-0.169	other		0		-0.136	0.272	7.13e-07	ANGPTL4,COL12A1,DAB2,FABP6,G0S2,SNCG,TAGLN,TOX2
F0 F TCDD MC new - 2025-01-31 05:19 PM		diphtheria toxin		chemical - endogenous non-mammalian						7.13e-07	ABCA1,ANO6,COL12A1,COL1A2,DUSP6,LGALS1,MUC3A,PLAU
F0 F TCDD MC new - 2025-01-31 05:19 PM		NFKBIA	0.784	transcription regulator		0.973		0.234	0.206	7.86e-07	CFTR,COL1A2,DUSP6,ERAP1,HEY1,HMOX1,KRT18,KRT8,MFGE8,MMP14,PLAU,RELA,VCAM1	ATF2,Ap1,CHUK,CREBBP,ESR2,HIF1A,HTT,IKBKB,IL6,NFKB1,NFKBIA,NFkB (complex),NOTCH1,RELA,SP1,SP3,STAT3,TP53
F0 F TCDD MC new - 2025-01-31 05:19 PM		ERK		group		1.593	bias	0.557	0.058	8.07e-07	ABCA1,ACTN1,CAV1,FOSL1,FOXO3,HEY1,HMOX1,KRT18,MMP14,PLAU	Ap1,CEBPA,EGR1,ERK,FOXO1,HDAC3,JUN,MYC,NFKBIA,PPARG,RELA,SMAD4,SP1,TP53,estrogen receptor
F0 F TCDD MC new - 2025-01-31 05:19 PM		TAFAZZIN	0.562	enzyme		1.937	bias	0.283	1.196	8.22e-07	ANGPTL4,ANXA2,ATP1B1,B2M,CAV1,CDH2,ELOVL6,GJA1,GPX1,HMOX1,TAGLN,VCAM1	CEBPA,CTNNB1,JUN,NR1H,NR3C1,RNA polymerase II,SMAD4,STAT3,TAFAZZIN,TP63
F0 F TCDD MC new - 2025-01-31 05:19 PM		HIF1A	0.159	transcription regulator	Activated	2.278	bias	0.465	0.801	8.42e-07	ANGPTL4,CAV1,CAVIN1,CDH2,COL1A2,GAPDHS,GJA1,HMOX1,KRT18,LGALS1,NOTCH1,PFKP,RELA,TXN,VCAM1	Ap1,CREBBP,EGR1,FOXO1,GLI1,HDAC3,HIF1A,IRF1,JUN,MYC,NFKB1,NFKBIA,NFkB (complex),PPARG,RELA,SMAD4,SP1,STAT3,TP53
F0 F TCDD MC new - 2025-01-31 05:19 PM		LDB1	0.313	transcription regulator		1.508		0.022	1.435	1.01e-06	CERS4,ESR2,FLOT2,GJA1,GRB10,LGALS1,MDK,MFGE8,SLC7A8,SMOX,TNS2
F0 F TCDD MC new - 2025-01-31 05:19 PM		lactacystin		chemical - protease inhibitor		1.455	bias	0.383	0.332	1.02e-06	FOSL1,GJA1,GNAI1,HLA-B,HMOX1,NEDD9,NOS1,SLC1A1,TXN	Ap1,CEBPA,FOS,JUN,JUND,MYC,NOTCH1,RELA,SP1,SP3,STAT3,TNF,TP53,lactacystin
F0 F TCDD MC new - 2025-01-31 05:19 PM		epicatechin		chemical drug	Activated	2.646	bias	0.394	1.604	1.03e-06	ANGPTL4,COL1A2,ELOVL6,HEY1,LAMA4,NOTCH1,PTPN6
F0 F TCDD MC new - 2025-01-31 05:19 PM		F2R		g-protein coupled receptor		1.406	bias	0.574	0.151	1.09e-06	FGFR2,GJA1,HMOX1,KRT8,PLAU,TAGLN,VCAM1	ATF1,Ap1,Ca2+,EGR1,F2R,FOS,HDAC4,HTT,JUN,JUND,MYC,NFKB1,NFKBIA,NFkB (complex),NOTCH1,PIK3R1,PKC,PPARA,SP1,SRF,STAT3,p38 MAPK
F0 F TCDD MC new - 2025-01-31 05:19 PM		5-azacytidine		chemical drug	Activated	2.949	bias	0.607	1.16	1.11e-06	ANXA2,CAV1,CAVIN1,ESR2,FOSL1,FOXO3,GSK3B,KRT18,PLAU	5-azacytidine,AR,Ap1,EGR1,ERK1/2,MYC,SP1
F0 F TCDD MC new - 2025-01-31 05:19 PM		ERBB2	0.678	kinase		1.612	bias	0.372	0.292	1.13e-06	ANGPTL4,ANXA2,CAVIN1,CDH2,DGAT1,DUSP6,ERAP1,ESR2,FLOT2,GJA1,GNAI1,GSK3B,HEY1,LGALS1,MMP14,NEDD9,NOTCH1,NRP1,PLAU,TAGLN	Ap1,CEBPA,CTNNB1,EGF,ERBB2,JUN,JUNB,KLF6,MYC,NFkB (complex),PPARG,SMAD4,SP1,STAT3,TP53,TP63,VEGF,prostaglandin E2
F0 F TCDD MC new - 2025-01-31 05:19 PM		hydrogen peroxide		chemical - endogenous mammalian	Activated	2.661	bias	0.425	1.106	1.2e-06	ANXA2,CAV1,COL1A2,EZR,FLOT2,FOSL1,FOXO3,GPX1,HMOX1,MDK,NOS1,RELA,TAGLN,TXN,VCAM1	AGT,APP,Ap1,CREB1,E2F1,EGR1,ESR1,ESR2,FOS,FOXO1,HDAC3,JUN,MYC,NFkB (complex),NR3C1,PPARGC1A,SMAD3,SMAD4,SP1,STAT3,TP53,beta-estradiol,hydrogen peroxide
F0 F TCDD MC new - 2025-01-31 05:19 PM		IL17A		cytokine		0.52	bias	0.581	-1.52	1.2e-06	B2M,CAP2,CDH2,FGFR2,FOSL1,GUSB,HEXB,HMOX1,LAMA4,NRP1,PLAU,SLC26A4,VCAM1	Ap1,CEBPA,CSF2,IL17A,IL1B,JUN,JUND,KLF6,MAPK8,MET,MYC,NFKBIA,NFkB (complex),NOTCH1,SMAD4,SP1,SP3,STAT3,TNF,TP53,YAP1
F0 F TCDD MC new - 2025-01-31 05:19 PM		APOE	1.134	transporter		-0.742	bias	-0.549	0.57	1.22e-06	ABCA1,ALOX12,ANGPTL4,APOD,CAV1,FLOT2,HMOX1,NELL2,PLAU,RELA,TNFRSF1A,VCAM1	APOA1,APOE,ATF2,EGR1,F2,FOS,IFNG,MYC,NFKB1,NFkB (complex),PPARA,PPARG,RELA,SP1,SP3,SREBF2,STAT3,arachidonic acid,p38 MAPK
F0 F TCDD MC new - 2025-01-31 05:19 PM		ST6GAL1	0.024	enzyme	Activated	2.191	bias	0.666	0.732	1.24e-06	ANO6,CAV1,CDH2,NRP1,RELA
F0 F TCDD MC new - 2025-01-31 05:19 PM		ESRRA	0.107	transcription regulator		1.806	bias	0.662	-0.361	1.28e-06	ABCC5,ANGPTL4,ASAH1,ATP1A3,CDH2,ENPEP,GAPDHS,HMOX1,MFGE8,MMP14,NRP1,TNFRSF1A
F0 F TCDD MC new - 2025-01-31 05:19 PM		Pick1		other						1.3e-06	ANXA2,CDH2,DAB2,EZR,FOXO3,GPX1,HMOX1,MFGE8,TXN
F0 F TCDD MC new - 2025-01-31 05:19 PM		ethanol		chemical - endogenous mammalian	Activated	2.992	bias	0.341	1.915	1.3e-06	ABCA1,CDH2,COL1A2,DUSP6,ESR2,FOSL1,GNAI1,GPM6A,HEY1,HMOX1,LGALS1,NOS1,RELA,VCAM1	ATF2,Ap1,EGR1,ESR2,HIF1A,IGF1,IL6,JUN,JUND,MAPK8,MYC,NFKBIA,NFkB (complex),PI3K (complex),POMC,SP1,STAT3,TP53,ethanol
F0 F TCDD MC new - 2025-01-31 05:19 PM		NFKB1	0.708	transcription regulator		1.446	bias	0.678	-0.046	1.4e-06	B2M,CFTR,COL1A2,FABP6,GJA1,HMOX1,LGALS1,PLAU,PTPN6,RELA,VCAM1	ATF2,CREBBP,HIF1A,IFNG,MYC,NFKB1,NFKBIA,NFkB (complex),PPARG,RELA,SP1,SP3,STAT3,TP53
F0 F TCDD MC new - 2025-01-31 05:19 PM		NGF	0.241	growth factor		1.874	bias	0.576	0.378	1.4e-06	ANXA2,CAV1,DUSP6,ELAVL4,FOSL1,GSK3B,HMOX1,NOS1,RELA,TXN	AKT,Ap1,CEBPA,EGR1,FOS,HIF1A,JUN,MAPK11,MYC,NFE2L2,NFkB (complex),NGF,NOTCH1,RELA,SP1,TP53,TXN
F0 F TCDD MC new - 2025-01-31 05:19 PM		TGFB2	-0.311	growth factor	Activated	2.401		-0.123	2.76	1.46e-06	ABCA1,ANGPTL4,CDH2,COL1A2,HEY1,HMOX1,NOTCH1,PFKM,TAGLN	Ap1,CEBPA,CTNNB1,EGR1,HDAC3,JUN,NFKBIA,SMAD,SMAD1,SMAD4,SP1,SP3,STAT3,TGF beta,TGFB1,TGFB2,TP53,TP63
F0 F TCDD MC new - 2025-01-31 05:19 PM		EDN1	0.491	cytokine	Activated	2.308	bias	0.7	0.354	1.64e-06	CDH2,COL1A2,EZR,FOSL1,GJA1,HEY1,PLAU,VCAM1,YWHAE	Ap1,CEBPA,CTNNB1,EDN1,EGR1,FOS,HDAC3,HIF1A,JUN,MYC,NFE2L2,RAC1,RELA,SMAD4,SP1,SRC,STAT3,TP53,TP63
F0 F TCDD MC new - 2025-01-31 05:19 PM		MAPT		other						1.65e-06	ACTN1,ASAH1,ATP1A3,ATP1B1,GPNMB,GSK3B,HEXB,HMOX1,LRRC74B,NOS1,PLAU,TPBG,TXN,VCAM1,YWHAE	APP,Ap1,CREB1,E2F1,EGR1,JNK,JUN,MAPT,MYC,NR3C1,SMAD3,SP1,STAT3
F0 F TCDD MC new - 2025-01-31 05:19 PM		chloroquine		chemical drug		1.005		0.133	0.655	1.7e-06	CDH2,COL1A2,FOXO3,GJA1,GPX1,TXN,USP13	Ap1,FN1,FOS,JUN,MYC,NFKBIA,RET,RUNX2,SP1,STAT3,TP53,YAP1,chloroquine
F0 F TCDD MC new - 2025-01-31 05:19 PM		pimagedine		chemical drug		-1.387	bias	-0.274	-0.779	2.09e-06	CAV1,HMOX1,NOS1,RELA,TAGLN	AKT,ATF2,CAT,EGR1,FOXO1,NFE2L2,NFKB1,NFKBIA,NFkB (complex),NOTCH1,RELA,SP1,pimagedine
F0 F TCDD MC new - 2025-01-31 05:19 PM		AR	0.679	ligand-dependent nuclear receptor		1.257	bias	0.337	0.011	2.1e-06	ABCA1,ATP1A3,B4GALNT1,CAV1,CDH2,CLDN11,COX6B1,DEGS1,DLC1,FGFR2,GJA1,GUSB,HMOX1,NOTCH1,PLAU,SMOX,TACC2	AR,Ap1,CREB1,CREM,EGR1,EP300,HDAC3,JNK,JUN,MYC,NCOA3,NFKB1,NFkB (complex),PKA,SIRT1,SMAD4,SP1,STAT3,TP53,p38 MAPK
F0 F TCDD MC new - 2025-01-31 05:19 PM		genistein		chemical drug		1.418		0.235	0.654	2.11e-06	ANGPTL4,ASAH1,CFTR,ESR2,GPX1,GUSB,HEXB,HMOX1,PTPN6,RELA,TAGLN,VCAM1	FOXO3,HIF1A,LDL,NFE2L2,NFKB1,NFKBIA,NFkB (complex),NOTCH1,RELA,SMAD3,SP1,SP3,STAT3,TFEB,TNF,TP53,YAP1,genistein,resveratrol
F0 F TCDD MC new - 2025-01-31 05:19 PM		FGFR2	1.144	kinase		1.418		0.14	1.08	2.21e-06	CUBN,DAB2,ENPEP,FGFR2,GJA1,GRB10,NOTCH1,VCAM1
F0 F TCDD MC new - 2025-01-31 05:19 PM		AKT		group		1.715	bias	0.314	0.75	2.21e-06	CDH2,ERAP1,FOSL1,FOXO3,GSK3B,HMOX1,KIRREL1,MMP14,NOS1,NOTCH1,RELA,VCAM1	AKT,ATF2,Ap1,CTNNB1,EGFR,ESR1,HIF1A,JUN,NFE2L2,NFKB1,NFKBIA,NFkB (complex),NOTCH1,RAC1,RELA,SMAD3,SP1,STAT3,YY1
F0 F TCDD MC new - 2025-01-31 05:19 PM		MGAT3	0.232	enzyme		0.225	bias	0.432	-0.628	2.38e-06	CDH2,HEY1,NOTCH1,RELA	HIF1A,MGAT3,NOTCH1,RELA,SMAD3,STAT3,YY1
F0 F TCDD MC new - 2025-01-31 05:19 PM		AHCY	0.082	enzyme		-0.555		-0.159	-0.203	2.4e-06	DAB2,GJA1,GPX1,KRT18,PLAU,VCAM1
F0 F TCDD MC new - 2025-01-31 05:19 PM		IL13		cytokine		0.85	bias	0.402	-0.497	2.49e-06	ABCA1,COL1A2,EZR,G0S2,GPNMB,HMOX1,MMP14,PFKP,PLAU,SLC16A6,SLC26A4,TNFRSF1A,VCAM1	ATF2,Ap1,CEBPA,EGR1,IL13,IL1B,JNK,JUN,KLF6,MYC,NFKB1,NFKBIA,NFkB (complex),RELA,SMAD4,SP1,STAT3,p38 MAPK
F0 F TCDD MC new - 2025-01-31 05:19 PM		salvianolic acid A		chemical drug						2.58e-06	DUSP6,GPX1,HMOX1
F0 F TCDD MC new - 2025-01-31 05:19 PM		ID2	-0.377	transcription regulator		1.134		-0.123	1.46	2.67e-06	FOXO3,KLF13,LAMA4,LGALS1,MAP4K3,NOTCH1,TNFRSF1A,TOX2,VCAM1
F0 F TCDD MC new - 2025-01-31 05:19 PM		TNFRSF1A	1.509	transmembrane receptor		1.195		0.216	0.627	2.76e-06	ABCC5,CDH2,LGALS9,MMP14,PLAU,RELA,TNFRSF1A,VCAM1	Ap1,CD44,CEBPA,CSF2,CTNNB1,EGR1,ESR2,IL1B,IL6,JNK,KLF6,MYC,NFKB1,NFKBIA,NFkB (complex),RELA,SMAD4,SP1,STAT3,TNFRSF1A,TP53,YAP1
F0 F TCDD MC new - 2025-01-31 05:19 PM		FOS	0.458	transcription regulator		1.72	bias	0.294	1.019	2.83e-06	CERS4,ELOVL6,EZR,FOSL1,FOXO3,GJA1,GSK3B,HLA-B,HMOX1,KRT8,PLAU,SNCG,TXN,VCAM1	Ap1,FOS,GLI1,HIF1A,JUN,JUNB,JUND,MYC,NFkB (complex),POMC,SMAD4,SP1,TP53
F0 F TCDD MC new - 2025-01-31 05:19 PM		HGF	0.191	growth factor		1.525	bias	0.637	-0.629	2.89e-06	ANGPTL4,CAV1,COL1A2,DUSP6,FOSL1,GRB10,HMOX1,KRT18,MMP14,NRP1,PLAU,TNFRSF1A,VCAM1	Ap1,CEBPA,CTNNB1,EGR1,HGF,HIF1A,JUN,MYC,NOTCH1,RELA,SIRT1,SMAD4,SP1,SP3,SRC,STAT3,TNF,TP53,TP63
F0 F TCDD MC new - 2025-01-31 05:19 PM		PI3K (complex)		complex	Activated	2.735	bias	0.619	1.042	3.27e-06	ABCA1,CDH2,FOSL1,GJA1,HMOX1,NOTCH1,RELA,SNCG,TAGLN,VCAM1	Ap1,EGR1,FOS,HDAC3,HIF1A,IRAK1,IRF1,JUN,LY294002,MAPK,NFE2L2,NFKB1,NFkB (complex),NOTCH1,PI3K (complex),SMAD4,SP1,SP3,STAT3,TNF,TP53
F0 F TCDD MC new - 2025-01-31 05:19 PM		IL33		cytokine	Activated	2.599	bias	0.582	1.088	3.3e-06	ABCA1,DGAT1,G0S2,HMOX1,LGALS1,MDK,NRP1,RELA,SLC26A4,SLC7A8,TPBG,VCAM1	Ap1,CSF2,IL13,IL33,IL4,IRAK1,IRF1,JUND,MAPK8,MYC,NFKBIA,NFkB (complex),SP1,STAT3,TP53
F0 F TCDD MC new - 2025-01-31 05:19 PM		GW9662		chemical reagent		-1.022	bias	-0.385	-0.028	3.38e-06	ABCA1,ANGPTL4,CAV1,ESR2,RELA,VCAM1,YWHAE	Ap1,D-glucose,EGR1,FOXO1,GW9662,HIF1A,IGF1,JUN,NFKB1,NFKBIA,NR1H,NR3C1,PPARG,PPARGC1A,RELA,SIRT1,SP1,TP53,rosiglitazone
F0 F TCDD MC new - 2025-01-31 05:19 PM		IGF1	0.452	growth factor		1.866	bias	0.437	0.401	3.55e-06	ABCA1,ATP2B3,CAP2,COL1A2,DUSP6,ESR2,GJA1,HMOX1,MDK,MMP14,PLAU,RELA,SNCG,VCAM1	Ap1,EGR1,ESR1,ESR2,FOS,HIF1A,IGF1,JNK,JUN,MAPK,MYC,NFKB1,NFKBIA,NFkB (complex),RELA,SP1,STAT3,beta-estradiol
F0 F TCDD MC new - 2025-01-31 05:19 PM		Collagen type IV		complex		0		0.203	-0.406	3.65e-06	MMP14,PLAU,RELA,TAGLN	CTNNB1,Collagen type IV,EGFR,ESR1,FOXO3,NFE2L2,NFKB1,NFKBIA,NFkB (complex),PTEN,RELA,RUNX2,SP1,STAT3
F0 F TCDD MC new - 2025-01-31 05:19 PM		VIM	1.281	other		-1.172		-0.182	-0.768	3.75e-06	ANGPTL4,KRT18,KRT8,NOTCH1,PLAU	CREBBP,NFKB1,NFKBIA,NFkB (complex),RELA,TP53,VIM
F0 F TCDD MC new - 2025-01-31 05:19 PM		EPAS1	0.247	transcription regulator		1.992	bias	0.562	0.518	4.02e-06	ANGPTL4,CAV1,DGAT1,GJA1,GPX1,LGALS9,MMP14,NOTCH1,SLC6A8,VCAM1	CTNNB1,EGFR,EPAS1,ESR1,MYC,NFKBIA,NFkB (complex),RELA,SP1,STAT3,VEGF,VEGFA
F0 F TCDD MC new - 2025-01-31 05:19 PM		bucladesine		chemical toxicant	Activated	2.025	bias	0.493	0.662	4.1e-06	ABCA1,CDH2,DUSP6,ELAVL4,FOSL1,GJA1,HMOX1,KCTD3,MMP14,PLAU,RELA	ATF2,Ap1,EGR1,ESR2,HDAC3,HIF1A,IL6,JUN,JUND,MAPK8,MYC,NFKBIA,PI3K (complex),SMAD4,SP1,STAT3,TP53,bucladesine
F0 F TCDD MC new - 2025-01-31 05:19 PM		epigallocatechin-gallate		chemical drug		0.208	bias	-0.257	1.038	4.2e-06	CAV1,FOSL1,FOXO3,GJA1,HMOX1,NOS1,NOTCH1,PFKP,PLAU,RELA,VCAM1	AKT,ATF2,Ap1,CEBPA,EGR1,FOS,HDAC3,HIF1A,JUN,MAPK,MYC,NFE2L2,NFKB1,NFKBIA,NFkB (complex),NOTCH1,RELA,SMAD4,SP1,TP53,epigallocatechin-gallate
F0 F TCDD MC new - 2025-01-31 05:19 PM		napabucasin		chemical drug	Inhibited	-2.449	bias	-0.824	-0.43	4.35e-06	B2M,ELOVL6,FGFR2,FLOT2,GSK3B,NOTCH1
F0 F TCDD MC new - 2025-01-31 05:19 PM		H89		chemical drug		-0.552	bias	-0.605	1.005	4.4e-06	ABCA1,GJA1,HMOX1,NOS1,PLAU,RELA,TXN,VCAM1	Ap1,EGR1,FOS,H89,HIF1A,IGF1R,JNK,JUN,MAPK,MYC,NFKB1,NFkB (complex),NOTCH1,SP1,SP3,STAT3,TNF,TP53,p38 MAPK
F0 F TCDD MC new - 2025-01-31 05:19 PM		palmitic acid		chemical - endogenous mammalian	Activated	2.726	bias	0.262	1.877	5.62e-06	ABCA1,DEGS1,DLC1,ELOVL6,EZR,FOSL1,FOXO3,GPAT3,HMOX1,PFKM,RELA,TNFRSF1A,VCAM1	ATF2,Ap1,CEBPA,EGR1,FOS,FOXO1,HTT,IKBKB,JUN,MYC,MYD88,NFKB1,NFKBIA,NFkB (complex),PARP1,PPARA,PPARG,RELA,SIRT1,SP1,TP53,YAP1,arachidonic acid,palmitic acid
F0 F TCDD MC new - 2025-01-31 05:19 PM		FLCN	-0.184	other	Inhibited	-2.588	bias	-0.749	-0.65	5.96e-06	ASAH1,GPNMB,HEXB,HMOX1,PFKP,SLC1A1,TACC2
F0 F TCDD MC new - 2025-01-31 05:19 PM		doxorubicin		chemical drug		1.502		0.178	0.834	6.45e-06	ANXA2,B2M,CDH2,FOXO3,GJA1,GPNMB,GPX1,HMOX1,KRT18,KRT8,MMP14,PFKM,RELA,TNFRSF1A,TXN,VCAM1	ATF2,Ap1,ESR2,HTT,IKBKB,IL6,JUN,NFE2L2,NFKB1,NFKBIA,RELA,RETN,SMAD3,SP1,SP3,STAT3,TGFB1,TP53,doxorubicin
F0 F TCDD MC new - 2025-01-31 05:19 PM		cinnamaldehyde		chemical toxicant		0.129		0.043	0.025	6.54e-06	DGAT1,DUSP6,FGFR2,GPX1,HMOX1,MARK4	LEP,NFkB (complex),PPARG,cinnamaldehyde
F0 F TCDD MC new - 2025-01-31 05:19 PM		HTT	-0.087	transcription regulator						6.65e-06	ABCA1,ATP1A3,ATP2B3,B2M,DUSP6,ELAVL4,FOSL1,FOXO3,HIVEP2,MMP14,NOS1,PFKM,RELA,SMOX,TAGLN,VCAM1	AKT,APP,Ap1,CREB1,Ca2+,E2F1,EGR1,FOS,FOXO1,HDAC4,HTT,JUN,LEP,NFE2L2,NFKBIA,NFkB (complex),NOTCH1,NR3C1,PPARG,SMAD3,SP1
F0 F TCDD MC new - 2025-01-31 05:19 PM		RRAS2	0.296	enzyme	Activated	2.646	bias	0.912	0.232	7.23e-06	BVES,CAV1,CDH2,FOSL1,MDK,NRP1,PLAU	Ap1,JUND,MAPK8,MYC,RRAS2,STAT3,TP53
F0 F TCDD MC new - 2025-01-31 05:19 PM		PRKCD	0.264	kinase	Activated	2.178	bias	0.451	0.927	7.32e-06	ABCA1,COL1A2,DUSP6,FOSL1,NOTCH1,PTPN6,TPBG,VCAM1	ATF2,Ap1,EGR1,ESR2,FGF1,FOS,HIF1A,IL6,JUN,MYC,NFE2L2,NFKBIA,NFkB (complex),PPARA,PPARG,PRKCD,RAC1,SP1,STAT3,TP53,arachidonic acid
F0 F TCDD MC new - 2025-01-31 05:19 PM		TSC2	-0.005	other		-1.485	bias	-0.557	-0.159	7.54e-06	ANXA2,ASAH1,GPNMB,GUSB,HEXB,HMOX1,PLAU,RELA,TAGLN	FOXO3,TFEB,TSC1,TSC2
F0 F TCDD MC new - 2025-01-31 05:19 PM		vanillin		chemical - endogenous non-mammalian		0		-0.152	0.304	7.59e-06	DUSP6,FGFR2,HMOX1,MARK4
F0 F TCDD MC new - 2025-01-31 05:19 PM		PEAR1	0.792	other	Inhibited	-2.236	bias	-0.912	-0.196	7.62e-06	COL12A1,COL1A2,LGALS1,MMP14,TAGLN
F0 F TCDD MC new - 2025-01-31 05:19 PM		metformin		chemical drug		0.443		-0.185	1.075	7.71e-06	ABCA1,ANGPTL4,CAV1,CDH2,CERS4,FOSL1,FOXO3,G0S2,GPNMB,HMOX1,NOTCH1,PFKM	AKT,Ap1,CREB1,CREBBP,E2F1,EGR1,ERK,FOXO1,HIF1A,NFE2L2,NFkB (complex),NOTCH1,NR1H,NR3C1,PPARG,PPARGC1A,RELA,SIRT1,SP1,STAT3,TP53,estrogen receptor,insulin,metformin,rosiglitazone
F0 F TCDD MC new - 2025-01-31 05:19 PM		SPP1		cytokine		1.414	bias	0.439	0.204	8.03e-06	CDH2,COL1A2,FGFR2,GPX1,HMOX1,KRT18,MMP14,NOTCH1,PLAU	Ap1,CEBPA,CTNNB1,ESR2,HIF1A,IL6,JUN,NFE2L2,NFKBIA,NFkB (complex),NOTCH1,PIK3CA,RAC1,SMAD4,SP1,SP3,SPP1,STAT3,TNF,TP53,TP63
F0 F TCDD MC new - 2025-01-31 05:19 PM		estrogen receptor		group		-0.426		0.013	-0.464	8.03e-06	ABCA1,CAV1,COL12A1,FGFR2,KRT18,KRT8,MMP14,NEDD9,PLAU	Ap1,EGR1,ERK,ESR1,ESR2,HDAC3,JUN,PPARG,SMAD4,SP1,STAT3,TP53,beta-estradiol,estrogen receptor
F0 F TCDD MC new - 2025-01-31 05:19 PM		RUNX2	0.032	transcription regulator		1.048	bias	0.505	-0.253	8.72e-06	CDH2,COL1A2,FABP6,FGFR2,MMP14,PLAU,TAGLN	EPAS1,HIF1A,NFkB (complex),NOTCH1,RELA,RUNX2,SMAD3,SP1,STAT3,VHL,YY1
F0 F TCDD MC new - 2025-01-31 05:19 PM		EPHX2	-0.466	enzyme		-1.091		0.14	-1.367	8.93e-06	HEY1,NOTCH1,TAGLN,VCAM1	EPHX2,NOTCH1,SP1,SP3,STAT3,TNF,TP53
F0 F TCDD MC new - 2025-01-31 05:19 PM		WWTR1	-0.106	transcription regulator		0.478		0.007	0.459	9.14e-06	ANGPTL4,GJA1,HMOX1,KRT8,NOTCH1,TAGLN,TXN,VCAM1
F0 F TCDD MC new - 2025-01-31 05:19 PM		STAT3	-0.072	transcription regulator		1.991	bias	0.422	0.507	9.57e-06	ANGPTL4,CDH2,COL1A2,ESR2,FOSL1,GJA1,GRB10,HEY1,HMOX1,MMP14,NOTCH1,NRP1,PLAU,PTPN6,TAGLN,TNFRSF1A	AR,Ap1,CTNNB1,ESRRA,IFNG,JUNB,KLF6,NFKB1,NFkB (complex),NOTCH1,RELA,RNA polymerase II,SMAD4,SP1,SP3,STAT3,TNF,TP53,VEGF,prostaglandin E2
F0 F TCDD MC new - 2025-01-31 05:19 PM		BHLHE40	0.252	transcription regulator		0.632	bias	0.542	-1.081	1.04e-05	ACTN1,ATP1B1,B2M,CAV1,KRT18,KRT8,MMP14,PFKP,PTPN6,TPBG
F0 F TCDD MC new - 2025-01-31 05:19 PM		RFXAP	0.132	transcription regulator						1.07e-05	B2M,COL1A2,HLA-B	CIITA,CREBBP,RFXAP
F0 F TCDD MC new - 2025-01-31 05:19 PM		ZC3H11A	-0.115	other		1.342	bias	0.912	-0.699	1.09e-05	CDH2,GUSB,MDK,PFKM,PFKP
F0 F TCDD MC new - 2025-01-31 05:19 PM		resveratrol		chemical drug		-0.409		-0.148	-0.026	1.15e-05	ESR2,FOSL1,FOXO3,GPX1,HEY1,HMOX1,NOTCH1,PLAU,RELA,VCAM1	AKT,APP,Ap1,CHUK,CREB1,E2F1,EGR1,ESR2,HIF1A,IL6,JUN,NFE2L2,NFKB1,NFKBIA,NFkB (complex),NOTCH1,NR3C1,RELA,SMAD3,SP1,STAT3,YY1,resveratrol
F0 F TCDD MC new - 2025-01-31 05:19 PM		CTBP1	0.481	enzyme		0.152	bias	-0.365	0.876	1.19e-05	ABCA1,CLDN11,COL1A2,KRT8,TAGLN
F0 F TCDD MC new - 2025-01-31 05:19 PM		quercetin		chemical drug		0.22		0.111	-0.086	1.22e-05	ABCA1,CAV1,HMOX1,KRT18,KRT8,NEDD9,PLAU,SLC16A6,VCAM1	Ap1,CREBBP,EGR1,ERK,ESR2,HTT,IKBKB,IL6,MYC,NFKB1,NFKBIA,NFkB (complex),PPARG,RELA,SP1,STAT3,TP53,estrogen receptor,p38 MAPK,quercetin
F0 F TCDD MC new - 2025-01-31 05:19 PM		Y 27632		chemical drug	Inhibited	-2.385	bias	-0.336	-1.583	1.28e-05	COL12A1,GSK3B,PLAU,RELA,TAGLN,VCAM1	APP,ATF2,CD44,CREB1,CTNNB1,E2F1,HIF1A,JUN,NFKB1,NFKBIA,NR3C1,PI3K (complex),RELA,RHOA,SMAD3,SP1,SP3,STAT3,TGFB1,TP53,Y 27632,YAP1
F0 F TCDD MC new - 2025-01-31 05:19 PM		ERG	-0.567	transcription regulator		1.463	bias	0.449	0.201	1.5e-05	ABCA1,ACTN1,ALOX12,ARHGEF2,CDH2,FLOT2,NEDD9,PLAU,PTPN6,SPTBN5,TACC1
F0 F TCDD MC new - 2025-01-31 05:19 PM		ulixertinib		chemical drug						1.52e-05	ABCA1,COL12A1,COL1A2
F0 F TCDD MC new - 2025-01-31 05:19 PM		GNB1	0.587	enzyme						1.53e-05	CAV1,CAVIN1,COL1A2,DGAT1,PLAU	ATF2,EGR1,GNB1,HIF1A,JUN,MAP2K3,NFKB1,NFKBIA,NFkB (complex),RELA,SP1,SRC
F0 F TCDD MC new - 2025-01-31 05:19 PM		interferon alpha		group	Activated	2.19	bias	0.648	0.406	1.56e-05	ANXA2,B2M,CAV1,COL1A2,DUSP6,HLA-B,HMOX1,LGALS9,PTPN6,RELA,TNFRSF1A,TPBG,VCAM1	ATF2,CREBBP,HIF1A,IFNG,NFKB1,NFKBIA,NFkB (complex),NOTCH1,RELA,SP1,SP3,STAT3,TNF,TP53,interferon alpha
F0 F TCDD MC new - 2025-01-31 05:19 PM		COL1A1	0.997	other		1.036		0.036	0.965	1.61e-05	CDH2,COL1A2,MMP14,VCAM1	Ap1,COL1A1,HIF1A,JUN,NFE2L2,RAC1,STAT3
F0 F TCDD MC new - 2025-01-31 05:19 PM		ID3	-0.202	transcription regulator		0.64		0.025	0.579	1.65e-05	ELOVL6,FOXO3,LGALS1,MAP4K3,NOTCH1,TNFRSF1A,TOX2,VCAM1	E2F1,ID3,SIRT1
F0 F TCDD MC new - 2025-01-31 05:19 PM		verapamil		chemical drug		-0.246	bias	-0.315	0.451	1.66e-05	ABCA1,ANXA2,GJA1,HLA-B,VCAM1
F0 F TCDD MC new - 2025-01-31 05:19 PM		HDAC4	0.078	transcription regulator						1.68e-05	ANGPTL4,CAP2,FOSL1,GPM6A,NEDD9,TAGLN,VCAM1
F0 F TCDD MC new - 2025-01-31 05:19 PM		RET	0.902	kinase						1.75e-05	COL1A2,DUSP6,GJA1,GPX1,MMP14,NOS1,PLAU	CEBPA,CTNNB1,EGR1,FN1,HIF1A,HRAS,JUN,NFKB1,NFKBIA,NFkB (complex),NOTCH1,RELA,RET,RUNX2,SMAD4,SP1,SRC,STAT3,TP63,YAP1
F0 F TCDD MC new - 2025-01-31 05:19 PM		SMAD7	0.527	transcription regulator		-1.276		-0.236	-0.661	1.75e-05	CDH2,COL1A2,HMOX1,KRT8,RELA,TAGLN,TXN	ATF2,Ap1,CREBBP,HIF1A,JUN,NFE2L2,NFKB1,NFKBIA,NFkB (complex),PI3K (complex),PPARGC1A,RAC1,RELA,SMAD3,SMAD4,SMAD7,SP1,SP3,STAT3,TGFBR1,YAP1
F0 F TCDD MC new - 2025-01-31 05:19 PM		ceruletide		biologic drug	Activated	2.449	bias	0.757	0.594	1.89e-05	ANXA2,ARHGEF2,CAVIN1,HMOX1,KRT18,KRT8
F0 F TCDD MC new - 2025-01-31 05:19 PM		TWIST1	0.336	transcription regulator		1.67	bias	0.428	0.634	1.95e-05	APOD,CDH2,FGFR2,FOSL1,KRT8,MFGE8,OLFML3,RHOC
F0 F TCDD MC new - 2025-01-31 05:19 PM		YY1	0.386	transcription regulator		0.73		0.067	0.544	1.96e-05	ABCA1,CDH2,CFTR,HEY1,HMOX1,MDK,PLAU,RELA,TAGLN,YWHAE	Ap1,EGR1,FOXA1,HDAC3,HIF1A,JUN,NFKBIA,NFkB (complex),NOTCH1,PPARG,RELA,RUNX2,SMAD3,SMAD4,SMAD7,SP1,STAT3,TP53,WWTR1,YAP1,YY1
F0 F TCDD MC new - 2025-01-31 05:19 PM		PKC		group	Activated	2.63	bias	0.525	1.249	2.01e-05	ABCA1,ELAVL4,FOSL1,HMOX1,KRT8,NOS1,TAGLN,VCAM1	APP,ATF2,Ap1,CREB1,Ca2+,E2F1,ESR2,FOS,HDAC4,HIF1A,HTT,IL6,JUN,NFKBIA,NFkB (complex),NOTCH1,NR3C1,PI3K (complex),PKC,POMC,SMAD3,SP1,STAT3
F0 F TCDD MC new - 2025-01-31 05:19 PM		methylmercury		chemical toxicant		-1		0.114	-1.228	2.09e-05	HMOX1,MFGE8,NOS1,SLC1A1,TNFRSF1A
F0 F TCDD MC new - 2025-01-31 05:19 PM		AMBP	0.397	transporter						2.09e-05	PLAU,RELA,TNFRSF1A	AMBP,Ap1,EGR1,ESR2,IL6,IRF1,MYC,NFKB1,NFKBIA,NFkB (complex),SP1,STAT3,TNFRSF1A,p38 MAPK
F0 F TCDD MC new - 2025-01-31 05:19 PM		ANO1	-0.14	ion channel						2.09e-05	ABCA1,NOTCH1,TAGLN
F0 F TCDD MC new - 2025-01-31 05:19 PM		Alox15		enzyme		1.091	bias	0.608	-0.104	2.1e-05	ABCA1,FOSL1,HMOX1,VCAM1	ATF1,Alox15,Ap1,EGR1,ESR2,FOS,IL6,JNK,JUND,MAPK8,MYC,NFKB1,NFKBIA,NFkB (complex),PKC,PPARA,SP1,SRF,STAT3,TP53,p38 MAPK
F0 F TCDD MC new - 2025-01-31 05:19 PM		cadmium chloride		chemical toxicant		1.459	bias	0.507	0.36	2.21e-05	CDH2,HMOX1,NOTCH1,PFKM,PLAU,TXN	AR,Ap1,CREB1,EGR1,ESR2,FOS,HDAC3,HIF1A,JUN,MYC,NCOA3,NFKB1,NOTCH1,PPARG,RELA,SMAD3,SMAD4,SP1,STAT3,TP53,YY1,cadmium chloride
F0 F TCDD MC new - 2025-01-31 05:19 PM		ANGPT2	0.64	growth factor		1.831	bias	0.661	-0.002	2.21e-05	ABCA1,ARHGEF2,COL1A2,GSK3B,HMOX1,MFGE8,PLAU,VCAM1	ANGPT2,Ap1,EGR1,FOS,JNK,JUN,MYC,NFKB1,NFKBIA,NFkB (complex),PIK3R1,RELA,SP1,STAT3,TP53,p38 MAPK
F0 F TCDD MC new - 2025-01-31 05:19 PM		CSF3		cytokine		-0.378		0.018	-0.424	2.36e-05	ACTN1,DUSP6,GABBR1,GJA1,HMOX1,TAGLN,TNFRSF1A,VCAM1	Ap1,CEBPA,CEBPB,CREBBP,CSF3,EGR1,EP300,FOS,GATA4,JNK,JUN,MAPK14,MYC,NCOA3,NFKB1,NFkB (complex),PPARA,PPARG,SP1,STAT3,arachidonic acid,p38 MAPK
F0 F TCDD MC new - 2025-01-31 05:19 PM		JNK		group		1.246	bias	0.586	-0.236	2.36e-05	ABCA1,ASAH1,CDH2,GJA1,HMOX1,MMP14,PLAU,VCAM1	AR,Ap1,EGR1,ERK1/2,ESR2,HDAC3,IL6,JNK,JUN,MYC,NFKB1,NFKBIA,NFkB (complex),RELA,SIRT1,SMAD4,SP1,STAT3,TP53,p38 MAPK
F0 F TCDD MC new - 2025-01-31 05:19 PM		KU-55933		chemical drug		-1.951	bias	-0.636	-0.71	2.38e-05	ACTN1,ANGPTL4,TAGLN,VCAM1
F0 F TCDD MC new - 2025-01-31 05:19 PM		SP600125		chemical drug	Inhibited	-2.053	bias	-0.363	-0.928	2.41e-05	ABCA1,CDH2,GRB10,HMOX1,LGALS9,MEP1B,NEDD9,RELA,SLC16A6,VCAM1	ATF2,Ap1,CREB1,E2F1,EGR1,FOXO1,HIF1A,JNK,MYC,NFKB1,NFKBIA,NFkB (complex),PARP1,PPARGC1A,RETN,SIRT1,SMAD,SMAD1,SMAD4,SP1,SP600125,STAT3,TGF beta
F0 F TCDD MC new - 2025-01-31 05:19 PM		CAT	-0.069	enzyme	Inhibited	-2.2	bias	-0.478	-1.149	2.42e-05	CAV1,GSK3B,HMOX1,TAGLN,VCAM1	ATF1,Ap1,CAT,D-glucose,EGR1,FOS,HIF1A,JUN,MYC,NFE2L2,NFKB1,NFkB (complex),PKC,PPARA,RELA,SP1,SRF,TP53,chlorogenic acid,hydrogen peroxide,p38 MAPK
F0 F TCDD MC new - 2025-01-31 05:19 PM		sulforafan		chemical drug		1.102		0.103	0.826	2.43e-05	B2M,ENPEP,GPX1,GSK3B,HMOX1,KLF13,MMP14,RELA,VCAM1	AKT,ATF2,CEBPA,EGR1,IL1B,KLF6,NFE2L2,NFKB1,NFkB (complex),NOTCH1,PARP1,SIRT1,SMAD3,SMAD4,SP1,SP3,STAT3,TNF,TP53,sulforafan
F0 F TCDD MC new - 2025-01-31 05:19 PM		MAPK		group						2.44e-05	GJA1,HMOX1,NOS1,RELA,SNCG,VCAM1	ATF2,Ap1,Ca2+,EGR1,FOS,HDAC3,HDAC4,HIF1A,HTT,JUN,MAPK,NFKB1,NFKBIA,NFkB (complex),NOTCH1,PI3K (complex),RELA,SMAD4,SP1,STAT3,TP53,cytokine
F0 F TCDD MC new - 2025-01-31 05:19 PM		ELAVL1	0.363	other		0.96		0.197	0.417	2.47e-05	ABCA1,APOD,B2M,CDH2,DGAT1,ELOVL6,GSK3B,HMOX1,LGALS9,VCAM1
F0 F TCDD MC new - 2025-01-31 05:19 PM		MUC1		transmembrane receptor	Activated	2.579	bias	0.417	1.504	2.5e-05	ESR2,HEY1,NOS1,NOTCH1,NRP1,PLAU,RELA	ATF2,Ap1,CTNNB1,EGFR,ESR1,JUND,MAPK8,MUC1,MYC,NFKB1,NFKBIA,NFkB (complex),NOTCH1,RELA,SP1,SP3,STAT3,TNF,TP53
F0 F TCDD MC new - 2025-01-31 05:19 PM		PRKAG3	0.641	kinase						2.5e-05	ABCA1,ANGPTL4,ATP1B1,GJA1,HIVEP2,NOS1,SNCG
F0 F TCDD MC new - 2025-01-31 05:19 PM		tetrachlorodibenzodioxin		chemical toxicant		1.694		0.109	1.437	2.54e-05	ACTN1,CAP2,CFTR,CUBN,DUSP6,ENPEP,HMOX1,MMP14,NEDD9,NOTCH1,RELA,TXN	AHR,BRCA1,CREBBP,E2F1,tetrachlorodibenzodioxin
F0 F TCDD MC new - 2025-01-31 05:19 PM		QKI	1.161	transcription regulator		0.6	bias	0.304	-0.13	2.57e-05	CAV1,GPM6A,NOS1,NOTCH1,TAGLN,VCAM1	E2F1,QKI,SIRT1
F0 F TCDD MC new - 2025-01-31 05:19 PM		RAF		group						2.6e-05	DUSP6,FOSL1,KRT18,SLC16A6,TAGLN	Ap1,CTNNB1,MEK,PPARG,RAF,SP1,STAT3
F0 F TCDD MC new - 2025-01-31 05:19 PM		USP8-IN-22e		chemical - protease inhibitor						2.77e-05	B2M,ERAP1,HLA-B
F0 F TCDD MC new - 2025-01-31 05:19 PM		FAS	0.877	transmembrane receptor		-1.96		-0.046	-1.87	2.82e-05	ANXA2,COL1A2,FLOT2,FOXO3,GPNMB,PALM2AKAP2,PLAU,RELA,TNFRSF1A,VCAM1	ATF2,CTNNB1,EGR1,FAS,FOS,NFKB1,NFKBIA,NFkB (complex),NR3C1,PPARA,PPARG,RELA,SP1,STAT3,arachidonic acid,interferon alpha
F0 F TCDD MC new - 2025-01-31 05:19 PM		CLIC1	0.989	ion channel						2.84e-05	B2M,GPNMB,MFGE8,NRP1,PTPN6,TNFRSF1A
F0 F TCDD MC new - 2025-01-31 05:19 PM		SSTR2	0.373	g-protein coupled receptor						2.84e-05	CDH2,COL12A1,G0S2,HEY1,NRP1,TNFRSF1A
F0 F TCDD MC new - 2025-01-31 05:19 PM		RHOA	1.943	enzyme		0.391	bias	0.284	-0.238	2.98e-05	MMP14,PLAU,RHOC,SLC26A4,TAGLN,VCAM1	AR,Ap1,EGR1,ERK1/2,IL13,JNK,MYC,NFKBIA,NFkB (complex),RHOA,SMAD,SMAD1,SMAD4,SP1,STAT3,TGF beta,alpha catenin
F0 F TCDD MC new - 2025-01-31 05:19 PM		cyclosporin A		biologic drug		-0.397	bias	-0.288	0.488	3e-05	ANXA2,APOD,CAV1,GJA1,GPNMB,HMOX1,MMP14,NOS1,TAGLN,TSPAN9,VCAM1	Ap1,CAT,EGR1,EPAS1,FOXO1,HIF1A,JNK,MYC,NFE2L2,NFKB1,NFkB (complex),RELA,RUNX2,SP1,STAT3,TP53,VHL,YAP1,cyclosporin A,doxorubicin,p38 MAPK
F0 F TCDD MC new - 2025-01-31 05:19 PM		ciprofloxacin		chemical drug		-0.816		-0.055	-0.683	3.28e-05	ACTN1,ASAH1,B4GALNT1,GUSB,MFGE8,NRP1
F0 F TCDD MC new - 2025-01-31 05:19 PM		CEBPA	1.004	transcription regulator		0.543	bias	0.294	-0.218	3.36e-05	COL1A2,FOXO3,G0S2,GJA1,GSK3B,HLA-B,HMOX1,LGALS1,NRP1,TAGLN,TNFRSF1A	BRCA1,CEBPA,CEBPB,CIITA,CREBBP,CTNNB1,EP300,HDAC1,HMGA1,JUN,JUNB,KLF4,MYB,NFKB1,RELA,SMAD4,SMAD7,STAT3,TP53,TP63
F0 F TCDD MC new - 2025-01-31 05:19 PM		cobalt chloride		chemical reagent						3.37e-05	CAV1,FGFR2,FOXO3,HMOX1,PFKM,PFKP,SLC1A1	Ap1,D-glucose,E2F1,ERK,HIF1A,NFKB1,PPARG,RELA,SIRT1,SP1,TP53,cobalt chloride,estrogen receptor
F0 F TCDD MC new - 2025-01-31 05:19 PM		NOTCH1	1.56	transcription regulator		1.825		0.188	1.286	3.39e-05	CDH2,COL1A2,FOSL1,HEY1,HMOX1,KRT8,NOTCH1,RELA,TAGLN	Ap1,CEBPA,CTNNB1,HDAC3,HIF1A,JUN,NFE2L2,NFkB (complex),NOTCH1,PPARGC1A,RAC1,RUNX2,SMAD3,SMAD4,SMAD7,SP1,SP3,STAT3,TNF,TP53,TP63,YAP1,YY1
F0 F TCDD MC new - 2025-01-31 05:19 PM		Ca2+		chemical - endogenous mammalian		-0.18	bias	0.382	-1.241	3.48e-05	ALOX12,FGFR2,FOSL1,GJA1,KRT8,NOS1,RELA,TAGLN,VCAM1	ATF1,ATF2,Ap1,CEBPA,Ca2+,EGR1,FOS,HDAC3,HIF1A,IL1B,JUN,KLF6,MAPK,NFKB1,NFkB (complex),PI3K (complex),PKC,PPARA,SMAD4,SP1,SRF,STAT3,TP53
F0 F TCDD MC new - 2025-01-31 05:19 PM		PTEN	-0.06	phosphatase		0		-0.079	0.246	3.64e-05	CDH2,DEGS1,ELOVL6,FGFR2,FOXO3,G0S2,GPM6A,GRB10,HEXB,MMP14,PLAU,RELA,SLC7A8,SMOX,VCAM1	AKT,Ap1,EGR1,JNK,MDM2,MYC,NFE2L2,NFkB (complex),NOTCH1,PTEN,RUNX2,SMAD3,SP1,STAT3,VHL
F0 F TCDD MC new - 2025-01-31 05:19 PM		miR-23a-3p (and other miRNAs w/seed UCACAUU)		mature microrna		-0.811	bias	-0.912	0.989	3.78e-05	CDH2,NOTCH1,PFKM,PLAU
F0 F TCDD MC new - 2025-01-31 05:19 PM		Bay 11-7082		chemical - kinase inhibitor		-1.132	bias	-0.821	0.837	3.78e-05	ABCA1,CDH2,GJA1,HMOX1,RELA,VCAM1	Ap1,Bay 11-7082,EGR1,HTT,IFNG,IGF1,IKBKB,JNK,JUN,MYC,NFKB1,NFKBIA,NFkB (complex),RELA,SP1,SP3,STAT3,TP53,p38 MAPK
F0 F TCDD MC new - 2025-01-31 05:19 PM		aspirin		chemical drug		-1.913	bias	-0.528	-0.428	3.93e-05	ABCA1,CAV1,DLC1,HEY1,RELA,RHOC,VCAM1,YWHAE	APOA1,ATF2,Ap1,EGR1,FOXO1,FOXO3,HDAC3,JUN,NFKB1,NFkB (complex),PARP1,SIRT1,SMAD4,SP1,SP3,SREBF2,STAT3,TGFB1,TP53,aspirin,palmitic acid
F0 F TCDD MC new - 2025-01-31 05:19 PM		HDAC3	-0.379	transcription regulator		0.179		-0.194	0.562	3.96e-05	CDH2,COL1A2,ELOVL6,HMOX1,LGALS9,TAGLN	Ap1,FOXA1,FOXO1,HDAC3,JUN,NFKBIA,NOTCH1,PPARG,RUNX2,SMAD,SMAD3,SMAD7,SP1,SP3,STAT3,TGFB1,TGFB2,TP53,VHL
F0 F TCDD MC new - 2025-01-31 05:19 PM		CDX2		transcription regulator		0.728	bias	0.326	-0.063	4.03e-05	CAV1,CDH2,EZR,GSK3B,KRT18,RELA,SLC7A8
F0 F TCDD MC new - 2025-01-31 05:19 PM		androgen		chemical drug		0.816		-0.1	1.06	4.03e-05	APOD,COL12A1,FGFR2,FOSL1,FOXO3,GJA1,TACC2	Ca2+,FOS,HDAC4,HTT,NOTCH1,SP1,androgen
F0 F TCDD MC new - 2025-01-31 05:19 PM		NFkB (complex)		complex		1.291	bias	0.774	-1.101	4.07e-05	CAV1,CFTR,COL1A2,ERAP1,FABP6,G0S2,HMOX1,NOS1,NOTCH1,PLAU,RELA,TNFRSF1A,VCAM1	Ap1,CEBPA,CEBPB,CREBBP,EGR1,HDAC3,HIF1A,IL1B,IRF1,KLF6,NFKB1,NFKBIA,NFkB (complex),RELA,SMAD4,SP1,STAT3,TP53
F0 F TCDD MC new - 2025-01-31 05:19 PM		CTNNB1	0.054	transcription regulator		1.645	bias	0.533	-0.145	4.16e-05	APOD,C6,CDH2,ESR2,FLOT2,FOSL1,GJA1,GPAT3,GPNMB,GSK3B,MFGE8,MMP14,NOTCH1,PLAU,SLC16A6,TNFRSF1A,VCAM1	AKT,AR,Ap1,CEBPA,CTNNB1,EGR1,ERK1/2,IL1B,JUN,JUNB,KLF6,MYC,NFE2L2,NFkB (complex),NOTCH1,SMAD4,SP1,STAT3,TP63,VEGF
F0 F TCDD MC new - 2025-01-31 05:19 PM		MKNK1	-0.142	kinase	Activated	2.63	bias	0.912	0.23	4.18e-05	ANGPTL4,ANXA2,ATP1A3,GNAI1,KLF13,NELL2,TAGLN
F0 F TCDD MC new - 2025-01-31 05:19 PM		trans-hydroxytamoxifen		chemical drug		-1.89		-0.148	-1.499	4.18e-05	ABCC5,CAV1,COL1A2,NELL2,NOTCH1,PLAU,SNCG	AR,ESR1,ESR2,RELA,SP1,SP3,STAT3,trans-hydroxytamoxifen
F0 F TCDD MC new - 2025-01-31 05:19 PM		CG		complex		0.295	bias	0.572	-1.54	4.19e-05	ANGPTL4,B2M,CDH2,CLDN11,DUSP6,ESR2,FOSL1,G0S2,GJA1,NRP1,PLAU,VCAM1	AR,Ap1,CG,CTNNB1,EGR1,ERK1/2,ESR1,FOXO3,JUNB,JUND,KLF6,MAPK8,MYC,NFkB (complex),SP1,STAT3,TP53,VEGF,prostaglandin E2,testosterone
F0 F TCDD MC new - 2025-01-31 05:19 PM		MDK	1.335	growth factor		1.951	bias	0.76	0.468	4.21e-05	FOSL1,LGALS1,RELA,TAGLN	ATF2,HIF1A,JUN,MDK,PI3K (complex),SP1,STAT3
F0 F TCDD MC new - 2025-01-31 05:19 PM		PRKCZ	0.26	kinase		1.969	bias	0.558	0.871	4.21e-05	ABCA1,COL1A2,HMOX1,VCAM1	Ap1,EGR1,HIF1A,JNK,JUN,MYC,NADPH oxidase,NFE2L2,NFKB1,NFkB (complex),PRKCD,PRKCZ,RAC1,RELA,SMAD1,SP1,STAT3,TP53,p38 MAPK
F0 F TCDD MC new - 2025-01-31 05:19 PM		IKBKB	1.611	kinase	Activated	2.173	bias	0.559	0.633	4.23e-05	ABCA1,DUSP6,FOXO3,HMOX1,KRT18,KRT8,PLAU,RELA,VCAM1	Ap1,CEBPA,CHUK,ESR2,IKBKB,IL6,JUN,MYC,NFKB1,NFKBIA,NFkB (complex),NOTCH1,RELA,SP1,STAT3,TP53
F0 F TCDD MC new - 2025-01-31 05:19 PM		PABPC1	1.42	translation regulator						4.56e-05	CAV1,COL12A1,PLAU
F0 F TCDD MC new - 2025-01-31 05:19 PM		cycloheximide		chemical reagent		-0.487		-0.14	-0.104	4.62e-05	B2M,CAV1,COL1A2,ESR2,GJA1,GNAI1,GSK3B,HMOX1,PLAU,VCAM1	Ap1,CTNNB1,EGR1,FGF2,FOS,HIF1A,JUN,JUNB,MYC,NFKB1,NFKBIA,NFkB (complex),PIK3R1,RELA,SP1,STAT3,TP53,cycloheximide,p38 MAPK
F0 F TCDD MC new - 2025-01-31 05:19 PM		NR1H3	-0.304	ligand-dependent nuclear receptor	Activated	2.414		0.182	1.974	4.66e-05	ABCA1,APOD,ESR2,G0S2,GPX1,MFGE8,NOTCH1,PLAU
F0 F TCDD MC new - 2025-01-31 05:19 PM		AMPK		complex		0.714		0.107	0.479	4.75e-05	CLDN11,FOXO3,GJA1,HMOX1,SLC6A8,VCAM1	AMPK,ATF2,Ap1,EGR1,FOS,GATA4,HIF1A,JNK,JUN,MAPK14,MYC,NADPH oxidase,NCOA3,NFKB1,NFkB (complex),PI3K (complex),SP1,STAT3,p38 MAPK
F0 F TCDD MC new - 2025-01-31 05:19 PM		KLF5	0.436	transcription regulator		0.242		0.249	-0.353	4.75e-05	CAVIN1,CDH2,KRT18,KRT8,NOTCH1,TAGLN	HIF1A,KLF5,MYC,NFKB1,NOTCH1,PPARG,RELA,SMAD3,SP1,STAT3,YY1
F0 F TCDD MC new - 2025-01-31 05:19 PM		advanced glycation end-products		chemical - endogenous mammalian						4.76e-05	ABCA1,ASAH1,CDH2,GJA1,VCAM1	AR,Ap1,CREB1,E2F1,EGR1,ERK1/2,FOXO1,HIF1A,JNK,MYC,PPARGC1A,SIRT1,SP1,STAT3,advanced glycation end-products
F0 F TCDD MC new - 2025-01-31 05:19 PM		FOXA1	0.817	transcription regulator		-1.914	bias	-0.329	-1.059	4.79e-05	CDH2,CFTR,FGFR2,FOXO3,HMOX1,PALM2AKAP2,PFKP,TAGLN
F0 F TCDD MC new - 2025-01-31 05:19 PM		ETS2	-0.157	transcription regulator		1.067	bias	0.774	-0.467	5.06e-05	DUSP6,GSK3B,HMOX1,KRT18,PLAU
F0 F TCDD MC new - 2025-01-31 05:19 PM		tyrphostin AG 1478		chemical drug		-0.537	bias	-0.696	1	5.06e-05	CAV1,FOXO3,PLAU,RELA,VCAM1	ATF2,CTNNB1,E2F1,EGR1,FAS,FOXO1,FOXO3,HIF1A,JUN,MYC,NFKB1,NFKBIA,NFkB (complex),RELA,SP1,SRC,TP53,p38 MAPK,tyrphostin AG 1478
F0 F TCDD MC new - 2025-01-31 05:19 PM		staurosporine		chemical drug		1.342		-0.179	1.742	5.18e-05	CFTR,COL1A2,FOSL1,HMOX1,NEDD9,PLAU	ATF2,Ap1,EGR1,FOS,FOSL2,HIF1A,JUN,JUNB,JUND,NFKB1,NFKBIA,NFkB (complex),PIK3R1,PPARA,PPARG,RELA,SP1,STAT3,arachidonic acid,staurosporine
F0 F TCDD MC new - 2025-01-31 05:19 PM		FOXM1	0.687	transcription regulator	Activated	2.406	bias	0.708	0.702	5.31e-05	CAV1,CDH2,HMOX1,LAMA4,MFGE8,NRP1,RELA	FOXM1,JUN,MET,STAT3,YAP1
F0 F TCDD MC new - 2025-01-31 05:19 PM		SERPINA6		other						5.31e-05	ABCA1,ATP1A3,ATP1B1,ATP2B3,CAV1,GABBR1,RELA
F0 F TCDD MC new - 2025-01-31 05:19 PM		Scd1		enzyme		-0.555		-0.243	-0.016	5.31e-05	ANGPTL4,CERS4,DEGS1,DGAT1,ELOVL6,G0S2,VCAM1	FOXO1,PPARA,PPARG,Scd1,oleic acid
F0 F TCDD MC new - 2025-01-31 05:19 PM		deoxycholate		chemical - endogenous mammalian		0.391		-0.036	0.469	5.38e-05	CAV1,GJA1,PFKM,PLAU,RELA	ATF2,Ap1,CREBBP,CTNNB1,EGFR,EGR1,ESR1,HDAC3,MYC,NFKB1,NFKBIA,NFkB (complex),RELA,SMAD4,SP1,STAT3,TP53,deoxycholate,p38 MAPK
F0 F TCDD MC new - 2025-01-31 05:19 PM		kainic acid		chemical toxicant	Activated	2.599	bias	0.664	0.874	5.5e-05	CUBN,DAB2,FGFR2,FOSL1,GJA1,HMOX1,PLAU	AR,Ap1,CEBPA,CTNNB1,EGR1,ERK1/2,FOS,IL1B,JUN,JUND,KLF6,MYC,NFKB1,NFkB (complex),SMAD4,SP1,STAT3,TP63,kainic acid,p38 MAPK
F0 F TCDD MC new - 2025-01-31 05:19 PM		CLCN5	0.047	ion channel						5.67e-05	B2M,CUBN,TXN
F0 F TCDD MC new - 2025-01-31 05:19 PM		docosahexaenoic acid		chemical drug		-0.834	bias	-0.345	0.067	5.68e-05	ABCA1,ELOVL6,FOXO3,HMOX1,RELA,TNFRSF1A,VCAM1	Ap1,EGR1,ESR2,FOXO1,FOXO3,IL6,JUN,MYC,NFKB1,NFKBIA,NFkB (complex),NR3C1,PPARA,PPARG,SIRT1,SP1,STAT3,TP53,docosahexaenoic acid,p38 MAPK,palmitic acid
F0 F TCDD MC new - 2025-01-31 05:19 PM		TFAP2C	-0.374	transcription regulator		0.391		-0.043	0.487	5.72e-05	GPX1,KRT8,MMP14,NRP1,TACC1
F0 F TCDD MC new - 2025-01-31 05:19 PM		EGFR	-0.071	kinase		1.883	bias	0.447	0.745	5.81e-05	ASAH1,CAV1,ERAP1,ESR2,FOSL1,GJA1,KIRREL1,LAMA4,MMP14,NOTCH1,PLAU,RELA	AKT,AR,Ap1,CEBPA,CTNNB1,EGFR,EGR1,ERK1/2,HDAC3,HRAS,JUN,MYC,NFE2L2,NFKBIA,NFkB (complex),NOTCH1,RELA,SMAD4,SP1,STAT3,TP53,TP63
F0 F TCDD MC new - 2025-01-31 05:19 PM		GPER1	0.01	g-protein coupled receptor		0.271	bias	0.468	-0.754	6.07e-05	ASAH1,KRT18,NOTCH1,SLC1A1,TAGLN
F0 F TCDD MC new - 2025-01-31 05:19 PM		F7	0.618	peptidase		0.508	bias	0.565	-0.582	6.28e-05	FOSL1,MMP14,RELA,VCAM1	AKT,AR,Ap1,Ca2+,EGR1,ERK1/2,F7,FOS,HDAC4,HTT,IRF1,JUN,MYC,NFE2L2,NFKBIA,NFkB (complex),NOTCH1,SP1,STAT3,TNFRSF1A
F0 F TCDD MC new - 2025-01-31 05:19 PM		ROCK1	0.17	kinase		1.951	bias	0.823	0.345	6.28e-05	ALOX12,CFTR,LAMA4,VCAM1	CEBPA,IL1B,KLF6,NFkB (complex),ROCK1,SMAD4,STAT3
F0 F TCDD MC new - 2025-01-31 05:19 PM		PRL		cytokine		1.499	bias	0.553	-0.131	6.44e-05	ANXA2,B2M,CAV1,COL1A2,ESR2,GPNMB,MFGE8,MMP14,NEDD9	AR,ATPase,Ap1,CTNNB1,EGR1,ERK1/2,MYC,PRL,SP1,VHL,cyclosporin A
F0 F TCDD MC new - 2025-01-31 05:19 PM		CD44		other	Activated	2.425	bias	0.65	0.848	6.47e-05	CDH2,LGALS1,MMP14,PFKM,PFKP,PLAU,RELA,VCAM1	AKT,Ap1,CD44,CEBPA,EGR1,ESR2,HIF1A,IL1B,IL6,JUN,KLF6,NFE2L2,NFKB1,NFKBIA,NFkB (complex),NOTCH1,RELA,SMAD3,SMAD4,SMAD7,SP1,STAT3,WWTR1,YAP1
F0 F TCDD MC new - 2025-01-31 05:19 PM		pyrrolidine dithiocarbamate		chemical reagent		-0.891	bias	-0.62	0.589	6.69e-05	ABCA1,CFTR,HMOX1,MMP14,RELA,VCAM1	APP,Ap1,CREB1,E2F1,EGR1,ESR2,HIF1A,IL6,JNK,JUN,MYC,NFKB1,NFKBIA,NFkB (complex),NR3C1,RELA,SMAD3,SP1,STAT3,pyrrolidine dithiocarbamate
F0 F TCDD MC new - 2025-01-31 05:19 PM		CREBBP	0.217	transcription regulator	Activated	2.781	bias	0.634	1.017	6.76e-05	B2M,COL1A2,FOXO3,HLA-B,HMOX1,NOTCH1,RBM47,SLC6A19,TAGLN,VCAM1	BRCA1,CIITA,CREBBP,EP300,HIF1A,HMGA1,IRF2,JUN,KAT2B,KLF4,MYB,NFKB1,NFKBIA,NFkB (complex),RELA,SMAD3,TP53
F0 F TCDD MC new - 2025-01-31 05:19 PM		3-deazaneplanocin		chemical drug		0.518	bias	0.297	-0.125	6.82e-05	CLDN11,FOXO3,GPNMB,PLAU,PPP1R18
F0 F TCDD MC new - 2025-01-31 05:19 PM		FASN		enzyme		-0.555	bias	0.381	-1.4	6.82e-05	CAV1,CDH2,ELOVL6,GSK3B,RELA	AKT,EGR1,FASN,NFE2L2,NFkB (complex),NOTCH1,SP1
F0 F TCDD MC new - 2025-01-31 05:19 PM		PP1		chemical drug		-1.131	bias	-0.565	-0.013	6.89e-05	GJA1,HMOX1,TAGLN,VCAM1	ATF2,Ap1,EGR1,FOS,GATA4,HIF1A,JUN,MAPK,MAPK14,MYC,NCOA3,NFKB1,NFkB (complex),NR3C1,PI3K (complex),PP1,SP1,STAT3,TAFAZZIN,p38 MAPK
F0 F TCDD MC new - 2025-01-31 05:19 PM		prostaglandin E2		chemical - endogenous mammalian		1.774		0.102	1.473	6.9e-05	ANGPTL4,ANXA2,DGAT1,FOSL1,GJA1,HMOX1,MMP14,NEDD9,NRP1,PLAU	Ap1,CEBPA,CTNNB1,EGR1,ERBB2,ESR1,HGF,JUN,NFKBIA,NFkB (complex),NOTCH1,SMAD4,SP1,SP3,STAT3,TNF,TP53,TP63,VEGF,prostaglandin E2
F0 F TCDD MC new - 2025-01-31 05:19 PM		10-nitrooleate		chemical - endogenous mammalian						6.96e-05	MFGE8,RELA,VCAM1
F0 F TCDD MC new - 2025-01-31 05:19 PM		BDNF	0.728	growth factor		0.378	bias	0.407	-0.699	7.52e-05	ANXA2,ATP1A3,DUSP6,ELOVL6,GNAI1,LGALS1,NELL2,NOS1,TAGLN	BDNF,CTNNB1,ERBB2,ESR1,STAT3
F0 F TCDD MC new - 2025-01-31 05:19 PM		methamphetamine		chemical drug	Activated	2.598	bias	0.261	1.919	7.6e-05	DRGX,FOSL1,HMOX1,LGALS1,TNFRSF1A,TXN,VCAM1	Ap1,CAV1,EGR1,ESR2,IL6,JUN,MYC,NFKBIA,NFkB (complex),RELA,SIRT1,SP1,STAT3,methamphetamine
F0 F TCDD MC new - 2025-01-31 05:19 PM		poly rI:rC-RNA		biologic drug		1.397	bias	0.635	-0.747	7.67e-05	ABCA1,B2M,CDH2,EZR,FGFR2,FOSL1,HLA-B,LGALS9,MDK,NEDD9,NOTCH1,PLAU,RELA,SLC26A4,VCAM1	Ap1,CEBPA,IFNG,IL17A,IL1A,IL1B,JUN,KLF6,NFKB1,NFKBIA,NFkB (complex),NOTCH1,PPARGC1A,REL,RELA,SMAD4,SP1,SP3,STAT3,TNF,TP53,poly rI:rC-RNA
F0 F TCDD MC new - 2025-01-31 05:19 PM		mifepristone		chemical drug		0.164		-0.193	0.705	7.69e-05	B2M,CAV1,CDH2,CFTR,DLC1,GJA1,KLF13,RELA,RHOC	AR,Ap1,EGR1,ERK1/2,ESR1,HDAC3,MYC,NR3C1,PGR,PPARA,SMAD4,SP1,STAT3,TP53,dexamethasone,mifepristone,progesterone
F0 F TCDD MC new - 2025-01-31 05:19 PM		BPNT2	-0.167	enzyme						7.75e-05	HEY1,NOTCH1
F0 F TCDD MC new - 2025-01-31 05:19 PM		MYL3	0.591	other						7.75e-05	HEY1,NOTCH1
F0 F TCDD MC new - 2025-01-31 05:19 PM		bleomycin		biologic drug	Activated	2.749	bias	0.565	1.197	7.86e-05	ACTN1,COL1A2,FOSL1,GSK3B,HEY1,KRT8,MMP14,RELA,TNFRSF1A	CEBPA,ETS1,JUN,MYC,NFKB1,NFKBIA,NFkB (complex),NOTCH1,RELA,RUNX2,SMAD3,SNAI1,SP1,SP3,STAT3,TGFB1,TNF,TP53,bleomycin
F0 F TCDD MC new - 2025-01-31 05:19 PM		RAC1	-0.249	enzyme	Activated	2.4	bias	0.507	1.184	7.88e-05	CDH2,COL1A2,FOSL1,HMOX1,MMP14,VCAM1	AKT,Ap1,CEBPA,CTNNB1,EGR1,IL1B,JNK,JUN,KLF6,MEK,MYC,NFE2L2,NFkB (complex),NOTCH1,PPARG,RAC1,SMAD4,SP1,STAT3,TP63
F0 F TCDD MC new - 2025-01-31 05:19 PM		TNFSF12	0.046	cytokine		0.129		0.233	-0.427	7.88e-05	CLDN11,FGFR2,HEY1,NOS1,NOTCH1,VCAM1	AKT,Ap1,EGR1,NFE2L2,NFKB1,NFKBIA,NFkB (complex),NOTCH1,RELA,SP1,SP3,STAT3,TNF,TNFSF12,TP53,cytokine
F0 F TCDD MC new - 2025-01-31 05:19 PM		LMNA	0.518	other						8.04e-05	COL12A1,COL1A2,GJA1,KANK3,KRT18,MMP14,PDP2,TAGLN,TNS2
F0 F TCDD MC new - 2025-01-31 05:19 PM		PLX5622		chemical drug		-0.309		-0.082	-0.082	8.39e-05	B2M,GJA1,GUSB,HEXB,MFGE8,MMP14,NELL2,OLFML3
F0 F TCDD MC new - 2025-01-31 05:19 PM		mir-181 (includes others)		microrna		-1.407	bias	-0.72	0.164	8.54e-05	CDH2,DUSP6,MMP14,NOTCH1,VCAM1	IgG,RELA,mir-181 (includes others)
F0 F TCDD MC new - 2025-01-31 05:19 PM		indomethacin		chemical drug		0.052		0.241	-0.59	8.6e-05	ANXA2,DGAT1,GPNMB,HMOX1,KRT8,MMP14,NOS1,YWHAE	ATF1,Ap1,FOS,FOXO1,JUN,JUNB,KLF6,NFKBIA,PKC,PPARA,PPARG,SP1,SRF,STAT3,TP53,indomethacin,prostaglandin E2
F0 F TCDD MC new - 2025-01-31 05:19 PM		CST5		other		-1.414	bias	-0.448	-0.147	9.05e-05	ANXA2,ARHGEF2,CAV1,COL12A1,EZR,NRP1,RBM47,TXN
F0 F TCDD MC new - 2025-01-31 05:19 PM		GRN	0.657	growth factor		-1.067	bias	-0.341	-0.391	9.15e-05	B2M,GPM6A,GPNMB,GUSB,HEXB,HLA-B,OLFML3
F0 F TCDD MC new - 2025-01-31 05:19 PM		KLF6	0.16	transcription regulator	Activated	2.792	bias	0.645	0.992	9.28e-05	ANGPTL4,CDH2,HMOX1,MMP14,PFKP,PLAU,SLC16A6,VCAM1	AKT,Ap1,CTNNB1,EGR1,FOXO3,HIF1A,JUN,KLF6,NFE2L2,NFkB (complex),NOTCH1,PLAU,PTEN,RAC1,RUNX2,SP1,STAT3
F0 F TCDD MC new - 2025-01-31 05:19 PM		thioacetamide		chemical toxicant		0.543	bias	0.667	-1.055	9.28e-05	ANXA2,COL1A2,GPNMB,GPX1,HMOX1,LGALS1,MMP14,TAGLN
F0 F TCDD MC new - 2025-01-31 05:19 PM		SOD1	0.095	enzyme						9.54e-05	ALOX12,ATP1A3,B2M,CDH2,EZR,HMOX1,NOS1,SNCG,VCAM1	AKT,Ap1,CEBPA,EGR1,FOS,HIF1A,IL1B,JUN,KLF6,MYC,NFE2L2,NFkB (complex),NOTCH1,RAC1,SMAD4,SOD1,SP1,STAT3,TP53
F0 F TCDD MC new - 2025-01-31 05:19 PM		gentamicin		chemical drug		0.333		0.175	-0.192	9.54e-05	APOD,GPM6A,HIVEP2,HMOX1,LGALS1,SLC1A1,SLC6A19,SLC7A8,VCAM1
F0 F TCDD MC new - 2025-01-31 05:19 PM		Sb202190		chemical drug	Inhibited	-2.416	bias	-0.61	-0.941	9.59e-05	ANGPTL4,CDH2,CFTR,FGFR2,HMOX1,VCAM1	AKT,Ap1,CEBPA,CREB1,CREM,EGR1,EP300,IL1B,JNK,KLF6,MYC,NCOA3,NFE2L2,NFkB (complex),NOTCH1,SMAD4,SP1,SP3,STAT3,Sb202190,TNF,TP53
F0 F TCDD MC new - 2025-01-31 05:19 PM		KDR	0.443	kinase		0.849	bias	0.598	-0.335	9.81e-05	ANXA2,HMOX1,MMP14,NOTCH1	AKT,CEBPA,CTNNB1,EGR1,FLT1,JUN,KDR,NFE2L2,NFkB (complex),NOTCH1,SMAD4,SP1,STAT3,TP63,VEGF,sorafenib
F0 F TCDD MC new - 2025-01-31 05:19 PM		betulinic acid		chemical drug		0.042	bias	-0.53	1.071	9.81e-05	ABCA1,LGALS9,PTPN6,RELA
F0 F TCDD MC new - 2025-01-31 05:19 PM		cilostazol		chemical drug		-0.152	bias	-0.261	0.364	9.81e-05	ABCA1,HMOX1,RELA,VCAM1	AKT,ATF2,CREB1,E2F1,EGR1,FOXO1,HIF1A,JUN,MYC,NADPH oxidase,NFE2L2,NFKB1,NFkB (complex),NOTCH1,PI3K (complex),PPARGC1A,SIRT1,SP1,STAT3,cilostazol,p38 MAPK
F0 F TCDD MC new - 2025-01-31 05:19 PM		MYCN	0.147	transcription regulator		-1.64		0.156	-2.103	0.000104	ABCA1,B2M,CAV1,CLDN11,FGFR2,HEY1,LGALS1,TAGLN,TNFRSF1A	HMGA1,MYCN
F0 F TCDD MC new - 2025-01-31 05:19 PM		CDH1	0.529	other		-1.565		0.106	-1.799	0.000106	CDH2,FOSL1,KRT18,MMP14,TPBG	AKT,Ap1,CDH1,EGR1,ERK,ESR2,HIF1A,IL6,JUN,MYC,NFE2L2,NFKBIA,NFkB (complex),NOTCH1,PPARG,RAC1,SP1,STAT3,TP53,estrogen receptor
F0 F TCDD MC new - 2025-01-31 05:19 PM		triamcinolone acetonide		chemical drug		1.134		0.027	1.064	0.000106	ANGPTL4,B4GALNT1,FGFR2,FOXO3,NOS1,PLAU,TACC2
F0 F TCDD MC new - 2025-01-31 05:19 PM		acetovanillone		chemical drug		-1.091	bias	-0.722	0.328	0.000107	GPX1,HMOX1,TAGLN,TXN	Ap1,FOS,GATA4,JUN,MAPK14,NCOA3,NFE2L2,SMAD3,acetovanillone
F0 F TCDD MC new - 2025-01-31 05:19 PM		resiquimod		chemical drug		1.276	bias	0.495	-0.016	0.00011	EZR,GPNMB,GPX1,HEY1,HIVEP2,LGALS1,MDK,PLAU,PTPN6,TNFRSF1A
F0 F TCDD MC new - 2025-01-31 05:19 PM		phorbol esters		chemical - other		1.432	bias	0.649	-0.003	0.000111	B2M,CDH2,FGFR2,PLAU,TXN
F0 F TCDD MC new - 2025-01-31 05:19 PM		IRS1	0.227	enzyme						0.000112	GJA1,HMOX1,LAMA4,MMP14,NRP1,TAGLN	ATF2,HIF1A,IRS1,JUN,MAP2K1/2,PI3K (complex),SP1,STAT3
F0 F TCDD MC new - 2025-01-31 05:19 PM		DLL4	0.411	other		1.131		0.076	0.981	0.000116	HEY1,LGALS1,NOTCH1,RELA	DLL4,HIF1A,NOTCH,NOTCH1,NOTCH3,RELA,SMAD3,STAT3,YY1
F0 F TCDD MC new - 2025-01-31 05:19 PM		cigarette smoke		chemical toxicant		1.107	bias	0.547	-0.193	0.000116	ABCA1,COL1A2,FOSL1,FOXO3,GSK3B,HMOX1,RELA,TNFRSF1A	AKT,Ap1,BRCA1,CREBBP,CSF2,EGR1,EP300,FOXO1,JUN,MYB,NFE2L2,NFKBIA,NFkB (complex),NOTCH1,PPARG,RELA,SP1,SP3,STAT3,TGFB1,TP53,cigarette smoke
F0 F TCDD MC new - 2025-01-31 05:19 PM		APC	-0.086	enzyme		1.342	bias	-0.286	1.981	0.000116	B2M,CDH2,COL12A1,FABP6,FOXO3,HEY1,NOTCH1
F0 F TCDD MC new - 2025-01-31 05:19 PM		FOXO1	1.074	transcription regulator		0.744	bias	0.438	-0.493	0.000117	ABCA1,ANGPTL4,CAV1,CERS4,ELOVL6,ENPEP,GPX1,HMOX1,RELA,VCAM1	Ap1,CREB1,E2F1,FOXO1,FOXO3,HIF1A,JUN,LEP,NFKBIA,NFkB (complex),PPARA,PPARG,PPARGC1A,SIRT1,SP1,TP53,fatty acid,palmitic acid
F0 F TCDD MC new - 2025-01-31 05:19 PM		BCR-ABL1		fusion gene/product		0.485	bias	0.482	-0.566	0.000117	CAV1,HMOX1,PDP2,PFKP,RELA	ATF2,BCR-ABL1,NFKB1,NFKBIA,NFkB (complex),RELA,SP1
F0 F TCDD MC new - 2025-01-31 05:19 PM		DDR1	0.062	kinase						0.000119	CDH2,MMP14,VCAM1	Ap1,CTNNB1,Collagen type I (complex),DDR1,ESR2,IL6,NFKBIA,RUNX2,SP1,STAT3
F0 F TCDD MC new - 2025-01-31 05:19 PM		KMT5A	-0.118	enzyme						0.000119	KRT18,KRT8,MARK4
F0 F TCDD MC new - 2025-01-31 05:19 PM		PP2/AG1879 tyrosine kinase inhibitor		chemical drug	Inhibited	-2.201	bias	-0.579	-0.927	0.000123	CDH2,HMOX1,PLAU,RELA,RHOC	Ap1,CHUK,EGR1,ESR2,HDAC3,IL6,JNK,JUND,MAPK8,MYC,NFKB1,NFKBIA,NFkB (complex),NOTCH1,PP2/AG1879 tyrosine kinase inhibitor,RELA,SMAD4,SP1,STAT3,TP53
F0 F TCDD MC new - 2025-01-31 05:19 PM		E. coli B4 lipopolysaccharide		chemical toxicant		1.335	bias	0.594	-0.188	0.000124	GNAI1,GPNMB,HMOX1,PTPN6,RELA,RHOC,TNFRSF1A,VCAM1	ATF2,Ap1,CREB1,E. coli B4 lipopolysaccharide,FOXO1,FOXO3,HIF1A,IL2,MYD88,NFKB1,NFKBIA,NFkB (complex),NOX1,RELA,SP1,STAT3,YAP1
F0 F TCDD MC new - 2025-01-31 05:19 PM		IGF2BP1	-0.053	translation regulator		0.707		-0.083	0.942	0.000124	ABCA1,CAV1,COL1A2,GSK3B,KLF13,LGALS1,LGALS9,YWHAE
F0 F TCDD MC new - 2025-01-31 05:19 PM		IRAK1	0.576	kinase		-0.068	bias	0.317	-0.693	0.000125	ABCA1,CDH2,RELA,VCAM1	ATF2,Ap1,EGR1,ESR2,HIF1A,IFNG,IL6,IRAK1,JNK,JUN,JUND,MAPK8,MYC,NFKB1,NFKBIA,NFkB (complex),PI3K (complex),RELA,SP1,SP3,STAT3,TP53
F0 F TCDD MC new - 2025-01-31 05:19 PM		NOTCH		group		0.961		0.112	0.692	0.000129	HEY1,NOTCH1,PLAU,RELA,TAGLN,TNFRSF1A	ATF2,HIF1A,JUN,NOTCH,NOTCH1,PI3K (complex),RELA,SMAD3,SP1,SP3,STAT3,TNF,TP53,YY1
F0 F TCDD MC new - 2025-01-31 05:19 PM		vancomycin		biologic drug		1.254	bias	0.316	0.426	0.00013	ANXA2,APOD,GPM6A,GPNMB,HMOX1,LGALS1,SLC7A8
F0 F TCDD MC new - 2025-01-31 05:19 PM		methotrexate		chemical drug		-0.841		-0.192	-0.307	0.000133	ABCA1,ALOX12,C6,CDH2,DGAT1,GJA1,HMOX1,MMP14,VCAM1	AKT,Ap1,EGR1,ESR2,IL6,JNK,KRAS,MYC,NFE2L2,NFKB1,NFKBIA,NFkB (complex),NOTCH1,RELA,SP1,STAT3,TP53,methotrexate,p38 MAPK
F0 F TCDD MC new - 2025-01-31 05:19 PM		U73122		chemical reagent		-1.165	bias	-0.803	0.408	0.000135	CDH2,MMP14,NOS1,VCAM1	AKT,Ap1,CEBPA,EGR1,ESR2,FOS,HIF1A,ICAM1,IL1B,IL6,KLF6,MAPK,NFE2L2,NFKB1,NFKBIA,NFkB (complex),NOTCH1,SMAD4,SP1,STAT3,U73122
F0 F TCDD MC new - 2025-01-31 05:19 PM		pirinixic acid		chemical toxicant		1.907	bias	0.559	0.392	0.000139	ABCA1,ANGPTL4,ANXA2,CDH2,ELOVL6,G0S2,HMOX1,KRT8,TXN,VCAM1	Ap1,CREB1,CREBBP,FOXO1,JUN,NFKBIA,NOTCH1,NR3C1,PPARA,PPARG,SP1,SP3,STAT3,TNF,TP53,insulin,oleic acid,pirinixic acid
F0 F TCDD MC new - 2025-01-31 05:19 PM		RFX5	1.117	transcription regulator						0.00014	B2M,COL1A2,HLA-B
F0 F TCDD MC new - 2025-01-31 05:19 PM		calcitriol		chemical drug		-0.389		0.002	-0.397	0.000142	ANXA2,B4GALNT1,CAVIN1,COL12A1,COL1A2,ENPEP,FOXO3,LGALS1,MFGE8,MMP14,NEDD9,PDP2,RELA,TXN	RXRA,VDR,calcitriol
F0 F TCDD MC new - 2025-01-31 05:19 PM		FN1	0.481	other		1.365	bias	0.519	0.239	0.000142	CDH2,GPX1,HLA-B,MMP14,PLAU,TAGLN,USP13	APP,CREB1,CTNNB1,E2F1,FN1,ITGA5,JUN,NFkB (complex),NOTCH1,NR3C1,PIK3CA,RUNX2,SMAD3,SMAD7,SP1,VHL,WWTR1,YAP1
F0 F TCDD MC new - 2025-01-31 05:19 PM		EFNA5	-0.06	kinase						0.000146	DUSP6,FOSL1,KRT18,NOS1
F0 F TCDD MC new - 2025-01-31 05:19 PM		GPX1	1.302	enzyme						0.000146	RELA,TNFRSF1A,TXN,VCAM1	ATF2,GPX1,LEP,NFKB1,NFKBIA,NFkB (complex),PPARG,RELA,SP1
F0 F TCDD MC new - 2025-01-31 05:19 PM		ITGA5	-0.228	transmembrane receptor						0.000146	CDH2,GJA1,MMP14,PLAU	Ap1,CTNNB1,EGFR,EGR1,ESR1,FN1,HDAC3,ITGA5,NFKBIA,NFkB (complex),RELA,RUNX2,SMAD4,SP1,SPP1,STAT3,TGFBR2,TP53,YAP1
F0 F TCDD MC new - 2025-01-31 05:19 PM		PRDM1	0.495	transcription regulator		-0.083		-0.218	0.522	0.000146	ANGPTL4,ERAP1,FOSL1,GPAT3,HLA-B,LGALS1,PTPN6,TNFRSF1A
F0 F TCDD MC new - 2025-01-31 05:19 PM		pioglitazone		chemical drug		1.384		0.015	1.344	0.00015	ABCA1,ANGPTL4,CAV1,FOSL1,HMOX1,NOTCH1,TNFRSF1A	APOE,CEBPA,CTNNB1,EGR1,IFNG,JUN,MYC,NFKB1,NFkB (complex),NOTCH1,RELA,SMAD4,SP1,SP3,STAT3,TNF,TP53,TP63,p38 MAPK,pioglitazone
F0 F TCDD MC new - 2025-01-31 05:19 PM		5-deoxy-rutaecarpine		chemical reagent						0.000154	ABCA1,RELA
F0 F TCDD MC new - 2025-01-31 05:19 PM		BVR (family)		group						0.000154	HMOX1,RELA	ATF2,BVR (family),NFKB1,NFKBIA,NFkB (complex),RELA,SP1
F0 F TCDD MC new - 2025-01-31 05:19 PM		DEETGE-CAL-Tat		chemical reagent						0.000154	GPX1,HMOX1
F0 F TCDD MC new - 2025-01-31 05:19 PM		IGSF11		other						0.000154	CLDN11,GJA1
F0 F TCDD MC new - 2025-01-31 05:19 PM		NBR2		other						0.000154	CDH2,NOTCH1
F0 F TCDD MC new - 2025-01-31 05:19 PM		MEN1	-0.177	transcription regulator		-0.97	bias	-0.291	-0.263	0.000155	ABCA1,ELAVL4,NOS1,NOTCH1,SNCG,VCAM1	AKT,CREB1,CREBBP,CREM,EGR1,EP300,FOXO1,MEN1,NCOA3,NFE2L2,NFkB (complex),NOTCH1,SP1,STAT3,insulin
F0 F TCDD MC new - 2025-01-31 05:19 PM		SREBF1	-0.151	transcription regulator		1.978	bias	0.639	0.474	0.000157	ABCA1,ALOX12,CAP2,ELOVL6,FABP6,GPNMB,HMOX1,MDK	Ap1,FOXO1,JUN,NFKBIA,PPARG,SP1,SREBF1,SREBF2
F0 F TCDD MC new - 2025-01-31 05:19 PM		parthenolide		chemical drug		-0.068	bias	-0.466	0.849	0.000157	CERS4,HMOX1,RELA,VCAM1	AKT,ATF2,EGR1,HIF1A,NADPH oxidase,NFE2L2,NFKB1,NFKBIA,NFkB (complex),NOTCH1,RELA,SP1,STAT3,parthenolide
F0 F TCDD MC new - 2025-01-31 05:19 PM		olanzapine		chemical drug		1.342	bias	0.285	0.704	0.000157	COL1A2,FGFR2,GSK3B,HMOX1,SNCG
F0 F TCDD MC new - 2025-01-31 05:19 PM		DSP	1.02	other						0.000162	COL1A2,GJA1,MMP14
F0 F TCDD MC new - 2025-01-31 05:19 PM		wortmannin		chemical drug		-1.985	bias	-0.469	-0.789	0.000167	COL1A2,EZR,HMOX1,MMP14,PLAU,SLC1A1,VCAM1	Ap1,CTNNB1,HIF1A,JUN,MYC,NFE2L2,NFKB1,NFKBIA,NFkB (complex),PIK3CA,PIK3R1,RAC1,RELA,STAT3,wortmannin
F0 F TCDD MC new - 2025-01-31 05:19 PM		nitroprusside		chemical drug		0.925		0.175	0.583	0.000169	ACTN1,CAV1,DUSP6,HMOX1	Ap1,CAT,CEBPA,ERK,FOXO1,GLI1,HIF1A,JUN,MYC,NFkB (complex),PPARG,RELA,SP1,TP53,estrogen receptor,nitroprusside
F0 F TCDD MC new - 2025-01-31 05:19 PM		AGN194204		chemical drug		1.89	bias	0.549	0.436	0.000177	ABCA1,ANGPTL4,ANXA2,GJA1,GNAI1,KANK3,LGALS1
F0 F TCDD MC new - 2025-01-31 05:19 PM		NRAS	0.006	enzyme		-1.172	bias	-0.375	-0.342	0.000182	B2M,COL1A2,DUSP6,ENPEP,GJA1,LGALS1,PLAU
F0 F TCDD MC new - 2025-01-31 05:19 PM		AZD0156		chemical drug						0.000187	ACTN1,ANGPTL4,TAGLN
F0 F TCDD MC new - 2025-01-31 05:19 PM		CACNA1C	1.133	ion channel						0.000187	ANXA2,CAV1,MMP14
F0 F TCDD MC new - 2025-01-31 05:19 PM		V-PYRRO/NO		chemical reagent						0.000187	HMOX1,RELA,TNFRSF1A	ATF2,IRF1,NFKB1,NFKBIA,NFkB (complex),RELA,SP1,STAT3,TNFRSF1A,V-PYRRO/NO
F0 F TCDD MC new - 2025-01-31 05:19 PM		N-nitro-L-arginine methyl ester		chemical drug		1.312		0	1.312	0.00019	COL1A2,GJA1,HMOX1,NOS1,VCAM1	AGT,AMPK,ATF2,Ap1,EGR1,FOXO1,JUN,KRAS,MYC,N-nitro-L-arginine methyl ester,NFKB1,NFKBIA,NFkB (complex),POMC,PPARGC1A,RELA,SIRT1,SP1,TP53
F0 F TCDD MC new - 2025-01-31 05:19 PM		SIRT1	-0.032	transcription regulator		0.311	bias	-0.296	1.079	0.000192	ABCA1,CAV1,CDH2,FOXO3,HMOX1,LAMA4,NELL2,NEURL1,RELA,VCAM1	AKT,ATF2,EGR1,FOXO1,HIF1A,JUN,NFE2L2,NFKB1,NFkB (complex),NOTCH1,PARP1,PI3K (complex),PPARG,PPARGC1A,SIRT1,SIRT1 inhibitor III,SP1,STAT3
F0 F TCDD MC new - 2025-01-31 05:19 PM		HDAC6	0.592	transcription regulator		1	bias	0.317	0.367	0.000195	ASAH1,PLAU,TAGLN,VCAM1	Ap1,EGR1,HDAC6,JNK,MYC,SP1,STAT3,TFEB,TSC2
F0 F TCDD MC new - 2025-01-31 05:19 PM		IL10		cytokine		0.496		0.099	0.221	0.000202	ABCA1,ASAH1,GUSB,HEXB,HMOX1,LGALS1,MMP14,NEDD9,TNFRSF1A,VCAM1	Ap1,CSF2,EGR1,ESR2,IL10,IL13,IL6,JNK,MYC,NFKB1,NFKBIA,NFkB (complex),SP1,STAT3,TP53,p38 MAPK
F0 F TCDD MC new - 2025-01-31 05:19 PM		miR-34a-5p (and other miRNAs w/seed GGCAGUG)		mature microrna		-1.725	bias	-0.912	0.432	0.000203	B4GALNT1,BVES,FLOT2,GPR155,NOTCH1,TAGLN
F0 F TCDD MC new - 2025-01-31 05:19 PM		MAP2K1	0.302	kinase		1.628	bias	0.679	-0.021	0.000207	COL1A2,DAB2,DUSP6,FOSL1,GUSB,MMP14,NOS1	Ap1,EGR1,ETS1,FOS,HDAC3,JUN,MAP2K1,MYC,NFkB (complex),PD98059,SMAD4,SP1,SP3,STAT3,TGFB1,TP53,U0126
F0 F TCDD MC new - 2025-01-31 05:19 PM		CFTR	1.718	ion channel		0.849		-0.198	1.241	0.000207	ABCA1,CAV1,CFTR,CUBN,SLC7A8
F0 F TCDD MC new - 2025-01-31 05:19 PM		XAV939		chemical reagent		-0.762	bias	-0.567	0.362	0.000209	CAV1,CDH2,COL1A2,GSK3B
F0 F TCDD MC new - 2025-01-31 05:19 PM		2-mercaptoacetate		chemical drug						0.000214	ANXA2,MFGE8,PLAU
F0 F TCDD MC new - 2025-01-31 05:19 PM		FAM3B		cytokine						0.000214	CAV1,GJA1,LGALS1
F0 F TCDD MC new - 2025-01-31 05:19 PM		Fibrin		complex						0.000214	KRT18,PLAU,TAGLN
F0 F TCDD MC new - 2025-01-31 05:19 PM		SOD		group						0.000214	GSK3B,HMOX1,VCAM1	ATF1,Ap1,CAT,EGR1,FOS,FOXO1,JNK,JUN,MYC,NFE2L2,NFKB1,NFkB (complex),PKC,PPARA,SOD,SP1,SRF,STAT3,glutathione,p38 MAPK
F0 F TCDD MC new - 2025-01-31 05:19 PM		nitrofurantoin		chemical drug		1.698		0.116	1.416	0.000216	ANXA2,GPNMB,HMOX1,MMP14,TXN,VCAM1
F0 F TCDD MC new - 2025-01-31 05:19 PM		maslinic acid		chemical - endogenous non-mammalian						0.000217	ACTN1,FLOT2,FOXO3,GSK3B,YWHAE
F0 F TCDD MC new - 2025-01-31 05:19 PM		DNMT1	-0.237	enzyme		-0.128	bias	-0.675	1.342	0.000222	ABCC5,CDH2,COL1A2,DLC1,GSK3B,HIVEP2,LAMA4,NOS1,NOTCH1,PTPN6,VCAM1	AKT,DNMT1,EGR1,NFE2L2,NFkB (complex),NOTCH1,SP1
F0 F TCDD MC new - 2025-01-31 05:19 PM		EFNA2	0.115	kinase						0.000223	DUSP6,FOSL1,KRT18,NOS1
F0 F TCDD MC new - 2025-01-31 05:19 PM		KAT2B	-0.222	enzyme						0.000223	ABCA1,B2M,COL1A2,HLA-B	BRCA1,CIITA,CREBBP,EP300,HMGA1,KAT2B,KLF4,MYB,NFKB1,NFKBIA,NFkB (complex),RELA,TP53
F0 F TCDD MC new - 2025-01-31 05:19 PM		gemcitabine		chemical drug						0.000226	CDH2,FOSL1,HMOX1,MDK,NOTCH1	AKT,Ap1,EGR1,JUN,JUND,MAPK8,MYC,NFE2L2,NFkB (complex),NOTCH1,RELA,SIRT1,SP1,STAT3,TP53,gemcitabine
F0 F TCDD MC new - 2025-01-31 05:19 PM		THZ1		chemical drug	Inhibited	-2.433	bias	-0.815	-0.451	0.000231	COL12A1,COL1A2,KRT18,KRT8,OLFML3,RELA	SP1,THZ1,estrogen receptor
F0 F TCDD MC new - 2025-01-31 05:19 PM		TRIM28		transcription regulator		0.816		0.237	0.237	0.000231	CFTR,CLDN11,ESR2,FOXO3,KLF13,PLAU
F0 F TCDD MC new - 2025-01-31 05:19 PM		simvastatin		chemical drug		-0.529		-0.184	-0.091	0.000236	ABCA1,ARHGEF2,GJA1,GSK3B,HMOX1,RELA,VCAM1	ANGPT2,ATF2,Ap1,EGR1,F2,FOS,HIF1A,IGF1,JUN,MAPK,NFKB1,NFKBIA,NFkB (complex),PARP1,PPARG,RELA,SIRT1,SP1,STAT3,simvastatin
F0 F TCDD MC new - 2025-01-31 05:19 PM		Salmonella enterica serotype abortus equi lipopolysaccharide		chemical toxicant	Activated	2.433	bias	0.912	0.213	0.000238	ATP1B1,FOSL1,G0S2,HEY1,PALM2AKAP2,PLAU
F0 F TCDD MC new - 2025-01-31 05:19 PM		ADCY		group						0.000244	CDH2,GJA1,TXN	ADCY,AR,JUN,MYC,PKA,SIRT1
F0 F TCDD MC new - 2025-01-31 05:19 PM		UBA1	0.483	enzyme						0.000244	ANXA2,NOS1,TAGLN
F0 F TCDD MC new - 2025-01-31 05:19 PM		GW501516		chemical drug						0.000247	ABCA1,ANGPTL4,APOD,NOTCH1,SNCG	CREB1,CREBBP,FOXO1,GW501516,SP1,STAT3,insulin
F0 F TCDD MC new - 2025-01-31 05:19 PM		ATPase		group						0.000257	MMP14,VCAM1
F0 F TCDD MC new - 2025-01-31 05:19 PM		CTSD	0.085	peptidase						0.000257	ABCA1,TXN
F0 F TCDD MC new - 2025-01-31 05:19 PM		RAD51C	0.019	enzyme						0.000257	KRT18,KRT8
F0 F TCDD MC new - 2025-01-31 05:19 PM		RFXANK	0.254	transcription regulator						0.000257	COL1A2,HLA-B
F0 F TCDD MC new - 2025-01-31 05:19 PM		TTYH1	1.014	ion channel						0.000257	HEY1,NOTCH1
F0 F TCDD MC new - 2025-01-31 05:19 PM		TXNDC17	-0.011	enzyme						0.000257	HMOX1,TXN
F0 F TCDD MC new - 2025-01-31 05:19 PM		antioxidant		group						0.000257	GJA1,HMOX1	AMPK,SIRT1,antioxidant
F0 F TCDD MC new - 2025-01-31 05:19 PM		opioid		chemical drug						0.000257	HMOX1,PLAU
F0 F TCDD MC new - 2025-01-31 05:19 PM		sofalcone		chemical drug						0.000257	HMOX1,VCAM1
F0 F TCDD MC new - 2025-01-31 05:19 PM		PKM	-0.057	kinase		1.303	bias	0.413	0.4	0.000258	ABCA1,CDH2,COL1A2,LGALS9,RELA	FOXA1,HDAC3,NFKBIA,NOTCH1,PKM,PPARG,RELA,RUNX2,SMAD3,SMAD4,SMAD7,SP1,SP3,STAT3,TNF,TP53
F0 F TCDD MC new - 2025-01-31 05:19 PM		PRNP		other		-0.246		0.108	-0.485	0.000258	DAB2,FOSL1,GJA1,NOTCH1,RELA	Ca2+,FOS,HDAC4,HIF1A,HTT,NOTCH1,PRNP,RELA,SMAD3,SP1,STAT3,YY1
F0 F TCDD MC new - 2025-01-31 05:19 PM		GLIS3	0.568	transcription regulator	Activated	2	bias	0.532	0.936	0.000269	COL12A1,COL1A2,GPX1,SLC26A4,TXN
F0 F TCDD MC new - 2025-01-31 05:19 PM		IGFBP2	0.251	other		1.98	bias	0.634	0.725	0.000271	CDH2,ELOVL6,NEDD9,RBMS3
F0 F TCDD MC new - 2025-01-31 05:19 PM		MAFK	-0.294	transcription regulator						0.000276	ABCC5,HMOX1,TXN
F0 F TCDD MC new - 2025-01-31 05:19 PM		relaxin		group						0.000276	GJA1,NOS1,TNFRSF1A
F0 F TCDD MC new - 2025-01-31 05:19 PM		PPARA	1.162	ligand-dependent nuclear receptor		0.902		0.189	0.314	0.000279	ABCA1,ANGPTL4,ANXA2,ATP1B1,C6,ELOVL6,G0S2,HMOX1,KRT8,TXN,VCAM1	EGR1,FOS,FOXO1,NFE2L2,NFkB (complex),NR1H,NR3C1,PPARA,PPARG,RNA polymerase II,RXRA,SREBF1,TP53,arachidonic acid,docosahexaenoic acid,oleic acid,pirinixic acid
F0 F TCDD MC new - 2025-01-31 05:19 PM		SLC16A2		transporter		-0.555		-0.09	-0.354	0.00028	ACTN1,COX6B1,DGAT1,HEXB,SLC7A8
F0 F TCDD MC new - 2025-01-31 05:19 PM		let-7 (includes others)		microrna		-1.798	bias	-0.86	0.443	0.000281	CDH2,COL1A2,DLC1,DUSP6,FOSL1,HMOX1,RELA	AKT,CEBPA,CTNNB1,EGR1,JUN,NFE2L2,NFKB1,NFKBIA,NFkB (complex),NOTCH1,PPARGC1A,RELA,SMAD3,SMAD4,SMAD7,SP1,SP3,STAT3,TP63,let-7 (includes others)
F0 F TCDD MC new - 2025-01-31 05:19 PM		PSEN1	-0.065	peptidase		1.131		-0.109	1.347	0.000283	ATP1A3,ATP1B1,CDH2,FOXO3,GJA1,NOS1,NOTCH1,TXN,YWHAE	AKT,APP,CREB1,E2F1,EGR1,JUN,NFE2L2,NFkB (complex),NOTCH1,NR3C1,PSEN1,SMAD3,SP1
F0 F TCDD MC new - 2025-01-31 05:19 PM		RETN		other						0.000289	HMOX1,MMP14,RELA,VCAM1	AKT,Ap1,EGR1,ESR2,FOS,HIF1A,IL6,JUN,LDL,MAPK,NFE2L2,NFKB1,NFKBIA,NFkB (complex),NOTCH1,RAC1,RETN,SP1,STAT3,TP53,YAP1
F0 F TCDD MC new - 2025-01-31 05:19 PM		phosphate		chemical - endogenous mammalian		0.275	bias	0.37	-0.538	0.000292	DUSP6,FGFR2,FOSL1,HMOX1,RHOC
F0 F TCDD MC new - 2025-01-31 05:19 PM		Z-LLL-CHO		chemical - protease inhibitor	Activated	2.215	bias	0.549	0.607	0.000293	G0S2,GNAI1,GSK3B,HMOX1,MMP14,PTPN6,SLC1A1,TXN,VCAM1	AKT,Ap1,CAT,EGR1,FOXO1,MYD88,NFE2L2,NFKBIA,NFkB (complex),NOTCH1,NR3C1,PPARA,PPARG,SMAD3,SP1,YAP1,Z-LLL-CHO
F0 F TCDD MC new - 2025-01-31 05:19 PM		ITGB1	0.951	transmembrane receptor		-0.392		0.18	-0.816	0.000297	CDH2,COL1A2,FOXO3,OLFML3,PLAU,RELA	Ap1,CD44,CTNNB1,Collagen type I (complex),ITGB1,NFKB1,NFKBIA,NFkB (complex),PLAU,PLAUR,RELA,RUNX2,SP1,SPP1,STAT3,YAP1
F0 F TCDD MC new - 2025-01-31 05:19 PM		fluticasone propionate		chemical drug		0		0.016	-0.04	0.000297	ANGPTL4,MFGE8,OLFML3,PLAU,RELA,SLC16A6
F0 F TCDD MC new - 2025-01-31 05:19 PM		actinomycin D		biologic drug		-0.933	bias	-0.43	0.149	0.000302	ABCA1,CAV1,CDH2,COL1A2,HMOX1,PLAU,RELA	ATF2,Ap1,EGR1,HDAC3,HIF1A,IFNG,JUND,MAPK8,MYC,NFKB1,NFKBIA,NFkB (complex),PPARG,RELA,SMAD4,SP1,SP3,STAT3,TP53,actinomycin D
F0 F TCDD MC new - 2025-01-31 05:19 PM		SALL4	-0.042	transcription regulator		-1.633		0.066	-1.795	0.000306	ANGPTL4,ANXA2,ATP1B1,CDH2,DLC1,NOTCH1
F0 F TCDD MC new - 2025-01-31 05:19 PM		PNO1	-0.081	other						0.000311	CDH2,HEY1,NOTCH1
F0 F TCDD MC new - 2025-01-31 05:19 PM		MMP1		peptidase		1.067	bias	0.739	-0.397	0.000327	CDH2,FGFR2,PLAU,TAGLN	CTNNB1,Collagen type I (complex),ETS1,F2R,FN1,FOS,MMP1,NFKB1,NOTCH1,RELA,RUNX2,SP1,SP3,STAT3,TNF,TP53,YAP1
F0 F TCDD MC new - 2025-01-31 05:19 PM		5-N-ethylcarboxamido adenosine		chemical reagent		1.446		0.024	1.394	0.000329	CDH2,COL1A2,HMOX1,NRP1,TNS2
F0 F TCDD MC new - 2025-01-31 05:19 PM		FOXO4	0.955	transcription regulator		-1.342		0	-1.342	0.000329	CAV1,CERS4,ELOVL6,ENPEP,VCAM1
F0 F TCDD MC new - 2025-01-31 05:19 PM		SREBF2	0.033	transcription regulator		0.6	bias	0.486	-0.469	0.000329	ABCA1,ELOVL6,FABP6,HLA-B,VCAM1	KLF11,PPARG,SP1,SREBF1,SREBF2,cholesterol
F0 F TCDD MC new - 2025-01-31 05:19 PM		metribolone		chemical reagent	Activated	2.377	bias	0.702	0.314	0.000336	ACTN1,ATP1B1,B2M,COX6B1,EZR,FGFRL1,KRT18,PFKP,SLC13A2,TACC2
F0 F TCDD MC new - 2025-01-31 05:19 PM		KLF9	0.301	transcription regulator						0.000349	CDH2,KLF13,KRT8
F0 F TCDD MC new - 2025-01-31 05:19 PM		SMAD		complex						0.000349	ANGPTL4,COL1A2,HEY1
F0 F TCDD MC new - 2025-01-31 05:19 PM		mir-515 (includes others)		microrna						0.000349	ANGPTL4,CDH2,RELA
F0 F TCDD MC new - 2025-01-31 05:19 PM		IgE		complex	Activated	2.646	bias	0.672	0.867	0.000358	ACTN1,CAV1,DUSP6,HMOX1,NRP1,PTPN6,SLC6A19,VCAM1	Ap1,CREB1,FOS,FOXO3,GATA4,IL2,IgE,JUN,MAPK14,MYC,NCOA3,NFKB1,NFKBIA,NFkB (complex),NR3C1,RELA,SP1,STAT3,TP53,VEGFA,interferon alpha
F0 F TCDD MC new - 2025-01-31 05:19 PM		FSH		complex		-0.702	bias	0.268	-1.387	0.00036	ACTN1,CAP2,CDH2,DAB2,ESR2,EZR,FOSL1,KRT18,LGALS1	Ap1,ESR1,ESR2,FSH,IL6,NFKBIA,PGR,SP1,STAT3,progesterone
F0 F TCDD MC new - 2025-01-31 05:19 PM		tanshinone II		chemical - endogenous non-mammalian		0.33	bias	-0.335	0.986	0.000368	ABCA1,HMOX1,MMP14,VCAM1	Ap1,EGR1,ERK,ESR2,IL6,JNK,KLF11,MYC,NFKB1,NFKBIA,NFkB (complex),PPARG,SP1,SREBF2,STAT3,TP53,cholesterol,estrogen receptor,p38 MAPK,tanshinone II
F0 F TCDD MC new - 2025-01-31 05:19 PM		COX6A2		enzyme						0.000383	GPX1,SLC1A1
F0 F TCDD MC new - 2025-01-31 05:19 PM		EGFL7	0.453	other						0.000383	NOTCH1,VCAM1
F0 F TCDD MC new - 2025-01-31 05:19 PM		GMFB	0.001	growth factor						0.000383	CFTR,MMP14
F0 F TCDD MC new - 2025-01-31 05:19 PM		LINC00472		other						0.000383	FGFR2,FOXO3
F0 F TCDD MC new - 2025-01-31 05:19 PM		NET1	0.481	other						0.000383	CDH2,MMP14	Ap1,EGR1,JNK,MYC,NET1,SP1,STAT3
F0 F TCDD MC new - 2025-01-31 05:19 PM		W146		chemical reagent						0.000383	RELA,VCAM1
F0 F TCDD MC new - 2025-01-31 05:19 PM		dendrobium officinale polysaccharide		chemical - endogenous mammalian						0.000383	CDH2,HMOX1	AKT,EGR1,NFE2L2,NFkB (complex),NOTCH1,SP1,dendrobium officinale polysaccharide
F0 F TCDD MC new - 2025-01-31 05:19 PM		pazopanib		chemical drug						0.000383	RELA,TNFRSF1A
F0 F TCDD MC new - 2025-01-31 05:19 PM		NUMB	0.386	other						0.000389	CDH2,HEY1,NOTCH1	DLL4,HIF1A,NOTCH,NOTCH1,NOTCH3,NUMB,RELA,SMAD3,STAT3,YY1
F0 F TCDD MC new - 2025-01-31 05:19 PM		SFN		other						0.000389	CDH2,KRT18,KRT8
F0 F TCDD MC new - 2025-01-31 05:19 PM		epirubicin		chemical drug						0.000389	CAV1,EZR,GSK3B
F0 F TCDD MC new - 2025-01-31 05:19 PM		clodronic acid		chemical drug		-0.147		-0.138	0.122	0.000389	HMOX1,LGALS1,MFGE8,VCAM1	Ap1,ESR2,IL6,NFKBIA,SP1,STAT3,clodronic acid
F0 F TCDD MC new - 2025-01-31 05:19 PM		pravastatin		chemical drug						0.000389	ABCA1,CAV1,GJA1,HMOX1	AR,Ap1,EGR1,ERK1/2,FOXO1,JNK,JUN,MYC,NFKBIA,PKA,PPARG,SIRT1,SP1,STAT3,pravastatin
F0 F TCDD MC new - 2025-01-31 05:19 PM		apigenin		chemical - endogenous non-mammalian						0.0004	HMOX1,PFKP,RELA,TAGLN,VCAM1	AKT,ATF2,CAT,EGR1,FOS,FOXO1,FOXO3,HIF1A,MAPK,NFE2L2,NFKB1,NFKBIA,NFkB (complex),NOTCH1,RELA,SMAD3,SP1,STAT3,apigenin,resveratrol
F0 F TCDD MC new - 2025-01-31 05:19 PM		mir-34 (includes others)		microrna	Inhibited	-2.142	bias	-0.706	-0.63	0.0004	FOSL1,GNAI1,HEY1,NOTCH1,PFKP
F0 F TCDD MC new - 2025-01-31 05:19 PM		tazemetostat		chemical drug		0		-0.153	0.428	0.000403	CAP2,CDH2,DLC1,ELOVL6,EZR,LGALS1,NOTCH1,YWHAE
F0 F TCDD MC new - 2025-01-31 05:19 PM		LIPA	-0.015	enzyme		-0.762	bias	-0.359	-0.05	0.000412	ABCA1,COL1A2,GPNMB,PFKP
F0 F TCDD MC new - 2025-01-31 05:19 PM		alpha catenin		group	Inhibited	-2.236	bias	-0.881	-0.265	0.000415	COL1A2,LAMA4,PLAU,RHOC,VCAM1	ATF2,NFKB1,NFKBIA,NFkB (complex),RELA,SP1,alpha catenin
F0 F TCDD MC new - 2025-01-31 05:19 PM		JUN/JUNB/JUND		group						0.000432	FOSL1,HMOX1,LGALS9
F0 F TCDD MC new - 2025-01-31 05:19 PM		galactose		chemical - endogenous mammalian						0.000432	ACTN1,ANGPTL4,TAGLN
F0 F TCDD MC new - 2025-01-31 05:19 PM		nitroarginine		chemical reagent						0.000432	ALOX12,HMOX1,TNFRSF1A	EGR1,MYC,NFKB1,NFkB (complex),SP1,nitroarginine,p38 MAPK
F0 F TCDD MC new - 2025-01-31 05:19 PM		SMAD4	0.499	transcription regulator		1.126		0.202	0.603	0.000433	ANGPTL4,ARHGEF2,CDH2,COL1A2,FGFR2,FOSL1,GJA1,HMOX1,PLAU	Ap1,CTNNB1,EGR1,EP300,ESR1,HDAC1,HDAC3,JUN,NFKB1,NFKBIA,NFkB (complex),PLAU,RAS,RELA,SMAD3,SMAD4,SMAD7,SP1,SPP1,STAT3,TP53
F0 F TCDD MC new - 2025-01-31 05:19 PM		DLX1	0.64	transcription regulator	Activated	2	bias	0.803	0.393	0.000436	CAP2,DAB2,GJA1,MMP14
F0 F TCDD MC new - 2025-01-31 05:19 PM		LHX1	0.185	transcription regulator	Activated	2.236	bias	0.912	0.196	0.000448	ATP1B1,CUBN,MEP1B,RBM47,SPP2
F0 F TCDD MC new - 2025-01-31 05:19 PM		TGFBR1	0.636	kinase		0.849		0.089	0.673	0.000448	CDH2,COL1A2,HEY1,HMOX1,TAGLN	AR,Ap1,EGR1,HDAC3,HIF1A,JUN,NFE2L2,NFKBIA,NOTCH1,PPARGC1A,RAC1,RELA,RNA polymerase II,SMAD3,SMAD4,SMAD7,SP1,SP3,STAT3,TGFBR1,TP53
F0 F TCDD MC new - 2025-01-31 05:19 PM		cisplatin		chemical drug		1.965		0.216	1.216	0.000448	ANXA2,CAV1,CDH2,DUSP6,FOSL1,G0S2,GJA1,GPNMB,HMOX1,MMP14,NOTCH1,RELA,SMOX,TNFRSF1A,VCAM1	AKT,ATF2,Ap1,CTNNB1,EGR1,ESR2,HIF1A,IL6,JUN,NFE2L2,NFKB1,NFKBIA,NFkB (complex),NOTCH1,PPARG,RELA,SP1,STAT3,TP53,cisplatin,lipopolysaccharide
F0 F TCDD MC new - 2025-01-31 05:19 PM		MEK		group		1.965	bias	0.292	1.392	0.000452	CDH2,COL1A2,DUSP6,FOSL1,KIRREL1,MMP14,SLC16A6,SNCG	AKT,Ap1,CEBPA,CTNNB1,EGR1,HDAC3,JUN,MAP2K1,MEK,MYC,NFE2L2,NFkB (complex),NOTCH1,SMAD4,SP1,STAT3,TP53,TP63
F0 F TCDD MC new - 2025-01-31 05:19 PM		VEGF		group	Activated	3.095	bias	0.632	1.137	0.000452	ANGPTL4,DUSP6,FOSL1,GRB10,HMOX1,MMP14,NOTCH1,NRP1,PLAU,VCAM1	Ap1,CEBPA,CTNNB1,FOS,GATA4,HIF1A,HRAS,JUN,MAPK14,MYC,NCOA3,NFE2L2,NFKBIA,NFkB (complex),NOTCH1,RAC1,RELA,SMAD4,SP1,STAT3,TP63,VEGF,VEGFA
F0 F TCDD MC new - 2025-01-31 05:19 PM		Collagen type I (complex)		complex		0.817	bias	0.472	-0.108	0.00046	CDH2,FOXO3,MMP14,PLAU	APP,Ap1,CREB1,Collagen type I (complex),E2F1,ERK,FN1,FOXO3,JUN,NFE2L2,NOTCH1,NR3C1,PPARG,PTEN,RUNX2,SMAD3,SP1,STAT3,TP53,VHL,YAP1,estrogen receptor
F0 F TCDD MC new - 2025-01-31 05:19 PM		PTK2	-0.494	kinase						0.00046	COL1A2,KRT18,KRT8,VCAM1	Ap1,EGR1,ESR2,HIF1A,IL6,JUN,NFE2L2,NFKBIA,NFkB (complex),PIK3R1,PTK2,RAC1,RELA,SP1,SRC,STAT3
F0 F TCDD MC new - 2025-01-31 05:19 PM		LDLR	1.68	transporter						0.00047	ABCA1,ELOVL6,GJA1,MFGE8,MMP14,PLAU,VCAM1	CTNNB1,EGR1,KLF11,LDL,LDLR,MYC,NFE2L2,NFKB1,NFKBIA,NFkB (complex),SP1,SREBF1,SREBF2,STAT3,TP53,YAP1,cholesterol,p38 MAPK
F0 F TCDD MC new - 2025-01-31 05:19 PM		CEBPB		transcription regulator		1.728	bias	0.662	-0.216	0.000473	CFTR,COL1A2,DAB2,DEGS1,FGFR2,FOXO3,GSK3B,KRT18,MMP14,NRP1,TNFRSF1A	CEBPA,CEBPB,CREBBP,EP300,JUN,MYC,STAT3
F0 F TCDD MC new - 2025-01-31 05:19 PM		KLF4		transcription regulator		0.005	bias	0.443	-1.134	0.000478	COL1A2,FGFR2,HEY1,NOTCH1,NRP1,PFKP,TAGLN,VCAM1	CIITA,CREBBP,EP300,HMGA1,KLF4,MYB,PPARGC1A,RELA,SMAD3,SMAD7,SP1,SP3,STAT3
F0 F TCDD MC new - 2025-01-31 05:19 PM		CSF2		cytokine		0.239	bias	0.717	-1.647	0.000486	ABCA1,DUSP6,FOSL1,GUSB,HMOX1,MMP14,NRP1,PLAU,RELA,TNFRSF1A	Ap1,CSF2,CTNNB1,ESR2,IL6,JUN,JUND,MAPK8,MYC,NFKBIA,NFkB (complex),NOTCH1,SP1,SP3,STAT3,TGFB1,TNF,TP53,VEGF
F0 F TCDD MC new - 2025-01-31 05:19 PM		D-galactosamine		chemical - endogenous mammalian						0.000486	HMOX1,RELA,TNFRSF1A,VCAM1	AKT,ATF2,Ap1,D-galactosamine,EGR1,ESR2,IFNG,IL6,IRF1,NFE2L2,NFKB1,NFKBIA,NFkB (complex),NOTCH1,RELA,SP1,SP3,STAT3,TNFRSF1A
F0 F TCDD MC new - 2025-01-31 05:19 PM		RNF20	-0.142	enzyme		1.103	bias	0.574	-0.016	0.000486	ATP1B1,B4GALNT1,CADM4,CLDN11
F0 F TCDD MC new - 2025-01-31 05:19 PM		imatinib		chemical drug		-0.777		-0.247	-0.175	0.000496	ATP1B1,CDH2,COX6B1,DAB2,FOXO3,HMOX1,TNFRSF1A,VCAM1	AKT,APP,CAV1,CREB1,E2F1,EGR1,ETS1,HIF1A,JUN,MAPK1,MET,NFE2L2,NFKBIA,NFkB (complex),NOTCH1,NR3C1,RELA,SIRT1,SMAD3,SP1,STAT3,YAP1,imatinib
F0 F TCDD MC new - 2025-01-31 05:19 PM		4-phenylbutyric acid		chemical - endogenous mammalian		1.421		-0.067	1.569	0.000499	ABCA1,ATP1A3,GJA1,GUSB,RELA
F0 F TCDD MC new - 2025-01-31 05:19 PM		homocysteine		chemical - endogenous mammalian		0.271		0.096	0.06	0.000499	ANXA2,ELOVL6,HMOX1,TAGLN,VCAM1	ATF2,Ap1,D-glucose,FOS,HIF1A,JUN,JUND,MYC,NADPH oxidase,NFKB1,NFkB (complex),PI3K (complex),RELA,RETN,SP1,STAT3,TP53,homocysteine
F0 F TCDD MC new - 2025-01-31 05:19 PM		GATA4	0.669	transcription regulator		0.501		0.198	-0.016	0.000502	COL1A2,DAB2,FABP6,GJA1,PFKP,TAGLN,VCAM1
F0 F TCDD MC new - 2025-01-31 05:19 PM		IL4		cytokine	Activated	2.52	bias	0.51	0.958	0.000511	ABCA1,ALOX12,ANXA2,ATP1A3,B4GALNT1,COL1A2,ELAVL4,GJA1,LGALS1,LGALS9,NEDD9,NRP1,PFKP,PLAU,RELA,TPBG,VCAM1	APP,Ap1,CREB1,E2F1,EGR1,FOS,GATA4,IFNG,IGF1,IL4,JUN,MAPK14,NCOA3,NFKB1,NFKBIA,NFkB (complex),NR3C1,RELA,SMAD3,SP1,SP3,STAT3,interferon alpha
F0 F TCDD MC new - 2025-01-31 05:19 PM		USF2	0.121	transcription regulator		1.951	bias	0.793	0.403	0.000512	ABCA1,B2M,CFTR,HMOX1
F0 F TCDD MC new - 2025-01-31 05:19 PM		selumetinib		chemical drug		1.176		0.208	0.771	0.000512	FGFR2,FOSL1,FOXO3,GPNMB
F0 F TCDD MC new - 2025-01-31 05:19 PM		oleic acid		chemical - endogenous mammalian		-0.966		0.138	-1.32	0.000513	ABCA1,ANGPTL4,DEGS1,HMOX1,TNFRSF1A,VCAM1,VWA1	APOE,CTNNB1,EGR1,FOXO1,FOXO3,MYC,NFKB1,NFkB (complex),PPARA,PPARG,PPARGC1A,RELA,SIRT1,SP1,TP53,fatty acid,oleic acid,p38 MAPK,palmitic acid
F0 F TCDD MC new - 2025-01-31 05:19 PM		paclitaxel		chemical drug						0.000514	ARHGEF2,CAV1,DUSP6,FOSL1,FOXO3,G0S2,PLAU,TNFRSF1A	Ap1,CEBPA,CTNNB1,ERK,ESR1,FGF2,FOS,JUN,JUNB,MYC,PPARG,RAS,RELA,SP1,STAT3,TP53,estrogen receptor,paclitaxel
F0 F TCDD MC new - 2025-01-31 05:19 PM		tributyltin		chemical reagent		1.982		-0.01	2.003	0.000517	ABCA1,ANGPTL4,COL1A2,ELOVL6,KANK3	Ap1,FOXO1,JUN,NFKBIA,PPARG,SP1,tributyltin
F0 F TCDD MC new - 2025-01-31 05:19 PM		MAPK11	0.932	kinase						0.000528	CAV1,HMOX1,RELA	CREBBP,EGR1,MAPK11,MYC,NFKB1,NFKBIA,NFkB (complex),RELA,SP1,TP53,p38 MAPK
F0 F TCDD MC new - 2025-01-31 05:19 PM		3-hydroxyanthranilic acid		chemical - endogenous mammalian						0.000535	HMOX1,VCAM1	3-hydroxyanthranilic acid,ATF2,NFKB1,NFKBIA,NFkB (complex),RELA,SP1
F0 F TCDD MC new - 2025-01-31 05:19 PM		CCT2		kinase						0.000535	CDH2,NOTCH1
F0 F TCDD MC new - 2025-01-31 05:19 PM		CSRP3	0.524	other						0.000535	KRT18,KRT8
F0 F TCDD MC new - 2025-01-31 05:19 PM		MIB1	0.32	enzyme						0.000535	HEY1,NOTCH1
F0 F TCDD MC new - 2025-01-31 05:19 PM		PDE6B	0.241	enzyme						0.000535	GPX1,HMOX1
F0 F TCDD MC new - 2025-01-31 05:19 PM		ST6GALNAC1	-0.247	enzyme						0.000535	B2M,CDH2
F0 F TCDD MC new - 2025-01-31 05:19 PM		STARD5		transporter						0.000535	ABCA1,CDH2
F0 F TCDD MC new - 2025-01-31 05:19 PM		zimelidine		chemical drug						0.000535	ASAH1,TAGLN
F0 F TCDD MC new - 2025-01-31 05:19 PM		SIRT6	0.108	enzyme						0.000536	ELOVL6,FABP6,FOXO3,GSK3B,HMOX1	AKT,CREB1,CREBBP,EGR1,FOXO1,NFE2L2,NFkB (complex),NOTCH1,PPARG,SIRT6,SP1,SREBF1,SREBF2,STAT3,insulin
F0 F TCDD MC new - 2025-01-31 05:19 PM		SNAI2	0.276	transcription regulator		0.618		0.014	0.586	0.000536	CDH2,DUSP6,KRT18,MMP14,TAGLN	Ap1,CDH1,JUN,NOTCH1,RUNX2,SMAD3,SMAD7,SNAI2,VHL,WWTR1,YAP1
F0 F TCDD MC new - 2025-01-31 05:19 PM		ALKBH5	-0.056	enzyme						0.000575	ASAH1,CAV1,CLDN11,GJA1,SLC7A8
F0 F TCDD MC new - 2025-01-31 05:19 PM		MYH9	0.278	enzyme						0.00058	CDH2,GSK3B,NOTCH1	CTNNB1,MYH9,STAT3
F0 F TCDD MC new - 2025-01-31 05:19 PM		tert-butyl hydroperoxide		chemical toxicant						0.00058	ANGPTL4,GJA1,NOTCH1	HIF1A,MYC,NFKB1,PPARG,RELA,SP1,tert-butyl hydroperoxide
F0 F TCDD MC new - 2025-01-31 05:19 PM		arsenic trioxide		chemical drug		0.835		0.104	0.608	0.000584	ATP1B1,COX6B1,GJA1,HMOX1,NOTCH1,PLAU,RELA,TNFRSF1A	ATF2,EGR1,IFNG,MYC,NFKB1,NFKBIA,NFkB (complex),NOTCH,NOTCH1,RELA,SP1,SP3,STAT3,VEGFA,arsenic trioxide,p38 MAPK
F0 F TCDD MC new - 2025-01-31 05:19 PM		FGF1		growth factor		0.763		-0.162	1.078	0.000595	DUSP6,GPX1,HMOX1,NOTCH1,VCAM1	AKT,ATF2,Ap1,EGR1,ESR2,FGF1,IL6,NFE2L2,NFKBIA,NFkB (complex),NOTCH1,SP1,SP3,STAT3,TNF,TP53
F0 F TCDD MC new - 2025-01-31 05:19 PM		JAG1	0.735	growth factor		1.911	bias	0.69	0.592	0.000598	APOD,DUSP6,HEY1,TAGLN	JAG1,NOTCH,NOTCH1,NOTCH3
F0 F TCDD MC new - 2025-01-31 05:19 PM		IFNA2		cytokine		1.461	bias	0.661	0.012	0.000609	B2M,CAV1,HEXB,HLA-B,RELA,TNFRSF1A,VCAM1	ATF2,CTNNB1,EGR1,FAS,IFNA2,JUN,MYC,NFKB1,NFKBIA,NFkB (complex),NOTCH1,RELA,SP1,SP3,STAT3,TNF,TP53,p38 MAPK
F0 F TCDD MC new - 2025-01-31 05:19 PM		TGFB3	1.121	growth factor		-0.277	bias	0.619	-1.478	0.000616	CDH2,CLDN11,COL1A2,GJA1,TAGLN	AR,JUN,MYC,NOTCH1,PKA,PPARGC1A,RNA polymerase II,SIRT1,SMAD3,SMAD4,SMAD7,SP1,SP3,STAT3,TGFB3,TGFBR1,TGFBR2,YAP1
F0 F TCDD MC new - 2025-01-31 05:19 PM		HAND1		transcription regulator						0.000636	HEY1,NOTCH1,NRP1
F0 F TCDD MC new - 2025-01-31 05:19 PM		NEAT1		other						0.000636	ABCC5,HEY1,NOTCH1
F0 F TCDD MC new - 2025-01-31 05:19 PM		SPNS2	0.854	transporter						0.000636	FOSL1,HMOX1,MMP14	Ap1,ESR2,IL6,NFKBIA,SP1,SPNS2,STAT3
F0 F TCDD MC new - 2025-01-31 05:19 PM		diallyl disulfide		chemical - endogenous non-mammalian						0.000636	GJA1,HMOX1,NOS1	FOS,HIF1A,MAPK,NFKB1,NFkB (complex),SP1,diallyl disulfide
F0 F TCDD MC new - 2025-01-31 05:19 PM		fluoromethyl 2,2-difluoro-1-(trifluoromethyl)vinyl ether		chemical toxicant						0.000636	ANGPTL4,GPNMB,HMOX1
F0 F TCDD MC new - 2025-01-31 05:19 PM		SLC15A4	0.384	transporter	Activated	2.219	bias	0.912	0.194	0.000659	ANXA2,HMOX1,PTPN6,TPBG,VCAM1	Ap1,NFKB1,NFKBIA,NFkB (complex),RELA,SLC15A4,cytokine
F0 F TCDD MC new - 2025-01-31 05:19 PM		NDRG1	-0.244	kinase		-1.937		-0.123	-1.698	0.000661	CAV1,CDH2,GSK3B,RELA	AKT,EGR1,JUN,MET,NDRG1,NFE2L2,NFkB (complex),NOTCH1,SP1,STAT3,YAP1
F0 F TCDD MC new - 2025-01-31 05:19 PM		pro-inflammatory cytokine		group						0.000661	HMOX1,LGALS1,LGALS9,VCAM1	JUN,NFE2L2,glutathione,pro-inflammatory cytokine
F0 F TCDD MC new - 2025-01-31 05:19 PM		cantharidin		chemical drug		1		0.206	0.589	0.000665	DRGX,ELOVL6,ESR2,FOSL1,HEY1,HIVEP2,PLAU,RELA,TOX2
F0 F TCDD MC new - 2025-01-31 05:19 PM		CHUK	0.052	kinase		1.362	bias	0.761	-0.611	0.00069	DUSP6,HEY1,HMOX1,NOTCH1,PLAU,RELA,VCAM1	ATF2,Ap1,CHUK,CREBBP,HTT,IKBKB,NFKB1,NFKBIA,NFkB (complex),NOTCH1,RELA,SP1,SP3,STAT3,TNF,TP53
F0 F TCDD MC new - 2025-01-31 05:19 PM		F2	0.673	peptidase	Activated	2.567	bias	0.808	0.493	0.00069	ANGPTL4,FOSL1,GSK3B,HMOX1,NOTCH1,RELA,VCAM1	AKT,ATF2,CTNNB1,EGR1,F2,FGF2,HIF1A,JUN,JUNB,NFE2L2,NFkB (complex),NOTCH1,PI3K (complex),SP1,SP3,STAT3,TNF,TP53,VEGF
F0 F TCDD MC new - 2025-01-31 05:19 PM		25-hydroxycholesterol		chemical reagent		1		0.062	0.875	0.000694	ABCA1,APOD,FOSL1,HMOX1	25-hydroxycholesterol,APOE,Ap1,CTNNB1,EGR1,ESR2,FOS,IL6,NFKB1,NFKBIA,NFkB (complex),NR1H,PPARA,PPARG,RELA,SP1,STAT3,arachidonic acid
F0 F TCDD MC new - 2025-01-31 05:19 PM		FGFR4	0.653	kinase						0.000694	CDH2,DGAT1,MMP14,PLAU	Ap1,CEBPA,CTNNB1,EGR1,FGFR4,JNK,JUN,MYC,SMAD4,SP1,STAT3,TP63
F0 F TCDD MC new - 2025-01-31 05:19 PM		cerivastatin		chemical drug		0.046		-0.08	0.195	0.000694	GPX1,HMOX1,PLAU,VCAM1	Ap1,CTNNB1,EGR1,JNK,JUN,LDL,MYC,NFE2L2,NFKB1,NFKBIA,NFkB (complex),SP1,STAT3,TP53,VEGF,YAP1,cerivastatin,p38 MAPK
F0 F TCDD MC new - 2025-01-31 05:19 PM		PF-3893787		chemical drug						0.000695	DGAT1,DUSP6,FOSL1
F0 F TCDD MC new - 2025-01-31 05:19 PM		SSRP1	0.13	transcription regulator						0.000695	KRT8,PLAU,TAGLN
F0 F TCDD MC new - 2025-01-31 05:19 PM		TNFSF11	0.397	cytokine		1.551	bias	0.721	-0.173	0.000704	CAV1,DAB2,DUSP6,FOSL1,GRB10,HMOX1,VCAM1	Ap1,CTNNB1,FOS,GATA4,HIF1A,JUN,MAPK14,MYC,NCOA3,NFE2L2,NFkB (complex),RAC1,SP1,STAT3,TNFSF11,TP53,VEGF
F0 F TCDD MC new - 2025-01-31 05:19 PM		CASR		g-protein coupled receptor		1.342	bias	0.545	0.124	0.000704	GABBR1,LGALS1,NEDD9,RELA,TXN
F0 F TCDD MC new - 2025-01-31 05:19 PM		IRF2	1.411	transcription regulator						0.000704	B2M,CFTR,ERAP1,HLA-B,VCAM1	IRF1,IRF2,NFKB1,NFkB (complex),RELA
F0 F TCDD MC new - 2025-01-31 05:19 PM		JNJ-39933673		chemical reagent						0.000711	DGAT1,RELA
F0 F TCDD MC new - 2025-01-31 05:19 PM		MIA	0.483	other						0.000711	CDH2,MMP14
F0 F TCDD MC new - 2025-01-31 05:19 PM		NUP155	0.147	other						0.000711	ANGPTL4,FOSL1	HDAC4,NUP155
F0 F TCDD MC new - 2025-01-31 05:19 PM		PNPLA8	0.035	enzyme						0.000711	DGAT1,HMOX1
F0 F TCDD MC new - 2025-01-31 05:19 PM		TUBB4A	0.171	other						0.000711	CDH2,GSK3B
F0 F TCDD MC new - 2025-01-31 05:19 PM		URM1	-0.231	other						0.000711	CDH2,GJA1
F0 F TCDD MC new - 2025-01-31 05:19 PM		adenosine dialdehyde		chemical reagent						0.000711	GPX1,VCAM1
F0 F TCDD MC new - 2025-01-31 05:19 PM		aplidine		biologic drug						0.000711	FOSL1,RELA	Ap1,CTNNB1,EGFR,ESR1,JUND,MAPK8,MYC,NFkB (complex),SP1,STAT3,TP53,aplidine
F0 F TCDD MC new - 2025-01-31 05:19 PM		IL2		cytokine		1.757	bias	0.516	0.229	0.000727	ABCA1,ARHGEF2,DGAT1,DUSP6,FGFR2,FOXO3,KLF13,NRP1,PTPN6,RHOC,TNFRSF1A,VCAM1	AR,Ap1,E2F1,EGR1,ERK1/2,FOXO1,FOXO3,IL2,IgE,JUN,MYC,NFKB1,NFkB (complex),PRKCD,RELA,SMAD1,SP1,STAT3,TP53,p38 MAPK
F0 F TCDD MC new - 2025-01-31 05:19 PM		RAS		group		1.982	bias	0.588	0.817	0.000728	ARHGEF2,CAV1,FOSL1,HMOX1,PLAU	Ap1,CEBPA,EGR1,ERK,FOS,HDAC3,JUN,MYC,NFKB1,NFkB (complex),PPARA,PPARG,RAS,RELA,SMAD4,SP1,TP53,arachidonic acid,estrogen receptor,p38 MAPK
F0 F TCDD MC new - 2025-01-31 05:19 PM		rotenone		chemical toxicant		-1		0.173	-1.345	0.000728	GJA1,GPX1,HMOX1,VCAM1	AGT,AMPK,Ap1,EGR1,FOS,FOXO1,GATA4,JNK,JUN,MAPK14,MYC,NCOA3,NFKB1,NFkB (complex),PPARGC1A,SIRT1,SP1,STAT3,p38 MAPK,rotenone
F0 F TCDD MC new - 2025-01-31 05:19 PM		PIWIL4		other		1.342	bias	0.899	-0.669	0.000752	ANGPTL4,FGFR2,MFGE8,NEDD9,PFKM
F0 F TCDD MC new - 2025-01-31 05:19 PM		NOTCH4		transcription regulator						0.000757	HEY1,NOTCH1,TAGLN	CEBPA,CTNNB1,JUN,NOTCH4,SMAD4,STAT3,TP63
F0 F TCDD MC new - 2025-01-31 05:19 PM		puerarin		chemical drug						0.000757	HMOX1,RELA,TXN	NFE2L2,SMAD3,puerarin
F0 F TCDD MC new - 2025-01-31 05:19 PM		minocycline		chemical drug		0	bias	-0.744	1.489	0.000763	GJA1,NOS1,TNFRSF1A,VCAM1	ATF2,Ap1,CEBPA,EGR1,IL1B,KLF6,MYC,NFKB1,NFKBIA,NFkB (complex),NOTCH1,RELA,SMAD4,SP1,SP3,STAT3,TNF,TP53,cytokine,minocycline,p38 MAPK
F0 F TCDD MC new - 2025-01-31 05:19 PM		nifedipine		chemical drug		-1.067	bias	-0.28	-0.513	0.000763	ABCA1,ATP2B3,NOS1,VCAM1	ATF1,ATP,CREB1,FOS,FOXO3,KLF11,PKC,PPARA,SP1,SREBF2,SRF,cholesterol,nifedipine
F0 F TCDD MC new - 2025-01-31 05:19 PM		let-7a-5p (and other miRNAs w/seed GAGGUAG)		mature microrna	Inhibited	-2.388	bias	-0.912	-0.209	0.000792	CALCOCO2,CDH2,COL1A2,HMOX1,SMOX,TAGLN
F0 F TCDD MC new - 2025-01-31 05:19 PM		N-Ac-Leu-Leu-norleucinal		chemical - protease inhibitor		0.085	bias	0.388	-0.677	0.0008	ABCA1,CAV1,HLA-B,NEDD9
F0 F TCDD MC new - 2025-01-31 05:19 PM		ADAM17	-0.142	peptidase	Activated	2	bias	0.664	0.673	0.000802	ANXA2,CAVIN1,KRT18,KRT8,NOTCH1
F0 F TCDD MC new - 2025-01-31 05:19 PM		ACVRL1	-0.043	kinase						0.000823	PLAU,TAGLN,VCAM1
F0 F TCDD MC new - 2025-01-31 05:19 PM		mercuric chloride		chemical toxicant						0.000823	CDH2,HMOX1,TXN
F0 F TCDD MC new - 2025-01-31 05:19 PM		miR-450a-5p (and other miRNAs w/seed UUUGCGA)		mature microrna						0.000823	COL1A2,GSK3B,NOTCH1
F0 F TCDD MC new - 2025-01-31 05:19 PM		gefitinib		chemical drug		-0.689	bias	-0.304	-0.093	0.000831	CDH2,FGFR2,FOSL1,GJA1,HMOX1,NOTCH1	AKT,AR,CEBPA,CREB1,CTNNB1,EGR1,ESR2,IL1B,JUN,KLF6,MAP2K1/2,NCOA3,NFE2L2,NFkB (complex),NOTCH1,SMAD4,SP1,STAT3,TP63,gefitinib
F0 F TCDD MC new - 2025-01-31 05:19 PM		SLCO1C1	-0.18	transporter		0		0.089	-0.178	0.000838	ACTN1,COX6B1,DGAT1,HEXB
F0 F TCDD MC new - 2025-01-31 05:19 PM		lithium chloride		chemical drug		1.131	bias	0.522	0.097	0.000854	CDH2,GSK3B,HMOX1,NOTCH1,TAGLN	AKT,APP,CEBPA,CREB1,CREM,CTNNB1,E2F1,EGR1,EP300,JUN,NCOA3,NFE2L2,NFkB (complex),NOTCH1,NR3C1,SMAD3,SMAD4,SP1,SP3,STAT3,TNF,TP53,TP63,lithium chloride
F0 F TCDD MC new - 2025-01-31 05:19 PM		KDM1A	0.234	enzyme		-1		-0.125	-0.75	0.000855	COL1A2,GPNMB,HMOX1,KRT18,KRT8,LRRC74B,TOX2,VCAM1	HIF1A,KDM1A,MYC,NFKB1,PPARG,RELA,SP1
F0 F TCDD MC new - 2025-01-31 05:19 PM		FBXW7	-0.009	enzyme		-0.391	bias	-0.593	0.921	0.000882	DGAT1,FGFR2,HEY1,NOTCH1,RELA	FBXW7,HIF1A,NOTCH1,NOTCH4,RELA,SMAD3,STAT3,TP63,TP73,YY1
F0 F TCDD MC new - 2025-01-31 05:19 PM		vorinostat		chemical drug		0.999		0.093	0.759	0.000884	CDH2,DLC1,HMOX1,MFGE8,NEDD9,RELA,TNFRSF1A,TXN	HIF1A,MYC,NFE2L2,NFKB1,NR3C1,PPARA,PPARG,RELA,SMAD3,SP1,STAT3,TP53,TXN,dexamethasone,vorinostat
F0 F TCDD MC new - 2025-01-31 05:19 PM		4-(2-aminoethyl)benzenesulfonylfluoride		chemical - protease inhibitor						0.000893	COL1A2,HMOX1,TAGLN
F0 F TCDD MC new - 2025-01-31 05:19 PM		PAK1	-0.025	kinase						0.000893	FOSL1,MMP14,PFKM	Ap1,HIF1A,HTT,JUN,MAP2K1,NFE2L2,PAK1,PPARG,RAC1,SP1,STAT3
F0 F TCDD MC new - 2025-01-31 05:19 PM		XDH	0.375	enzyme						0.000893	ABCA1,MMP14,PLAU	AR,Ap1,EGR1,ERK1/2,JNK,MYC,NFkB (complex),PPARG,SP1,STAT3,TP53,XDH,curcumin
F0 F TCDD MC new - 2025-01-31 05:19 PM		1,1-bis(3'-indolyl)-1-(4-trifluoromethyl-phenyl)methane		chemical reagent						0.000911	CAV1,KRT18
F0 F TCDD MC new - 2025-01-31 05:19 PM		BRMS1	0.199	transcription regulator						0.000911	GJA1,PLAU	BRMS1,HIF1A,NFKB1,NFKBIA,NFkB (complex),RELA,STAT3
F0 F TCDD MC new - 2025-01-31 05:19 PM		CXCL14	0.468	cytokine						0.000911	CDH2,NOS1
F0 F TCDD MC new - 2025-01-31 05:19 PM		DES		other						0.000911	KRT18,KRT8	DES,NFKB1,NFKBIA,NFkB (complex),RELA,STAT3
F0 F TCDD MC new - 2025-01-31 05:19 PM		LRP2	0.945	transporter						0.000911	DAB2,HMOX1
F0 F TCDD MC new - 2025-01-31 05:19 PM		allicin		chemical - endogenous non-mammalian						0.000911	ABCA1,HMOX1	Ap1,EGR1,JNK,MYC,NFKB1,NFkB (complex),SP1,STAT3,allicin,p38 MAPK
F0 F TCDD MC new - 2025-01-31 05:19 PM		ampelopsin		chemical drug						0.000911	HMOX1,RELA	AKT,Ap1,CHUK,EGR1,HTT,IKBKB,NFE2L2,NFKB1,NFKBIA,NFkB (complex),NOTCH1,RELA,SP1,TP53,ampelopsin
F0 F TCDD MC new - 2025-01-31 05:19 PM		cholesterol sulfate		chemical - endogenous mammalian						0.000911	ABCA1,FOSL1	FOSL2,cholesterol sulfate
F0 F TCDD MC new - 2025-01-31 05:19 PM		isovitexin		chemical - endogenous non-mammalian						0.000911	HMOX1,VCAM1	EGR1,MYC,NFKB1,NFkB (complex),SP1,isovitexin,p38 MAPK
F0 F TCDD MC new - 2025-01-31 05:19 PM		lambda-cyhalothrin		chemical toxicant						0.000911	HMOX1,RELA
F0 F TCDD MC new - 2025-01-31 05:19 PM		pentazocine		chemical drug						0.000911	GPX1,HMOX1
F0 F TCDD MC new - 2025-01-31 05:19 PM		thiocoraline		chemical reagent						0.000911	HEY1,NOTCH1
F0 F TCDD MC new - 2025-01-31 05:19 PM		fulvestrant		chemical drug		1.178		-0.195	1.689	0.000912	CAV1,ESR2,GJA1,NOS1,NRP1,SNCG,VCAM1	AR,Ap1,E2F1,EGR1,ERK1/2,FOS,HIF1A,IGF1,JUN,MAPK,MYC,NFKB1,NFKBIA,NFkB (complex),RELA,SIRT1,SP1,STAT3,VEGFA,fulvestrant
F0 F TCDD MC new - 2025-01-31 05:19 PM		CREB1	-0.092	transcription regulator		0.447	bias	0.317	-0.262	0.00093	ABCA1,CDH2,FGFR2,FOXO3,GPNMB,HMOX1,NOS1,NOTCH1,NRP1,TXN	AR,BRCA1,CREB1,CREBBP,CREM,EP300,MYB,NCOA3,PPARG,RELA,TP53
F0 F TCDD MC new - 2025-01-31 05:19 PM		RORA	0.199	ligand-dependent nuclear receptor						0.000937	ABCA1,ATP1B1,CDH2,ELOVL6,GPX1,SLC13A2
F0 F TCDD MC new - 2025-01-31 05:19 PM		PARP1	0.596	enzyme		0.421	bias	0.438	-0.541	0.000938	ABCA1,HMOX1,NELL2,RELA,VCAM1	Ap1,CREB1,E2F1,EGR1,FOXO1,HIF1A,JNK,JUND,MAPK8,MYC,NFKB1,NFKBIA,NFkB (complex),PARP1,PPARGC1A,RELA,SIRT1,SP1,STAT3,TP53,p38 MAPK
F0 F TCDD MC new - 2025-01-31 05:19 PM		uric acid		chemical - endogenous mammalian	Activated	2.19	bias	0.338	1.451	0.000938	ANO6,HMOX1,RELA,TACC2,VCAM1	AKT,Ap1,EGR1,IL1A,IL33,NADPH oxidase,NFE2L2,NFKB1,NFKBIA,NFkB (complex),NOTCH1,PPARGC1A,REL,RELA,SP1,STAT3,uric acid
F0 F TCDD MC new - 2025-01-31 05:19 PM		isobutylmethylxanthine		chemical toxicant						0.000959	ABCA1,ANGPTL4,CAV1,COL1A2,ELOVL6,NOTCH1	AR,Ap1,CREB1,CREBBP,CREM,ESR1,ESR2,FOXO1,JUN,NFKBIA,PPARG,RELA,SP1,SP3,STAT3,TGFB1,TP53,insulin,isobutylmethylxanthine
F0 F TCDD MC new - 2025-01-31 05:19 PM		KRT14		other						0.000965	GJA1,KRT18,KRT8
F0 F TCDD MC new - 2025-01-31 05:19 PM		PCK1	1.502	kinase						0.000965	ANGPTL4,DGAT1,GPAT3
F0 F TCDD MC new - 2025-01-31 05:19 PM		apomorphine		chemical drug						0.000965	GJA1,HMOX1,NOTCH1	AR,JUN,MYC,PKA,SIRT1,apomorphine
F0 F TCDD MC new - 2025-01-31 05:19 PM		green tea polyphenol		chemical drug						0.000965	CAV1,HMOX1,PLAU	ATF2,Ap1,CAT,EGR1,ERK,ETS1,FOXO1,HIF1A,MAPK1,MYC,NFKB1,NFKBIA,NFkB (complex),PPARG,RELA,SP1,STAT3,TP53,estrogen receptor,green tea polyphenol,p38 MAPK
F0 F TCDD MC new - 2025-01-31 05:19 PM		acetaminophen		chemical drug		1.999		0.217	1.437	0.000966	ABCC5,ALOX12,GPX1,HMOX1,RELA,TXN,VCAM1	ATF2,Ap1,ESR2,F2,FOS,IFNG,IL6,JUN,NFE2L2,NFKB1,NFKBIA,NFkB (complex),RELA,SMAD3,SP1,SP3,STAT3,TP53,acetaminophen,hydrogen peroxide
F0 F TCDD MC new - 2025-01-31 05:19 PM		folic acid		chemical - endogenous mammalian		0.739	bias	0.442	-0.242	0.000967	ELAVL4,LGALS1,LGALS9,RELA,VCAM1
F0 F TCDD MC new - 2025-01-31 05:19 PM		p38 MAPK		group		1.825	bias	0.719	0.115	0.000975	ABCA1,CAV1,GJA1,HMOX1,KLF13,PLAU,TNFRSF1A,VCAM1	AR,Ap1,EGR1,ERK1/2,FOS,HIF1A,IFNG,JNK,MYC,NFKB1,NFkB (complex),PPARA,PPARG,RELA,SB203580,SP1,SP3,STAT3,arachidonic acid,p38 MAPK
F0 F TCDD MC new - 2025-01-31 05:19 PM		CXCL12	1.27	cytokine		1.934	bias	0.549	0.872	0.000982	GSK3B,HEY1,HLA-B,MMP14,PLAU,RHOC	Ap1,CTNNB1,CXCL12,ERBB2,ERK,ESR1,FN1,FOS,JUN,MYC,PPARG,RHOA,RUNX2,SP1,STAT3,TP53,YAP1,estrogen receptor
F0 F TCDD MC new - 2025-01-31 05:19 PM		IRF1	0.267	transcription regulator		1.387	bias	0.698	-0.163	0.000982	B2M,CDH2,CFTR,ERAP1,TNFRSF1A,VCAM1	ATF2,CREBBP,HIF1A,IFNG,IRF1,NFKB1,NFKBIA,NFkB (complex),RELA,SP1,SP3,STAT3,TP53
F0 F TCDD MC new - 2025-01-31 05:19 PM		ATP		chemical - endogenous mammalian		-0.289	bias	0.545	-1.467	0.000997	FOXO3,NOS1,NRP1,TXN,VCAM1	AKT,ATP,CREB1,CREM,E2F1,EGR1,EP300,FOXO1,FOXO3,IL2,Immunoglobulin,JUN,MYC,NCOA3,NFE2L2,NFKB1,NFKBIA,NFkB (complex),NOTCH1,SP1,TP53
F0 F TCDD MC new - 2025-01-31 05:19 PM		FLT1	1.244	kinase		1	bias	0.261	0.479	0.001	HLA-B,HMOX1,NOTCH1,NRP1	CEBPA,CTNNB1,FLT1,JUN,KDR,MYC,NFKBIA,NFkB (complex),RELA,SMAD4,STAT3,TP63,VEGF,VEGFA,sorafenib
F0 F TCDD MC new - 2025-01-31 05:19 PM		amphetamine		chemical drug						0.001	CDH2,EZR,FOSL1,NOS1	AKT,EGR1,NFE2L2,NFkB (complex),NOTCH1,SP1,amphetamine
F0 F TCDD MC new - 2025-01-31 05:19 PM		COL4A3		other						0.00104	COL1A2,MARK4,MMP14
F0 F TCDD MC new - 2025-01-31 05:19 PM		PARK7		enzyme						0.00104	COL1A2,NOTCH1,TXN	HIF1A,MYC,NFKB1,PARK7,PPARG,RELA,SP1
F0 F TCDD MC new - 2025-01-31 05:19 PM		ZBTB7A	0.64	transcription regulator						0.00104	NRP1,PFKP,RELA
F0 F TCDD MC new - 2025-01-31 05:19 PM		DKK1		growth factor						0.00105	ABCA1,GSK3B,KRT18,TAGLN	Ap1,DKK1,FOXO1,JUN,NFKBIA,PPARG,SP1
F0 F TCDD MC new - 2025-01-31 05:19 PM		LIPE	0.053	enzyme						0.00106	ABCA1,COL1A2,G0S2,GJA1,GRB10	CREB1,CREBBP,FOXO1,LIPE,SP1,STAT3,insulin
F0 F TCDD MC new - 2025-01-31 05:19 PM		triptolide		chemical drug	Inhibited	-2.236	bias	-0.692	-0.688	0.00109	CAV1,DLC1,HEY1,RELA,RHOC	Ap1,EGR1,HDAC3,SMAD4,SP1,TP53,triptolide
F0 F TCDD MC new - 2025-01-31 05:19 PM		EP300	0.051	transcription regulator		1.477	bias	0.714	-0.309	0.00109	ABCA1,B2M,COL1A2,FOXO3,GSK3B,HLA-B,HMOX1,NOTCH1,SLC6A19	CEBPA,CIITA,CREBBP,EP300,HMGA1,IRF2,JUN,KAT2B,KLF4,MYB,MYC,NFKB1,NFKBIA,NFkB (complex),RELA,SP1,TP53
F0 F TCDD MC new - 2025-01-31 05:19 PM		baicalein		chemical drug		0.218	bias	-0.261	0.73	0.00109	DAB2,HMOX1,PTPN6,VCAM1	CREBBP,NFKB1,NFKBIA,NFkB (complex),RELA,TP53,baicalein
F0 F TCDD MC new - 2025-01-31 05:19 PM		enalapril		biologic drug		-1.964	bias	-0.268	-1.437	0.00109	HMOX1,MFGE8,MMP14,VCAM1	ADIPOQ,Ap1,EGR1,HGF,NFKB1,NFKBIA,NFkB (complex),PPARGC1A,RELA,STAT3,cytokine,enalapril
F0 F TCDD MC new - 2025-01-31 05:19 PM		honokiol		chemical - endogenous non-mammalian		0	bias	-0.288	0.576	0.00109	ANGPTL4,CAV1,FGFR2,PTPN6
F0 F TCDD MC new - 2025-01-31 05:19 PM		silibinin		chemical drug						0.00109	CDH2,GSK3B,KRT18,PLAU	CTNNB1,STAT3,silibinin
F0 F TCDD MC new - 2025-01-31 05:19 PM		amiodarone		chemical drug						0.00112	ASAH1,HMOX1,TAGLN
F0 F TCDD MC new - 2025-01-31 05:19 PM		GDF2		growth factor	Activated	2.175	bias	0.567	0.942	0.00112	CAV1,HEY1,NOTCH1,NRP1,VCAM1	GATA4,GDF2,POU5F1,SMAD1,SOX2,SP1
F0 F TCDD MC new - 2025-01-31 05:19 PM		AEBP1		peptidase						0.00114	ABCA1,COL1A2
F0 F TCDD MC new - 2025-01-31 05:19 PM		CBR-470-1		chemical drug						0.00114	HMOX1,TXN
F0 F TCDD MC new - 2025-01-31 05:19 PM		MAD2L2	0.098	enzyme						0.00114	CDH2,NOTCH1
F0 F TCDD MC new - 2025-01-31 05:19 PM		N-chlorotaurine		chemical - kinase inhibitor						0.00114	HMOX1,TXN
F0 F TCDD MC new - 2025-01-31 05:19 PM		PFN1		other						0.00114	ANXA2,VCAM1
F0 F TCDD MC new - 2025-01-31 05:19 PM		SH2B1	0.058	other						0.00114	CDH2,FOSL1	AKT,EGR1,NFE2L2,NFkB (complex),NOTCH1,SH2B1,SP1
F0 F TCDD MC new - 2025-01-31 05:19 PM		acetazolamide		chemical drug						0.00114	GUSB,SLC26A4
F0 F TCDD MC new - 2025-01-31 05:19 PM		miR-126a-3p (and other miRNAs w/seed CGUACCG)		mature microrna						0.00114	FOXO3,VCAM1
F0 F TCDD MC new - 2025-01-31 05:19 PM		phosphatidylcholine		chemical - endogenous mammalian						0.00114	ABCA1,CAV1	APOA1,APOE,Ap1,CTNNB1,ERK,NFKB1,PPARG,RELA,SP1,SREBF2,TP53,estrogen receptor,phosphatidylcholine
F0 F TCDD MC new - 2025-01-31 05:19 PM		COL18A1		other		-1.982	bias	-0.707	-0.58	0.00114	NRP1,PLAU,RELA,TNFRSF1A
F0 F TCDD MC new - 2025-01-31 05:19 PM		PIK3R1	0.02	kinase	Activated	2	bias	0.495	1.011	0.00114	COL1A2,HMOX1,PLAU,VCAM1	ATF2,Ap1,CREBBP,CTNNB1,EP300,HIF1A,JUN,NFE2L2,NFKB1,NFKBIA,NFkB (complex),PIK3CA,PIK3R1,PRKCZ,RAC1,RELA,SP1,STAT3
F0 F TCDD MC new - 2025-01-31 05:19 PM		SP2509		chemical reagent		-0.478	bias	-0.257	0.199	0.00114	CAP2,CDH2,ELOVL6,EZR,LGALS1,NOTCH1,YWHAE
F0 F TCDD MC new - 2025-01-31 05:19 PM		cuprizone		chemical toxicant	Activated	2	bias	0.344	1.312	0.00116	ANXA2,GPX1,HEXB,LGALS1,PLEKHD1
F0 F TCDD MC new - 2025-01-31 05:19 PM		EIF4E	-0.027	translation regulator	Activated	2.219	bias	0.748	0.559	0.00118	B2M,DUSP6,FOSL1,HMOX1,KLF13,NRP1
F0 F TCDD MC new - 2025-01-31 05:19 PM		fluoxetine		chemical drug		0	bias	0.257	-0.515	0.00119	ASAH1,GNAI1,NOS1,TAGLN
F0 F TCDD MC new - 2025-01-31 05:19 PM		morphine		chemical drug		-0.119	bias	0.304	-0.717	0.00119	FOSL1,GSK3B,RELA,SLC1A1,TXN	AKT,Ap1,EGR1,FOS,JUN,JUND,MYC,NFE2L2,NFkB (complex),NOTCH1,SP1,morphine
F0 F TCDD MC new - 2025-01-31 05:19 PM		MET	0.566	kinase		1.953	bias	0.508	0.96	0.00121	CAV1,CDH2,DAB2,FOSL1,HMOX1,NRP1	Ap1,CEBPA,CTNNB1,ESR1,ETS1,HIF1A,JUN,JUND,MAPK1,MAPK8,MET,MYC,NFE2L2,RAC1,RAS,SMAD4,SP1,STAT3,TP53,TP63
F0 F TCDD MC new - 2025-01-31 05:19 PM		ASAH1	1.617	enzyme						0.00121	CLDN11,COL1A2,TAGLN
F0 F TCDD MC new - 2025-01-31 05:19 PM		PPARA:RXRA Coactivator		complex						0.00121	ABCA1,ANGPTL4,G0S2
F0 F TCDD MC new - 2025-01-31 05:19 PM		histone deacetylase		complex						0.00121	NOTCH1,PLAU,SLC7A8	NFKB1,PPARG,SP1,SP3,STAT3,histone deacetylase,trichostatin A
F0 F TCDD MC new - 2025-01-31 05:19 PM		tempol		chemical drug						0.00121	NOS1,RELA,VCAM1	AKT,ATF2,EGR1,NFE2L2,NFKB1,NFKBIA,NFkB (complex),NOTCH1,RELA,SP1,tempol
F0 F TCDD MC new - 2025-01-31 05:19 PM		WNT5A	0	growth factor		-1.231		-0.108	-0.992	0.00123	DAB2,ESR2,GJA1,GSK3B,HMOX1,MMP14	AKT,Ap1,CTNNB1,EGR1,FOS,GATA4,JNK,JUN,MAPK14,MYC,NCOA3,NFE2L2,NFkB (complex),NOTCH1,SP1,STAT3,WNT5A
F0 F TCDD MC new - 2025-01-31 05:19 PM		NR1H		group		1.451	bias	-0.253	2.007	0.00126	ABCA1,APOD,ATP1B1,CAV1,ELOVL6
F0 F TCDD MC new - 2025-01-31 05:19 PM		MAPK7	-0.265	kinase		0.689	bias	0.748	-0.778	0.00129	CDH2,DLC1,ELOVL6,HMOX1	ETS1,MAPK7,TP53
F0 F TCDD MC new - 2025-01-31 05:19 PM		8-bromoguanosine 3',5'-cyclic monophosphate		chemical reagent						0.00129	CAV1,HMOX1,VCAM1	8-bromoguanosine 3',5'-cyclic monophosphate,ATF2,Ap1,EGR1,FOXO1,HIF1A,JUN,MYC,NFE2L2,NFKB1,NFKBIA,NFkB (complex),PPARG,PPARGC1A,RAC1,RELA,SIRT1,SP1,STAT3,p38 MAPK
F0 F TCDD MC new - 2025-01-31 05:19 PM		HSPA9	-0.072	other						0.00129	KRT18,KRT8,NEDD9
F0 F TCDD MC new - 2025-01-31 05:19 PM		IGFBP5	1.242	other						0.00129	CDH2,TAGLN,TNFRSF1A
F0 F TCDD MC new - 2025-01-31 05:19 PM		TRIM21		enzyme						0.00129	B2M,ERAP1,HMOX1	CREBBP,NFKB1,NFKBIA,NFkB (complex),RELA,TP53,TRIM21
F0 F TCDD MC new - 2025-01-31 05:19 PM		sphingosine-1-phosphate		chemical - endogenous mammalian		0.848	bias	0.328	0.153	0.00133	ANXA2,MMP14,NRP1,TAGLN,VCAM1	Ap1,CTNNB1,FOS,GATA4,JUN,LDL,MAPK14,NCOA3,NFE2L2,NFKBIA,NFkB (complex),RHOA,SMAD3,SMAD7,STAT3,TP53,VEGF,WWTR1,YAP1,sphingosine-1-phosphate
F0 F TCDD MC new - 2025-01-31 05:19 PM		L-glutamic acid		chemical - endogenous mammalian		-0.391	bias	0.542	-1.59	0.00137	B2M,CDH2,NOS1,RELA,SLC1A1	AKT,CEBPA,EGR1,IL1B,KLF6,L-glutamic acid,NFE2L2,NFkB (complex),NOTCH1,SMAD4,SP1,STAT3
F0 F TCDD MC new - 2025-01-31 05:19 PM		2-(3-hydroxypropoxy)calcitriol		chemical drug						0.00138	EZR,RELA
F0 F TCDD MC new - 2025-01-31 05:19 PM		DGCR5		other						0.00138	CDH2,GSK3B
F0 F TCDD MC new - 2025-01-31 05:19 PM		HTR1A	0.151	g-protein coupled receptor						0.00138	CDH2,NOS1	AKT,EGR1,HTR1A,NFE2L2,NFkB (complex),NOTCH1,SP1
F0 F TCDD MC new - 2025-01-31 05:19 PM		LIMA1	-0.519	other						0.00138	KRT18,KRT8
F0 F TCDD MC new - 2025-01-31 05:19 PM		MYZAP		other						0.00138	CDH2,GJA1
F0 F TCDD MC new - 2025-01-31 05:19 PM		NRBP2	0.325	other						0.00138	ANXA2,NOTCH1
F0 F TCDD MC new - 2025-01-31 05:19 PM		RFC4	0.265	enzyme						0.00138	CDH2,NOTCH1	HIF1A,NOTCH1,RELA,RFC4,SMAD3,STAT3,YY1
F0 F TCDD MC new - 2025-01-31 05:19 PM		SNHG20		other						0.00138	CDH2,GSK3B
F0 F TCDD MC new - 2025-01-31 05:19 PM		UBE2E2	0.77	enzyme						0.00138	CDH2,HMOX1
F0 F TCDD MC new - 2025-01-31 05:19 PM		coal tar		chemical drug						0.00138	GPX1,HMOX1
F0 F TCDD MC new - 2025-01-31 05:19 PM		lenvatinib		chemical drug						0.00138	HEY1,NOTCH1
F0 F TCDD MC new - 2025-01-31 05:19 PM		nitroglycerin		chemical drug						0.00138	HMOX1,NOS1
F0 F TCDD MC new - 2025-01-31 05:19 PM		tempo		chemical reagent						0.00138	HMOX1,VCAM1	ATF2,HIF1A,NFKB1,NFKBIA,NFkB (complex),PARP1,RELA,SIRT1,SP1,STAT3,tempo
F0 F TCDD MC new - 2025-01-31 05:19 PM		ATF1	-0.245	transcription regulator						0.00139	FOSL1,HLA-B,HMOX1
F0 F TCDD MC new - 2025-01-31 05:19 PM		EFNA4	-1.054	kinase						0.00139	DUSP6,FOSL1,KRT18
F0 F TCDD MC new - 2025-01-31 05:19 PM		PHACTR1		other						0.00139	ANGPTL4,HMOX1,VCAM1
F0 F TCDD MC new - 2025-01-31 05:19 PM		pituitary adenylate cyclase-activating polypeptide		biologic drug						0.00139	DUSP6,ELAVL4,FOSL1	ATF1,FOS,PKC,PPARA,SP1,SRF,pituitary adenylate cyclase-activating polypeptide
F0 F TCDD MC new - 2025-01-31 05:19 PM		RASSF1	0.74	other		1		0.175	0.651	0.00139	CAV1,CDH2,DAB2,MDK	ETS1,HIF1A,MAPK1,RASSF1,STAT3
F0 F TCDD MC new - 2025-01-31 05:19 PM		BMP7	1.003	growth factor		1	bias	0.275	0.451	0.0014	CDH2,COL1A2,ELAVL4,GJA1,GRB10,TAGLN	BMP7,SMAD3,SMAD4,SMAD7,SP1,TGFBR1,YAP1
F0 F TCDD MC new - 2025-01-31 05:19 PM		mir-155		microrna		-0.689	bias	-0.341	-0.021	0.00141	ANXA2,CDH2,FOXO3,HMOX1,RELA	AKT,ATF2,EGR1,NFE2L2,NFKB1,NFkB (complex),NOTCH1,PPARGC1A,RETN,SMAD3,SMAD7,SP1,SP3,STAT3,mir-155
F0 F TCDD MC new - 2025-01-31 05:19 PM		SB203580		chemical drug		-1.507	bias	-0.726	0.49	0.00141	ABCA1,CDH2,COL1A2,GJA1,HMOX1,PLAU,RELA,TAGLN,VCAM1	Ap1,EGR1,FOS,GATA4,HDAC3,HIF1A,IGF1,JNK,JUN,MAPK14,MYC,NCOA3,NFKB1,NFKBIA,NFkB (complex),RELA,SB203580,SMAD4,SP1,STAT3,TP53
F0 F TCDD MC new - 2025-01-31 05:19 PM		YAP1	0.037	transcription regulator	Activated	2.296	bias	0.406	1.125	0.00145	ANGPTL4,CDH2,DAB2,HLA-B,HMOX1,MMP14,RELA,TAGLN,TXN,VCAM1	AKT,Ap1,EGR1,HIF1A,JUN,NFE2L2,NFKBIA,NFkB (complex),NOTCH1,RAC1,RELA,SMAD3,SMAD4,SMAD7,SP1,STAT3,WWTR1,YAP1,uric acid
F0 F TCDD MC new - 2025-01-31 05:19 PM		NPC1	-0.37	transporter		-1.412	bias	-0.456	-0.54	0.00145	ABCA1,B2M,CAV1,GUSB,MMP14	APOA1,KLF11,NPC1,SP1,SREBF2,cholesterol
F0 F TCDD MC new - 2025-01-31 05:19 PM		TSC1	-0.092	other		-1.172		-0.154	-0.831	0.00145	CAV1,FOXO3,HEXB,HMOX1,PLAU	Ap1,E2F1,EGR1,ERK,FOXO1,FOXO3,MYC,NFKB1,NFkB (complex),PPARG,SP1,TFEB,TP53,TSC1,TSC2,estrogen receptor,p38 MAPK
F0 F TCDD MC new - 2025-01-31 05:19 PM		TRPM7	-0.2	kinase						0.00148	FOSL1,TNFRSF1A,VCAM1	Ap1,ESR2,IL6,NFKBIA,SP1,STAT3,TRPM7
F0 F TCDD MC new - 2025-01-31 05:19 PM		mevalonic acid		chemical - endogenous mammalian						0.00148	ABCA1,GNAI1,VCAM1	ATF2,NFKB1,NFkB (complex),PARP1,SIRT1,SREBF1,SREBF2,mevalonic acid
F0 F TCDD MC new - 2025-01-31 05:19 PM		histone H4		group						0.00149	ANGPTL4,NEURL1,TACC2,TAGLN,VCAM1
F0 F TCDD MC new - 2025-01-31 05:19 PM		SLC25A13	0.144	transporter						0.00151	ANXA2,C6,ELOVL6,GPAT3
F0 F TCDD MC new - 2025-01-31 05:19 PM		nocodazole		chemical reagent						0.00151	CAV1,GSK3B,NOTCH1,PTPN6	CEBPA,CREBBP,JUN,MYC,NFKB1,NFKBIA,NFkB (complex),RELA,SP1,TP53,nocodazole
F0 F TCDD MC new - 2025-01-31 05:19 PM		IL27		cytokine	Activated	2.425	bias	0.652	0.845	0.00153	ANGPTL4,B2M,HLA-B,MDK,MMP14,VCAM1	CEBPA,IL1B,IL27,KLF6,NFkB (complex),SMAD4,STAT3
F0 F TCDD MC new - 2025-01-31 05:19 PM		atorvastatin		chemical drug		-0.737		-0.167	-0.374	0.00153	ABCA1,CAV1,GJA1,HMOX1,NOS1,VCAM1	ATF2,Ap1,EGR1,FOS,HIF1A,IFNG,JNK,JUN,MAPK,MYC,NFKB1,NFkB (complex),PI3K (complex),RELA,SP1,SP3,STAT3,atorvastatin,p38 MAPK
F0 F TCDD MC new - 2025-01-31 05:19 PM		DMRT1	1.699	transcription regulator						0.00156	CLDN11,FGFR2,SLC1A1,TOX2
F0 F TCDD MC new - 2025-01-31 05:19 PM		PPP3CA	-0.574	phosphatase		1.987	bias	0.639	0.718	0.00156	ALOX12,CDH2,KRT18,KRT8
F0 F TCDD MC new - 2025-01-31 05:19 PM		RNF5	-0.148	enzyme	Inhibited	-2	bias	-0.818	-0.363	0.00156	COL12A1,COL1A2,MMP14,TNFRSF1A
F0 F TCDD MC new - 2025-01-31 05:19 PM		JUNB	0.809	transcription regulator						0.00157	CAV1,COL1A2,FOSL1,HMOX1,PLAU	ATF2,Ap1,CTNNB1,FOS,JUN,JUNB,JUND,MYC,NFKB1,NFKBIA,NFkB (complex),RELA,SP1,STAT3,TP53,VEGF
F0 F TCDD MC new - 2025-01-31 05:19 PM		EFNA3	0.53	kinase						0.00158	DUSP6,FOSL1,KRT18
F0 F TCDD MC new - 2025-01-31 05:19 PM		MEOX2		transcription regulator						0.00158	CDH2,MMP14,VCAM1
F0 F TCDD MC new - 2025-01-31 05:19 PM		MEX3A	0.111	other						0.00158	ABCA1,ANGPTL4,NRP1
F0 F TCDD MC new - 2025-01-31 05:19 PM		thapsigargin		chemical toxicant						0.00163	ATP1B1,CAV1,GPX1,HMOX1,PTPN6,RELA,VCAM1	APP,ATF2,CREB1,CREBBP,E2F1,JUN,NFKB1,NFKBIA,NFkB (complex),NR3C1,PARP1,RELA,RETN,SIRT1,SMAD3,SP1,TP53,thapsigargin
F0 F TCDD MC new - 2025-01-31 05:19 PM		ABCD1	0.082	transporter						0.00165	ABCA1,RELA
F0 F TCDD MC new - 2025-01-31 05:19 PM		Adaptor protein 2		complex						0.00165	HMOX1,NOS1
F0 F TCDD MC new - 2025-01-31 05:19 PM		BBP-398		chemical drug						0.00165	DUSP6,FOSL1
F0 F TCDD MC new - 2025-01-31 05:19 PM		DEPTOR	1.096	other						0.00165	CDH2,VCAM1	AKT,DEPTOR,EGR1,NFE2L2,NFkB (complex),NOTCH1,NR3C1,SP1,STAT3,TAFAZZIN
F0 F TCDD MC new - 2025-01-31 05:19 PM		DIAPH1		other						0.00165	CDH2,GSK3B	DIAPH1,ICAM1,NOTCH1
F0 F TCDD MC new - 2025-01-31 05:19 PM		EHD2	0.971	other						0.00165	CAV1,CAVIN1
F0 F TCDD MC new - 2025-01-31 05:19 PM		Laminin5		complex						0.00165	COL1A2,MMP14	Ap1,HIF1A,JUN,Laminin5,NFE2L2,NOTCH1,RAC1,RUNX2,STAT3,VHL
F0 F TCDD MC new - 2025-01-31 05:19 PM		SH2B3	0.234	other						0.00165	HMOX1,VCAM1	AKT,EGR1,MYC,NFE2L2,NFKB1,NFkB (complex),NOTCH1,SH2B3,SP1,p38 MAPK
F0 F TCDD MC new - 2025-01-31 05:19 PM		chlorcyclizine		chemical drug						0.00165	ASAH1,TAGLN
F0 F TCDD MC new - 2025-01-31 05:19 PM		huaier extract granule		chemical drug						0.00165	CAV1,GSK3B
F0 F TCDD MC new - 2025-01-31 05:19 PM		CIITA	0.016	transcription regulator						0.00169	B2M,COL1A2,HLA-B	CIITA,CREBBP,EP300,HMGA1,IRF2,KAT2B,KLF4,MYB,RELA
F0 F TCDD MC new - 2025-01-31 05:19 PM		CXCR3	-0.23	g-protein coupled receptor						0.00169	CFTR,GABBR1,HMOX1
F0 F TCDD MC new - 2025-01-31 05:19 PM		PLAUR		transmembrane receptor						0.00169	CDH2,FOSL1,PLAU	Ap1,CEBPA,CTNNB1,ESR2,HIF1A,IL6,ITGA5,JUN,NFE2L2,NFKBIA,PLAU,PLAUR,RAC1,SMAD4,SP1,STAT3,TP63
F0 F TCDD MC new - 2025-01-31 05:19 PM		Ro31-8220		chemical drug						0.00169	COL1A2,HMOX1,VCAM1	ATF2,CIITA,CREBBP,EGR1,EP300,FOS,HMGA1,KLF4,NADPH oxidase,NFKB1,NFKBIA,NFkB (complex),PPARA,PPARG,RELA,Ro31-8220,SP1,TP53,arachidonic acid
F0 F TCDD MC new - 2025-01-31 05:19 PM		S-adenosylmethionine		chemical - endogenous mammalian						0.00169	COL1A2,HMOX1,PLAU	Ap1,CYP2E1,EGR1,GLI1,HDAC3,HIF1A,JUN,MYC,NFE2L2,NFKB1,NFKBIA,NFkB (complex),RAC1,RELA,S-adenosylmethionine,SMAD4,SP1,STAT3,TP53
F0 F TCDD MC new - 2025-01-31 05:19 PM		daidzein		chemical drug		0.747	bias	0.285	0.185	0.00169	ABCA1,CAV1,HMOX1,PTPN6	ATF2,Ap1,CREBBP,ERK,KLF11,NFKB1,NFKBIA,NFkB (complex),PARP1,PPARG,RELA,SIRT1,SP1,SREBF2,TP53,cholesterol,daidzein,estrogen receptor
F0 F TCDD MC new - 2025-01-31 05:19 PM		PIK3CA	0.595	kinase						0.0017	CDH2,COL1A2,HMOX1,MMP14,NOTCH1,PLAU	AKT,ATF2,Ap1,EGR1,HIF1A,JUN,LY294002,NFE2L2,NFKB1,NFKBIA,NFkB (complex),NOTCH1,PIK3CA,PIK3R1,RAC1,RELA,SP1,STAT3
F0 F TCDD MC new - 2025-01-31 05:19 PM		KLF2		transcription regulator		-1		-0.237	-0.526	0.0017	CAV1,CDH2,LGALS9,MMP14,VCAM1
F0 F TCDD MC new - 2025-01-31 05:19 PM		corticosterone		chemical - endogenous mammalian		1.103		0.114	0.88	0.0017	ANGPTL4,ATP1B1,CAV1,COL1A2,NOS1	ATF2,CREB1,CREBBP,ETS1,FOXO1,HIF1A,MAPK1,NFKB1,NFKBIA,NFkB (complex),NR1H,NR3C1,RELA,RNA polymerase II,SP1,STAT3,corticosterone,insulin
F0 F TCDD MC new - 2025-01-31 05:19 PM		SPI1	0.942	transcription regulator						0.00172	COX6B1,DAB2,DUSP6,GPX1,KLF13,PTPN6,RELA
F0 F TCDD MC new - 2025-01-31 05:19 PM		ETS1	0.428	transcription regulator	Activated	2.19	bias	0.608	0.858	0.00173	CAV1,CDH2,COL1A2,HMOX1,KRT8,PLAU	CEBPA,EP300,ETS1,HDAC1,JUN,MYC,NFKB1,RELA,SMAD7,SP1,TP53
F0 F TCDD MC new - 2025-01-31 05:19 PM		mir-7 (includes others)		microrna						0.00179	CDH2,MMP14,RELA	APP,CREB1,E2F1,JUN,NR3C1,SMAD3,mir-7 (includes others)
F0 F TCDD MC new - 2025-01-31 05:19 PM		ATF2	0.01	transcription regulator						0.00181	NOTCH1,PLAU,RELA,VCAM1	AKT,ATF2,EGR1,NFE2L2,NFKB1,NFkB (complex),NOTCH1,PARP1,SIRT1,SP1,SP3,STAT3,TNF,TP53
F0 F TCDD MC new - 2025-01-31 05:19 PM		FOLR1		transporter						0.00181	CAV1,DUSP6,MDK,SLC13A2
F0 F TCDD MC new - 2025-01-31 05:19 PM		GPD1	0.615	enzyme						0.00181	ANXA2,C6,ELOVL6,GPAT3
F0 F TCDD MC new - 2025-01-31 05:19 PM		chenodeoxycholic acid		chemical - endogenous mammalian		0.625		0.168	0.298	0.00181	ABCA1,CAV1,FABP6,PFKM	CREBBP,NFKB1,NFKBIA,NFkB (complex),RELA,TP53,chenodeoxycholic acid
F0 F TCDD MC new - 2025-01-31 05:19 PM		camptothecin		chemical drug		1.342	bias	0.257	0.766	0.00184	ANXA2,DUSP6,FLOT2,GPNMB,GRB10,HLA-B,NRP1,PALM2AKAP2,TPBG,VCAM1
F0 F TCDD MC new - 2025-01-31 05:19 PM		PKD1	0.831	ion channel		-1.387		-0.161	-1.028	0.00188	ATP1B1,CAVIN1,COL12A1,KRT18,NEDD9,SLC13A2
F0 F TCDD MC new - 2025-01-31 05:19 PM		IL11	-0.457	cytokine		0.577	bias	0.319	0.025	0.00188	ANXA2,DUSP6,EZR,VCAM1
F0 F TCDD MC new - 2025-01-31 05:19 PM		ISG15		other						0.00191	COL12A1,COL1A2,HLA-B
F0 F TCDD MC new - 2025-01-31 05:19 PM		ROR1	-0.459	kinase						0.00191	ERAP1,HEXB,PTPN6
F0 F TCDD MC new - 2025-01-31 05:19 PM		herbimycin		chemical drug						0.00191	PLAU,TAGLN,TNFRSF1A	EGR1,FOS,IRF1,MYC,NFKB1,NFKBIA,NFkB (complex),NOTCH1,PPARA,PPARG,RUNX2,SP1,STAT3,TNFRSF1A,VHL,arachidonic acid,herbimycin,p38 MAPK
F0 F TCDD MC new - 2025-01-31 05:19 PM		lysophosphatidylinositol		chemical - endogenous mammalian						0.00191	CFTR,ESR2,PFKM
F0 F TCDD MC new - 2025-01-31 05:19 PM		STK11	-0.111	kinase		0.378		0.15	-0.019	0.00193	COX6B1,FGFR2,FOSL1,FOXO3,LGALS9,NEDD9,PALM2AKAP2
F0 F TCDD MC new - 2025-01-31 05:19 PM		CD38		enzyme		0.651	bias	0.738	-0.981	0.00194	ANXA2,ATP1B1,FOXO3,PFKP,VCAM1
F0 F TCDD MC new - 2025-01-31 05:19 PM		insulin		group		-0.491		0.224	-1.017	0.00194	ABCA1,ANGPTL4,COL1A2,ELOVL6,FOXO3,GRB10,GSK3B,HEY1,HMOX1,NOS1,NOTCH1	AGT,AKT,CEBPA,CREB1,CREM,CTNNB1,EGR1,EP300,FOXO1,JUN,NCOA3,NFE2L2,NFkB (complex),NOTCH1,PPARGC1A,SMAD4,SP1,SP3,STAT3,TGFB1,TP53,TP63,insulin
F0 F TCDD MC new - 2025-01-31 05:19 PM		8-hydroxy-2-(di-n-propylamino)tetralin		chemical reagent						0.00195	CDH2,NOS1
F0 F TCDD MC new - 2025-01-31 05:19 PM		CERS2	0.81	transcription regulator						0.00195	ASAH1,CERS4
F0 F TCDD MC new - 2025-01-31 05:19 PM		FOXD2-AS1		other						0.00195	CDH2,NOTCH1
F0 F TCDD MC new - 2025-01-31 05:19 PM		LINC00624		other						0.00195	B2M,HLA-B
F0 F TCDD MC new - 2025-01-31 05:19 PM		MED16	-0.407	transcription regulator						0.00195	ANGPTL4,TAGLN
F0 F TCDD MC new - 2025-01-31 05:19 PM		NUAK1	1.172	kinase						0.00195	COX6B1,MMP14
F0 F TCDD MC new - 2025-01-31 05:19 PM		PON1		phosphatase						0.00195	ABCA1,HMOX1	LDL,NFE2L2,NFKBIA,NFkB (complex),PON1,TP53,YAP1
F0 F TCDD MC new - 2025-01-31 05:19 PM		SERPINB5		other						0.00195	CDH2,KRT18
F0 F TCDD MC new - 2025-01-31 05:19 PM		TWIST		group						0.00195	B4GALNT1,NRP1
F0 F TCDD MC new - 2025-01-31 05:19 PM		USP24	0.11	peptidase						0.00195	HEY1,NOTCH1
F0 F TCDD MC new - 2025-01-31 05:19 PM		brusatol		chemical reagent						0.00195	TNFRSF1A,VCAM1
F0 F TCDD MC new - 2025-01-31 05:19 PM		dovitinib		chemical drug						0.00195	DUSP6,FGFR2
F0 F TCDD MC new - 2025-01-31 05:19 PM		hexane		chemical - endogenous non-mammalian						0.00195	GPX1,HMOX1
F0 F TCDD MC new - 2025-01-31 05:19 PM		perhexiline		chemical drug						0.00195	ASAH1,TAGLN
F0 F TCDD MC new - 2025-01-31 05:19 PM		spermine nitric oxide complex		chemical toxicant						0.00195	HMOX1,VCAM1	ATF2,Ap1,JUN,MYC,NFKB1,NFkB (complex),PARP1,SIRT1,spermine nitric oxide complex
F0 F TCDD MC new - 2025-01-31 05:19 PM		cholesterol		chemical - endogenous mammalian		1.368	bias	0.307	0.671	0.00195	ABCA1,CAV1,FABP6,GNAI1,MMP14,VCAM1	APOA1,AR,Ap1,EGR1,ERK1/2,LDL,MYC,NFE2L2,NFKB1,NFKBIA,NFkB (complex),SP1,SREBF1,SREBF2,TP53,YAP1,cholesterol,p38 MAPK
F0 F TCDD MC new - 2025-01-31 05:19 PM		PDPK1	-0.172	kinase						0.00202	CAV1,FOXO3,PFKP
F0 F TCDD MC new - 2025-01-31 05:19 PM		S100A4	0.759	other						0.00202	MMP14,PLAU,VCAM1	AR,Ap1,CHUK,EGR1,ERK1/2,HIF1A,JUN,MYC,NFE2L2,NFKB1,NFKBIA,NFkB (complex),NOTCH1,RAC1,RELA,RHOA,S100A4,SP1,STAT3,YAP1
F0 F TCDD MC new - 2025-01-31 05:19 PM		SMAD1	1.388	transcription regulator						0.00202	COL1A2,HEY1,VCAM1	GATA4,SMAD1
F0 F TCDD MC new - 2025-01-31 05:19 PM		artesunic acid		chemical drug						0.00202	COL1A2,HMOX1,TAGLN
F0 F TCDD MC new - 2025-01-31 05:19 PM		NPM1	0.04	transcription regulator	Activated	2.236	bias	0.816	0.412	0.00204	ANO6,COL12A1,GJA1,HMOX1,SLC6A8
F0 F TCDD MC new - 2025-01-31 05:19 PM		NCOA3	-0.122	transcription regulator		1.972	bias	0.718	0.556	0.00209	ABCA1,FGFR2,HMOX1,TAGLN	AR,Ap1,CREB1,ESR2,FOXO1,JUN,NCOA3,NFKBIA,NFkB (complex),PPARG,RELA,SP1,SP3,YAP1,tamoxifen
F0 F TCDD MC new - 2025-01-31 05:19 PM		NR1H4	-0.406	ligand-dependent nuclear receptor		0.831		0.023	0.776	0.00211	COL1A2,DGAT1,ENPEP,FABP6,GPX1,LAMA4
F0 F TCDD MC new - 2025-01-31 05:19 PM		isoproterenol		chemical drug		1.964	bias	0.623	0.74	0.00214	BVES,CAV1,FOSL1,HMOX1,NOS1	AKT,AR,Ap1,EGR1,ERK,ESR1,JUN,MYC,NFE2L2,NFkB (complex),NOTCH1,PKA,POMC,PPARG,RAS,SIRT1,SP1,TP53,estrogen receptor,isoproterenol
F0 F TCDD MC new - 2025-01-31 05:19 PM		TWIST2	0.048	transcription regulator						0.00215	CDH2,DUSP6,RELA
F0 F TCDD MC new - 2025-01-31 05:19 PM		SERPINE1	-0.138	other		1		0.223	0.553	0.00217	DUSP6,PLAU,RELA,VCAM1	Ap1,EGR1,ESR2,HGF,IL6,NFKBIA,NFkB (complex),NOTCH1,SERPINE1,SP1,SP3,STAT3,TNF,TP53
F0 F TCDD MC new - 2025-01-31 05:19 PM		miR-29b-3p (and other miRNAs w/seed AGCACCA)		mature microrna		-1.954	bias	-0.912	-0.171	0.00217	ANGPTL4,CDH2,COL1A2,KCTD3	CEBPA,CTNNB1,JUN,NFKBIA,SMAD,SMAD1,SMAD4,SP1,STAT3,TGF beta,TP63,miR-29b-3p (and other miRNAs w/seed AGCACCA)
F0 F TCDD MC new - 2025-01-31 05:19 PM		MMP9	0.73	peptidase	Activated	2.236		0.225	1.732	0.00219	DLC1,GJA1,MDK,MMP14,VCAM1
F0 F TCDD MC new - 2025-01-31 05:19 PM		TRIM38		enzyme		-1.982	bias	-0.827	-0.343	0.00224	COL1A2,GPAT3,LAMA4,VCAM1
F0 F TCDD MC new - 2025-01-31 05:19 PM		DVL3	0.488	other						0.00226	CDH2,GSK3B
F0 F TCDD MC new - 2025-01-31 05:19 PM		FH	0.304	enzyme						0.00226	APOD,HMOX1
F0 F TCDD MC new - 2025-01-31 05:19 PM		SETD1A	-0.039	ion channel						0.00226	HEY1,NOTCH1
F0 F TCDD MC new - 2025-01-31 05:19 PM		SQ 22536		chemical reagent						0.00226	MMP14,TXN
F0 F TCDD MC new - 2025-01-31 05:19 PM		collagen alpha1		group						0.00226	CDH2,PLAU	Ap1,EGR1,JNK,MYC,SP1,STAT3,collagen alpha1
F0 F TCDD MC new - 2025-01-31 05:19 PM		metoprolol		chemical drug						0.00226	GJA1,RELA
F0 F TCDD MC new - 2025-01-31 05:19 PM		mir-338 (includes others)		microrna						0.00226	CDH2,NRP1
F0 F TCDD MC new - 2025-01-31 05:19 PM		xanthine		chemical - endogenous mammalian						0.00226	MMP14,PLAU	Ap1,CTNNB1,EGFR,EGR1,ESR1,JNK,MYC,NFkB (complex),SP1,STAT3,xanthine
F0 F TCDD MC new - 2025-01-31 05:19 PM		EHMT2	-0.808	enzyme						0.00232	ABCA1,CDH2,HMOX1,SLC7A8
F0 F TCDD MC new - 2025-01-31 05:19 PM		MDM2	0.142	enzyme		0.218		0.233	-0.24	0.00232	CDH2,ESR2,FOXO3,RELA	MDM2,PPARGC1A,SMAD3,SMAD7,SP1,SP3,STAT3
F0 F TCDD MC new - 2025-01-31 05:19 PM		NRF1	-0.25	transcription regulator		1.949	bias	0.605	0.771	0.00232	ATP1B1,CDH2,COX6B1,HMOX1
F0 F TCDD MC new - 2025-01-31 05:19 PM		TET2	0.57	enzyme		0		0.188	-0.46	0.00233	ANXA2,ATP1A3,CUBN,FOSL1,MAP4K3,SLC6A8
F0 F TCDD MC new - 2025-01-31 05:19 PM		CUX1	0.092	transcription regulator						0.0024	CDH2,DAB2,GRB10,HLA-B
F0 F TCDD MC new - 2025-01-31 05:19 PM		tert-butyl-hydroquinone		chemical reagent		1.928	bias	0.769	0.445	0.0024	CDH2,FOSL1,HMOX1,SLC1A1	AHR,Ap1,E2F1,JUN,JUNB,JUND,MAPK8,MYC,NFE2L2,SMAD3,STAT3,TP53,tert-butyl-hydroquinone
F0 F TCDD MC new - 2025-01-31 05:19 PM		1,2-dimethylhydrazine		chemical toxicant						0.0024	ALOX12,GJA1,RELA
F0 F TCDD MC new - 2025-01-31 05:19 PM		ESX1		transcription regulator						0.0024	ELOVL6,GPAT3,TOX2
F0 F TCDD MC new - 2025-01-31 05:19 PM		HYAL1	-0.072	enzyme						0.0024	FOXO3,MFGE8,TAGLN
F0 F TCDD MC new - 2025-01-31 05:19 PM		SAFB	0.191	other						0.0024	B2M,HMOX1,NEDD9
F0 F TCDD MC new - 2025-01-31 05:19 PM		THBS1	0.503	other						0.0024	COL1A2,LAMA4,PLAU	EGR1,HIF1A,JUN,RELA,SP1,SRC,THBS1
F0 F TCDD MC new - 2025-01-31 05:19 PM		TXN	1.281	enzyme						0.0024	HMOX1,RELA,TXN	ATF2,HIF1A,MYC,NFKB1,NFkB (complex),PARP1,PPARG,RELA,SIRT1,SP1,TXN
F0 F TCDD MC new - 2025-01-31 05:19 PM		carrageenan		chemical drug						0.0024	FOSL1,GRB10,RELA
F0 F TCDD MC new - 2025-01-31 05:19 PM		torkinib		chemical drug		0.686		-0.097	0.852	0.00247	FOSL1,FOXO3,GJA1,NOTCH1,SMOX	AKT,EGR1,NFE2L2,NFkB (complex),NOTCH1,SP1,torkinib
F0 F TCDD MC new - 2025-01-31 05:19 PM		ATG5	-0.149	enzyme		1.067		0.062	0.945	0.00248	CDH2,LGALS1,RELA,VCAM1	AKT,ATG5,Ap1,EGR1,ESR2,HDAC3,HIF1A,IL6,NFE2L2,NFKB1,NFKBIA,NFkB (complex),NOTCH1,PKM,RELA,SMAD3,SMAD7,SP1,STAT3
F0 F TCDD MC new - 2025-01-31 05:19 PM		VIP	1.365	other		-0.218		-0.072	-0.078	0.00248	CFTR,LGALS1,RELA,TNFRSF1A	ATF2,Ap1,ESR2,IL6,IRF1,NFKB1,NFKBIA,NFkB (complex),RELA,SP1,STAT3,VIP
F0 F TCDD MC new - 2025-01-31 05:19 PM		colistin		biologic drug		0		0.054	-0.107	0.00248	APOD,GPM6A,LGALS1,SLC7A8
F0 F TCDD MC new - 2025-01-31 05:19 PM		LH		complex		-0.447	bias	0.467	-1.491	0.00253	ACTN1,CAP2,DAB2,EZR,FGFR2,GJA1,KRT18
F0 F TCDD MC new - 2025-01-31 05:19 PM		FGFR1	-0.22	kinase		1.432	bias	0.308	0.751	0.00253	GPX1,MMP14,NOTCH1,PLAU,TXN
F0 F TCDD MC new - 2025-01-31 05:19 PM		CALR	0.106	transcription regulator						0.00254	CDH2,COL1A2,GJA1	CALR,CEBPA,CTNNB1,JUN,SMAD4,STAT3,TP63
F0 F TCDD MC new - 2025-01-31 05:19 PM		ILK	-0.215	kinase						0.00254	GSK3B,NOTCH1,RELA	AKT,EGR1,ILK,NFE2L2,NFkB (complex),NOTCH1,SP1
F0 F TCDD MC new - 2025-01-31 05:19 PM		DRD2	-0.308	g-protein coupled receptor		1.982	bias	0.478	1.035	0.00256	GSK3B,RELA,TNFRSF1A,VCAM1	AKT,ATF2,CEBPA,CTNNB1,DRD2,EGR1,FOS,HIF1A,IL1B,KLF6,MAPK,NFE2L2,NFKB1,NFKBIA,NFkB (complex),NOTCH1,RELA,SMAD4,SP1,STAT3
F0 F TCDD MC new - 2025-01-31 05:19 PM		hydroxypropyl-beta-cyclodextrin		chemical drug		0.218	bias	-0.298	0.804	0.00256	ABCA1,APOD,GUSB,VCAM1	KLF11,SP1,SREBF2,cholesterol,hydroxypropyl-beta-cyclodextrin
F0 F TCDD MC new - 2025-01-31 05:19 PM		kanamycin A		chemical drug		0		0.027	-0.053	0.00256	APOD,GPM6A,LGALS1,SLC7A8
F0 F TCDD MC new - 2025-01-31 05:19 PM		GLI1	-0.238	transcription regulator		-1.414		-0.039	-1.305	0.0026	CAV1,DEGS1,DUSP6,EZR,HIVEP2,KLF13,LGALS1,PLAU,TOX2
F0 F TCDD MC new - 2025-01-31 05:19 PM		COL9A1	0.778	other						0.0026	COL12A1,MFGE8
F0 F TCDD MC new - 2025-01-31 05:19 PM		MZF1		transcription regulator						0.0026	CDH2,NOS1
F0 F TCDD MC new - 2025-01-31 05:19 PM		RALA	0.225	enzyme						0.0026	CDH2,PLAU	Ap1,CTNNB1,EGR1,JNK,MYC,PLAU,RALA,SP1,STAT3
F0 F TCDD MC new - 2025-01-31 05:19 PM		SC144		chemical reagent						0.0026	CDH2,MMP14
F0 F TCDD MC new - 2025-01-31 05:19 PM		SLC35D3		transporter						0.0026	HEY1,NOTCH1	HIF1A,NOTCH1,RELA,SLC35D3,SMAD3,STAT3,YY1
F0 F TCDD MC new - 2025-01-31 05:19 PM		SNORD22		other						0.0026	GSK3B,YWHAE
F0 F TCDD MC new - 2025-01-31 05:19 PM		U46619		chemical reagent						0.0026	MMP14,VCAM1	AKT,Ap1,EGR1,HIF1A,JNK,JUN,MYC,NFE2L2,NFkB (complex),NOTCH1,RAC1,RHOA,SP1,STAT3,U46619,YAP1
F0 F TCDD MC new - 2025-01-31 05:19 PM		ZFAS1		other						0.0026	CDH2,MMP14
F0 F TCDD MC new - 2025-01-31 05:19 PM		chlorogenic acid		chemical drug						0.0026	HMOX1,VCAM1	AKT,AMPK,Ap1,EGR1,JNK,JUN,MYC,NFE2L2,NFKB1,NFkB (complex),NOTCH1,SIRT1,SP1,STAT3,chlorogenic acid,p38 MAPK
F0 F TCDD MC new - 2025-01-31 05:19 PM		echinomycin		chemical drug						0.0026	CAVIN1,NOTCH1
F0 F TCDD MC new - 2025-01-31 05:19 PM		mir-373		microrna						0.0026	ANGPTL4,RELA
F0 F TCDD MC new - 2025-01-31 05:19 PM		mir-665		microrna						0.0026	CDH2,NOTCH1
F0 F TCDD MC new - 2025-01-31 05:19 PM		nordihydroguaiaretic acid		chemical drug						0.0026	HMOX1,VCAM1	ATF2,Ap1,EGR1,HIF1A,JNK,JUN,MYC,NFKB1,NFkB (complex),PI3K (complex),POMC,SP1,STAT3,nordihydroguaiaretic acid,p38 MAPK
F0 F TCDD MC new - 2025-01-31 05:19 PM		triciribine		chemical drug						0.0026	ANGPTL4,ESR2
F0 F TCDD MC new - 2025-01-31 05:19 PM		MITF	0.335	transcription regulator		1.404	bias	0.749	-0.406	0.00265	ASAH1,CDH2,GAPDHS,GPNMB,MMP14,SLC7A8
F0 F TCDD MC new - 2025-01-31 05:19 PM		norepinephrine		chemical - endogenous mammalian		1.982	bias	0.479	1.032	0.00265	ABCA1,COL1A2,ELOVL6,HMOX1,KCTD3	CREB1,CREBBP,EGR1,FOS,FOXO1,NFkB (complex),PPARA,PPARG,SP1,STAT3,arachidonic acid,fatty acid,insulin,norepinephrine
F0 F TCDD MC new - 2025-01-31 05:19 PM		DGCR8	-0.117	enzyme						0.00267	GJA1,NOTCH1,TAGLN
F0 F TCDD MC new - 2025-01-31 05:19 PM		FGF9		growth factor						0.00267	CAV1,COL1A2,HMOX1	CREBBP,FGF9,NFKB1,NFKBIA,NFkB (complex),RELA,TP53
F0 F TCDD MC new - 2025-01-31 05:19 PM		ROCK		group						0.00267	CAVIN1,TAGLN,VCAM1	RHOA,ROCK,YAP1
F0 F TCDD MC new - 2025-01-31 05:19 PM		baicalin		chemical - endogenous non-mammalian						0.00267	HMOX1,MDK,TAGLN
F0 F TCDD MC new - 2025-01-31 05:19 PM		CSF1		cytokine		1.951	bias	0.608	0.764	0.00269	ABCA1,GPNMB,LGALS9,NOTCH1,PLAU,TNFRSF1A,VCAM1	Ap1,CSF1,CTNNB1,EGR1,ESR2,IFNG,IL6,IRF1,MYC,NFKB1,NFKBIA,NFkB (complex),RELA,SP1,SP3,STAT3,TNFRSF1A,p38 MAPK
F0 F TCDD MC new - 2025-01-31 05:19 PM		TREX1		enzyme	Inhibited	-2	bias	-0.899	-0.203	0.00272	B2M,GPX1,LGALS9,TXN,VCAM1	NFKB1,NFKBIA,NFkB (complex),NR3C1,RELA,TREX1,interferon alpha
F0 F TCDD MC new - 2025-01-31 05:19 PM		HMG20A	0.228	transcription regulator		1	bias	0.832	-0.663	0.00273	KRT18,MMP14,TAGLN,VCAM1
F0 F TCDD MC new - 2025-01-31 05:19 PM		S100A8		other		1.067		0.231	0.61	0.00278	FOSL1,HMOX1,MMP14,PLAU,VCAM1	AKT,Ap1,EGR1,ERK,ESR2,FOS,IL6,NFE2L2,NFKB1,NFKBIA,NFkB (complex),NOTCH1,PPARA,PPARG,RELA,S100A8,SP1,STAT3,TP53,arachidonic acid,cytokine,estrogen receptor
F0 F TCDD MC new - 2025-01-31 05:19 PM		NFYB	0.78	transcription regulator						0.0028	CAV1,CDH2,COL1A2,FGFR2,PTPN6,USP13
F0 F TCDD MC new - 2025-01-31 05:19 PM		ANXA1	0.835	other						0.00282	ANXA2,LGALS1,PLAU
F0 F TCDD MC new - 2025-01-31 05:19 PM		FGF10		growth factor						0.00282	ANXA2,FGFR2,MMP14
F0 F TCDD MC new - 2025-01-31 05:19 PM		LATS		group						0.00282	DAB2,GJA1,TAGLN
F0 F TCDD MC new - 2025-01-31 05:19 PM		RSL3		chemical reagent						0.00282	ALOX12,GPX1,MDK
F0 F TCDD MC new - 2025-01-31 05:19 PM		GNA15	1.224	enzyme						0.00282	DAB2,FOSL1,HMOX1,TAGLN	ATF1,CEBPA,CTNNB1,FOS,GNA15,JUN,PKC,PPARA,SMAD4,SP1,SRF,STAT3,TP63
F0 F TCDD MC new - 2025-01-31 05:19 PM		SPRY2	-0.121	other	Inhibited	-2	bias	-0.684	-0.631	0.00282	ANGPTL4,CAV1,DUSP6,G0S2
F0 F TCDD MC new - 2025-01-31 05:19 PM		BRCA1		transcription regulator		-1.109		0.214	-1.585	0.00285	EZR,FOXO3,HMOX1,NEDD9,NOTCH1	AKT,BRCA1,CIITA,CREBBP,EGR1,EP300,HMGA1,KLF4,NFE2L2,NFkB (complex),NOTCH1,RELA,SP1
F0 F TCDD MC new - 2025-01-31 05:19 PM		CALCA		other	Inhibited	-2.236		0.235	-2.761	0.00285	DGAT1,GPX1,HMOX1,LGALS1,NRP1
F0 F TCDD MC new - 2025-01-31 05:19 PM		fenofibrate		chemical drug		-0.887	bias	0.254	-1.422	0.0029	ANGPTL4,CDH2,DGAT1,HMOX1,RELA,VCAM1	AKT,ATF2,EGR1,FOXO1,NFE2L2,NFKB1,NFkB (complex),NOTCH1,PPARA,PPARG,PPARGC1A,RETN,SIRT1,SMAD3,SMAD7,SP1,SP3,STAT3,fatty acid,fenofibrate
F0 F TCDD MC new - 2025-01-31 05:19 PM		POMC	0.208	other		0.923	bias	0.31	0.317	0.00291	FOSL1,HMOX1,NOS1,VCAM1	ATF2,Ap1,CEBPA,HIF1A,IL1B,JUN,KLF6,MYC,NFE2L2,NFKB1,NFKBIA,NFkB (complex),PI3K (complex),POMC,RELA,SMAD4,SP1,STAT3,TP53,hydrogen peroxide
F0 F TCDD MC new - 2025-01-31 05:19 PM		F3	0.995	transmembrane receptor		1.406	bias	-0.307	2.078	0.00291	DUSP6,GJA1,LGALS1,MDK,VCAM1	Ap1,F3,FOS,GATA4,JUN,MAPK14,NCOA3
F0 F TCDD MC new - 2025-01-31 05:19 PM		AGTRAP	-0.077	g-protein coupled receptor						0.00297	GJA1,HMOX1	AGTRAP,Ap1,EGR1,JNK,MYC,SP1,STAT3
F0 F TCDD MC new - 2025-01-31 05:19 PM		OCLN	-0.249	other						0.00297	CAV1,MMP14
F0 F TCDD MC new - 2025-01-31 05:19 PM		SYT4	0.632	transporter						0.00297	GPM6A,MDK
F0 F TCDD MC new - 2025-01-31 05:19 PM		farnesyl pyrophosphate		chemical - endogenous mammalian						0.00297	ABCA1,VCAM1	EGR1,MYC,NFKB1,NFkB (complex),SP1,farnesyl pyrophosphate,p38 MAPK
F0 F TCDD MC new - 2025-01-31 05:19 PM		oxysterol		chemical - endogenous mammalian						0.00297	ABCA1,CAV1	NR1H,oxysterol
F0 F TCDD MC new - 2025-01-31 05:19 PM		palmitoleic acid		chemical - endogenous mammalian						0.00297	ABCA1,VCAM1	APOA1,EGR1,FOXO1,PPARG,PPARGC1A,SIRT1,SREBF2,palmitoleic acid
F0 F TCDD MC new - 2025-01-31 05:19 PM		prostaglandin A2		chemical - endogenous non-mammalian						0.00297	HMOX1,VCAM1	ATF2,Ap1,EGR1,HIF1A,JNK,JUN,MYC,NFE2L2,NFKB1,NFKBIA,NFkB (complex),NR3C1,PPARA,PPARG,RAC1,RELA,SP1,STAT3,p38 MAPK,prostaglandin A2
F0 F TCDD MC new - 2025-01-31 05:19 PM		platelet activating factor		chemical - endogenous mammalian						0.00297	CDH2,MMP14,PLAU	Ap1,CEBPA,CTNNB1,EGR1,FOXO3,JNK,JUN,MYC,NFE2L2,NFkB (complex),PIK3CA,PLAU,PTEN,RUNX2,SMAD4,SP1,STAT3,TP63,platelet activating factor
F0 F TCDD MC new - 2025-01-31 05:19 PM		ERBB3		kinase		0		0.147	-0.293	0.003	EZR,HEXB,HMOX1,LAMA4
F0 F TCDD MC new - 2025-01-31 05:19 PM		SYK	0.705	kinase		0.152		0.096	-0.038	0.003	CFTR,FOSL1,NOTCH1,RELA	AKT,ATF2,CREBBP,EGR1,HIF1A,JUN,NFE2L2,NFKB1,NFKBIA,NFkB (complex),NOTCH1,PI3K (complex),REL,RELA,SP1,STAT3,SYK,TP53
F0 F TCDD MC new - 2025-01-31 05:19 PM		HMGA1	0.351	transcription regulator		-0.6	bias	0.301	-1.262	0.00304	B2M,CAV1,COL1A2,DAB2,TAGLN
F0 F TCDD MC new - 2025-01-31 05:19 PM		WNT3A	-0.457	cytokine		0.378	bias	0.385	-0.64	0.00308	ATP1B1,CDH2,COL1A2,GPNMB,GSK3B,MMP14,VCAM1	AKT,Ap1,CD44,CTNNB1,EGR1,JNK,MYC,NFE2L2,NFKB1,NFKBIA,NFkB (complex),NOTCH1,PIK3CA,RELA,SP1,STAT3,WNT3A,YAP1
F0 F TCDD MC new - 2025-01-31 05:19 PM		LGALS3	0.343	other						0.0031	DUSP6,GSK3B,KRT18,VCAM1	Ap1,ESR2,ICAM1,IL6,LGALS3,NFKBIA,NOTCH1,SP1,SP3,STAT3,TNF,TP53
F0 F TCDD MC new - 2025-01-31 05:19 PM		DETA-NONOate		chemical reagent						0.00312	CAV1,HMOX1,VCAM1	ATF2,CAT,CAV1,DETA-NONOate,EGR1,FOXO1,HIF1A,MYC,NFKB1,NFKBIA,NFkB (complex),PPARG,RELA,SIRT1,SP1,p38 MAPK
F0 F TCDD MC new - 2025-01-31 05:19 PM		PROX1	0.571	transcription regulator						0.00312	HEY1,NRP1,SCG3
F0 F TCDD MC new - 2025-01-31 05:19 PM		mir-148 (includes others)		microrna						0.00312	ABCA1,CDH2,RELA
F0 F TCDD MC new - 2025-01-31 05:19 PM		naringenin		chemical - endogenous non-mammalian						0.00312	CDH2,GJA1,HMOX1	AMPK,ATF2,EGR1,FOS,HIF1A,JUN,MAPK,MYC,NFKB1,NFkB (complex),PI3K (complex),SIRT1,SP1,STAT3,naringenin,p38 MAPK
F0 F TCDD MC new - 2025-01-31 05:19 PM		vemurafenib		chemical drug						0.00312	DUSP6,GPNMB,HMOX1
F0 F TCDD MC new - 2025-01-31 05:19 PM		losartan potassium		chemical drug		-1.32	bias	-0.402	-0.421	0.00318	CAV1,COL1A2,GJA1,NOS1,VCAM1	AGT,ATF2,Ap1,EGR1,FOS,FOXO1,HIF1A,JUN,MAPK,MYC,NFKB1,NFKBIA,NFkB (complex),PPARGC1A,RELA,SP1,TP53,losartan potassium,p38 MAPK
F0 F TCDD MC new - 2025-01-31 05:19 PM		torin1		chemical reagent		-1.446	bias	-0.816	0.35	0.00318	CDH2,CLDN11,COX6B1,PFKP,TAGLN
F0 F TCDD MC new - 2025-01-31 05:19 PM		PDX1	-0.137	transcription regulator		1.342		0.249	0.785	0.00325	ANXA2,DUSP6,GUSB,KRT18,KRT8
F0 F TCDD MC new - 2025-01-31 05:19 PM		NR3C2	-0.196	ligand-dependent nuclear receptor						0.00333	ATP1B1,FOSL1,GPX1,TACC2,VCAM1
F0 F TCDD MC new - 2025-01-31 05:19 PM		melatonin		chemical - endogenous mammalian		-1.177		-0.138	-0.912	0.00333	ELAVL4,GJA1,HMOX1,RELA,VCAM1	ATF2,Ap1,EGR1,ESR2,FOS,HIF1A,IL6,JUN,MAPK,MYC,NADPH oxidase,NFKB1,NFKBIA,NFkB (complex),PI3K (complex),SP1,STAT3,melatonin,p38 MAPK
F0 F TCDD MC new - 2025-01-31 05:19 PM		4-methyl umbelliferone-8-carbaldehyde		chemical reagent						0.00335	COL1A2,PFKP
F0 F TCDD MC new - 2025-01-31 05:19 PM		CDKN2B-AS1		other						0.00335	RELA,VCAM1
F0 F TCDD MC new - 2025-01-31 05:19 PM		CGB3 (includes others)		other						0.00335	DUSP6,ESR2
F0 F TCDD MC new - 2025-01-31 05:19 PM		DNAJB6	0.214	transcription regulator						0.00335	CDH2,KRT18	Ap1,DNAJB6,NFKBIA,NFkB (complex),RELA,SPP1,STAT3
F0 F TCDD MC new - 2025-01-31 05:19 PM		S1PR3		g-protein coupled receptor						0.00335	TAGLN,VCAM1	ATF2,Ca2+,FOS,HDAC4,HIF1A,HTT,JUN,NOTCH1,PI3K (complex),S1PR3,SP1,STAT3
F0 F TCDD MC new - 2025-01-31 05:19 PM		U18666A		chemical reagent						0.00335	ABCA1,MMP14	KLF11,SP1,SREBF2,U18666A,cholesterol
F0 F TCDD MC new - 2025-01-31 05:19 PM		allyl sulfide		chemical drug						0.00335	COL1A2,HMOX1	CYP2E1,NFkB (complex),allyl sulfide
F0 F TCDD MC new - 2025-01-31 05:19 PM		ebselen		chemical drug						0.00335	COL1A2,HMOX1	ATF2,EGR1,FOS,NFKB1,NFKBIA,NFkB (complex),PPARA,PPARG,RELA,SP1,arachidonic acid,ebselen
F0 F TCDD MC new - 2025-01-31 05:19 PM		methylmalonic acid		chemical - endogenous mammalian						0.00335	CDH2,GSK3B
F0 F TCDD MC new - 2025-01-31 05:19 PM		triclosan		chemical drug						0.00335	HMOX1,PLAU	Ap1,JUND,MAPK8,MYC,STAT3,TP53,triclosan
F0 F TCDD MC new - 2025-01-31 05:19 PM		PAX3-FOXO1		fusion gene/product		0.128		-0.142	0.474	0.00337	ACTN1,CAP2,FGFR2,FOSL1,HEY1,HMOX1,YWHAE
F0 F TCDD MC new - 2025-01-31 05:19 PM		1-methyl-4-phenyl-1,2,3,6-tetrahydropyridine		chemical toxicant						0.00339	ANXA2,HMOX1,NOS1,TNFRSF1A	1-methyl-4-phenyl-1,2,3,6-tetrahydropyridine,ATF2,NFKB1,NFKBIA,NFkB (complex),RELA,SP1
F0 F TCDD MC new - 2025-01-31 05:19 PM		eicosapentaenoic acid		chemical drug		0.339		0	0.339	0.00339	ANGPTL4,HMOX1,RELA,TNFRSF1A	ATF2,CEBPA,FOS,FOXO1,HIF1A,IL1B,KLF6,MAPK,NFKB1,NFKBIA,NFkB (complex),PARP1,PPARA,PPARG,RELA,SIRT1,SMAD4,SP1,STAT3,eicosapentaenoic acid,oleic acid
F0 F TCDD MC new - 2025-01-31 05:19 PM		plicamycin		chemical drug		-1.236	bias	-0.413	-0.418	0.00339	ABCA1,COL1A2,FOXO3,HMOX1	CEBPA,JUN,MYC,RELA,SP1,TP53,plicamycin
F0 F TCDD MC new - 2025-01-31 05:19 PM		LRP6	-0.419	transmembrane receptor						0.00344	CAV1,KRT18,MMP14	Ap1,ERK,LRP6,PPARG,SP1,TP53,estrogen receptor
F0 F TCDD MC new - 2025-01-31 05:19 PM		SETDB1	0.227	enzyme						0.00344	CDH2,GPM6A,HMOX1	Ap1,EGR1,JNK,MYC,SETDB1,SP1,STAT3
F0 F TCDD MC new - 2025-01-31 05:19 PM		WNT4	0.023	cytokine						0.00344	CDH2,GJA1,RELA	Ap1,EGR1,JNK,MYC,SP1,STAT3,WNT4
F0 F TCDD MC new - 2025-01-31 05:19 PM		metronidazole		chemical drug		0		0	0	0.0036	APOD,GPM6A,LGALS1,SLC7A8
F0 F TCDD MC new - 2025-01-31 05:19 PM		mir-10 (includes others)		microrna		-0.068	bias	-0.65	1.211	0.0036	DGAT1,GJA1,HMOX1,KLF13
F0 F TCDD MC new - 2025-01-31 05:19 PM		mirdametinib		chemical drug		1.188		-0.117	1.417	0.0036	ABCA1,CALCOCO2,VCAM1,VWA1
F0 F TCDD MC new - 2025-01-31 05:19 PM		ADAMTSL2	0.477	other						0.00361	COL12A1,MMP14,VCAM1
F0 F TCDD MC new - 2025-01-31 05:19 PM		CBL	0.05	enzyme						0.00361	CFTR,FGFR2,HMOX1
F0 F TCDD MC new - 2025-01-31 05:19 PM		LIN28A	-0.122	other						0.00361	CDH2,COL1A2,TAGLN	LIN28A,NFKBIA,SMAD3,STAT3,let-7 (includes others)
F0 F TCDD MC new - 2025-01-31 05:19 PM		RNA polymerase II		complex						0.00364	ANGPTL4,B2M,CAP2,COL1A2,FOSL1,TXN
F0 F TCDD MC new - 2025-01-31 05:19 PM		PAX3	0.509	transcription regulator						0.00371	CDH2,COL1A2,G0S2,NEDD9,YWHAE
F0 F TCDD MC new - 2025-01-31 05:19 PM		CEP20	-0.187	other						0.00376	MARK4,SPEF1
F0 F TCDD MC new - 2025-01-31 05:19 PM		NOP2	-0.053	enzyme						0.00376	ANGPTL4,FABP6
F0 F TCDD MC new - 2025-01-31 05:19 PM		USP25	0.036	peptidase						0.00376	CDH2,GSK3B
F0 F TCDD MC new - 2025-01-31 05:19 PM		glycerol		chemical - endogenous mammalian						0.00376	ABCA1,HMOX1	PPARA,PPARG,fatty acid,glycerol
F0 F TCDD MC new - 2025-01-31 05:19 PM		hydrogen sulfide		chemical - endogenous mammalian						0.00376	HMOX1,TXN	Ap1,FOS,GATA4,JUN,MAPK14,NCOA3,hydrogen sulfide
F0 F TCDD MC new - 2025-01-31 05:19 PM		icariin		chemical drug						0.00376	ALOX12,COL1A2
F0 F TCDD MC new - 2025-01-31 05:19 PM		leupeptin		chemical - protease inhibitor						0.00376	ABCA1,CAV1
F0 F TCDD MC new - 2025-01-31 05:19 PM		mevastatin		chemical drug						0.00376	ABCA1,NOS1
F0 F TCDD MC new - 2025-01-31 05:19 PM		vinorelbine		chemical drug						0.00376	B2M,LGALS1
F0 F TCDD MC new - 2025-01-31 05:19 PM		SRF	-0.376	transcription regulator		0.68	bias	0.475	-0.34	0.00377	ACTN1,EZR,FOSL1,G0S2,GPM6A,HMOX1,TAGLN
F0 F TCDD MC new - 2025-01-31 05:19 PM		APOA1	0.479	transporter						0.00378	ABCA1,CAV1,VCAM1	APOA1,APOE,AR,Ap1,CTNNB1,EGR1,ERK1/2,KLF11,MYC,NFKB1,NFkB (complex),RELA,SP1,SREBF1,SREBF2,cholesterol,p38 MAPK
F0 F TCDD MC new - 2025-01-31 05:19 PM		FKBP10	-0.747	enzyme						0.00378	COL12A1,COL1A2,MMP14
F0 F TCDD MC new - 2025-01-31 05:19 PM		LAS1L	-0.096	other						0.00378	ANGPTL4,DUSP6,FABP6
F0 F TCDD MC new - 2025-01-31 05:19 PM		MK2206		chemical drug						0.00378	CDH2,FOXO3,VCAM1	AKT,EGR1,MDM2,MK2206,NFE2L2,NFkB (complex),NOTCH1,SMAD3,SP1
F0 F TCDD MC new - 2025-01-31 05:19 PM		ozone		chemical drug						0.00378	HMOX1,RELA,SLC26A4
F0 F TCDD MC new - 2025-01-31 05:19 PM		ETV5	-0.25	transcription regulator		0.283		-0.018	0.319	0.00381	CAV1,CAVIN1,CDH2,MMP14	Ap1,CDH1,CTNNB1,Collagen type I (complex),ETV5,RUNX2
F0 F TCDD MC new - 2025-01-31 05:19 PM		PSMB11		peptidase		-1	bias	-0.736	0.472	0.00381	CAV1,COL1A2,ENPEP,HMOX1
F0 F TCDD MC new - 2025-01-31 05:19 PM		medroxyprogesterone acetate		chemical drug		1.134	bias	0.593	-0.436	0.00386	ASAH1,CAV1,EZR,FOSL1,GUSB,KRT18,PLAU,SLC7A8	AR,Ap1,EGR1,ERK,ERK1/2,ESR1,ESR2,JUN,MYC,PPARG,SP1,STAT3,TP53,beta-estradiol,estrogen receptor,medroxyprogesterone acetate
F0 F TCDD MC new - 2025-01-31 05:19 PM		SOS		group						0.00386	CERS4,ELOVL6,GSK3B,HMOX1,PLAU
F0 F TCDD MC new - 2025-01-31 05:19 PM		CXCL8		cytokine		1.172	bias	0.391	0.408	0.00392	CDH2,COL12A1,COL1A2,VCAM1	Ap1,BRD4,CXCL8,HIF1A,ICAM1,JUN,KLF4,NFE2L2,NFKB1,NFKBIA,NFkB (complex),NOTCH1,PIK3R1,RAC1,RELA,STAT3
F0 F TCDD MC new - 2025-01-31 05:19 PM		paraquat		chemical toxicant		1.953	bias	0.52	0.937	0.00392	GPX1,HMOX1,RELA,TXN	ATF2,HIF1A,NFKB1,NFkB (complex),NOTCH1,PARP1,SIRT1,SP1,SP3,STAT3,TNF,TP53,TXN,paraquat
F0 F TCDD MC new - 2025-01-31 05:19 PM		potassium chloride		chemical drug		0.831	bias	0.64	-0.436	0.00392	ATP1B1,ATP2B3,FGFR2,NOS1
F0 F TCDD MC new - 2025-01-31 05:19 PM		PTGES	0.6	enzyme						0.00396	ANXA2,EZR,NOS1
F0 F TCDD MC new - 2025-01-31 05:19 PM		oleanolic acid		chemical - endogenous non-mammalian						0.00396	FOXO3,GSK3B,HMOX1	AKT,AMPK,EGR1,NFE2L2,NFkB (complex),NOTCH1,SIRT1,SP1,oleanolic acid
F0 F TCDD MC new - 2025-01-31 05:19 PM		prostaglandin D2		chemical - endogenous mammalian						0.00396	ESR2,HMOX1,NRP1
F0 F TCDD MC new - 2025-01-31 05:19 PM		JQ1		chemical reagent		-1.217	bias	-0.622	0.137	0.00411	CFTR,FOXO3,NOTCH1,NRP1,RELA	AKT,EGR1,JQ1,NFE2L2,NFkB (complex),NOTCH1,SP1
F0 F TCDD MC new - 2025-01-31 05:19 PM		aldosterone		chemical - endogenous mammalian		1.506	bias	0.697	-0.029	0.00411	ATP1B1,COL1A2,FOSL1,SLC26A4,VCAM1	AGT,Ap1,EDN1,EGR1,FOXO1,HIF1A,JUN,MYC,NFE2L2,NFkB (complex),NR3C2,PPARGC1A,RAC1,RELA,SP1,SRC,STAT3,aldosterone
F0 F TCDD MC new - 2025-01-31 05:19 PM		ACSL4	0.3	enzyme						0.00414	COL12A1,DLC1,KRT18
F0 F TCDD MC new - 2025-01-31 05:19 PM		FOSL2	0.713	transcription regulator						0.00414	ABCA1,COL1A2,FOSL1
F0 F TCDD MC new - 2025-01-31 05:19 PM		SCARB1	-0.239	transporter						0.00414	ABCA1,APOD,VCAM1	APOA1,APOE,CTNNB1,KLF11,NFKB1,PPARA,PPARG,RELA,SCARB1,SIRT1,SP1,SREBF2,advanced glycation end-products,cholesterol,fatty acid
F0 F TCDD MC new - 2025-01-31 05:19 PM		HDAC1		enzyme	Inhibited	-2		-0.124	-1.752	0.00416	ARHGEF2,COL1A2,GSK3B,HMOX1,PLAU,PTPN6,TAGLN	BRCA1,CEBPA,CREBBP,EP300,HDAC1,HIF1A,JUN,MYB,MYC,NFKB1,NFKBIA,NFkB (complex),RELA,SMAD3,SMAD4,SMAD7,SP1,STAT3,TP53
F0 F TCDD MC new - 2025-01-31 05:19 PM		IFN beta		group		1.183	bias	0.659	-0.095	0.00416	CAV1,ENPEP,HLA-B,LGALS9,NELL2,SLC16A6
F0 F TCDD MC new - 2025-01-31 05:19 PM		DNM2		enzyme						0.00419	CFTR,MMP14
F0 F TCDD MC new - 2025-01-31 05:19 PM		ITGAL	-0.082	transmembrane receptor						0.00419	HEY1,NOTCH1	ICAM1,ITGAL,NOTCH,NOTCH1
F0 F TCDD MC new - 2025-01-31 05:19 PM		POLR3G	-0.171	enzyme						0.00419	CDH2,EZR
F0 F TCDD MC new - 2025-01-31 05:19 PM		Rp-cAMPS		chemical - kinase inhibitor						0.00419	HMOX1,MMP14	Ap1,ERK,PPARG,Rp-cAMPS,SP1,TP53,estrogen receptor
F0 F TCDD MC new - 2025-01-31 05:19 PM		STK24	-0.243	kinase						0.00419	CDH2,DGAT1
F0 F TCDD MC new - 2025-01-31 05:19 PM		superoxide		chemical - endogenous mammalian						0.00419	CAV1,HMOX1	ATF2,Ap1,EGR1,ESR1,ETS1,FOXO1,HIF1A,JUN,MAPK1,MYC,NFKB1,NFKBIA,NFkB (complex),RAS,RELA,SP1,STAT3,TNFSF11,TP53,p38 MAPK,superoxide
F0 F TCDD MC new - 2025-01-31 05:19 PM		estrogen		chemical drug		0.293	bias	0.605	-0.877	0.00423	ABCA1,CFTR,ESR2,GJA1,LGALS1,NOS1
F0 F TCDD MC new - 2025-01-31 05:19 PM		RUNX1-RUNX1T1		fusion gene/product						0.00427	ATP1A3,DUSP6,MAP4K3,SLC6A8
F0 F TCDD MC new - 2025-01-31 05:19 PM		IL3		cytokine						0.00428	GPX1,KLF13,NEDD9,NOTCH1,NRP1,TNFRSF1A,VCAM1	E2F1,EGR1,FOXO1,FOXO3,IFNG,IL3,MYC,NFKB1,NFkB (complex),RELA,SP1,SP3,STAT3,TP53,p38 MAPK
F0 F TCDD MC new - 2025-01-31 05:19 PM		IRS2	1.208	enzyme						0.00433	GJA1,HMOX1,RELA	ATF2,EGR1,HIF1A,IGF1R,IRS2,JUN,MYC,NFKB1,NFkB (complex),PI3K (complex),SP1,STAT3,p38 MAPK
F0 F TCDD MC new - 2025-01-31 05:19 PM		Sn50 peptide		chemical toxicant						0.00433	GJA1,HMOX1,VCAM1	HIF1A,NFKB1,NFKBIA,NFkB (complex),RELA,STAT3,Sn50 peptide
F0 F TCDD MC new - 2025-01-31 05:19 PM		valproic acid		chemical drug		1.859		0.02	1.822	0.00436	ALOX12,CAP2,ELOVL6,FABP6,HMOX1,NOTCH1,SLC1A1,SLC7A8	histone deacetylase,valproic acid
F0 F TCDD MC new - 2025-01-31 05:19 PM		VDR	0.671	transcription regulator		0		0.132	-0.324	0.00444	CUBN,FABP6,LGALS1,NEDD9,RELA,TXN	RXRA,VDR
F0 F TCDD MC new - 2025-01-31 05:19 PM		GW3965		chemical reagent		0.434		-0.083	0.595	0.00451	ABCA1,APOD,CAV1,GNAI1	GW3965,NR1H,RELA,chenodeoxycholic acid
F0 F TCDD MC new - 2025-01-31 05:19 PM		celecoxib		chemical drug		-1.109		-0.24	-0.643	0.00451	GSK3B,HMOX1,RELA,VCAM1	AKT,ATF2,CHUK,EGR1,FOS,HIF1A,MAPK,NFE2L2,NFKB1,NFKBIA,NFkB (complex),NOTCH1,PARP1,RELA,SIRT1,SMAD3,SP1,celecoxib
F0 F TCDD MC new - 2025-01-31 05:19 PM		ADIPOQ		other		1.131		0.062	1.008	0.00452	DGAT1,ESR2,FGFR2,GSK3B,HMOX1,VCAM1	ADIPOQ,AKT,EGR1,FOXO1,LEP,NADPH oxidase,NFE2L2,NFkB (complex),NOTCH1,NR1H4,NR3C1,PPARA,PPARG,PPARGC1A,SIRT1,SP1,fatty acid
F0 F TCDD MC new - 2025-01-31 05:19 PM		aflatoxin B1		chemical - endogenous non-mammalian	Activated	2.449	bias	0.671	0.805	0.00452	CFTR,EZR,GJA1,GNAI1,MFGE8,RHOC
F0 F TCDD MC new - 2025-01-31 05:19 PM		erlotinib		chemical drug	Activated	2		0.162	1.676	0.00463	CERS4,MMP14,PLAU,TNFRSF1A	Ap1,CEBPA,CTNNB1,ESR2,IL6,JUN,NFKBIA,NOTCH1,SMAD4,SP1,SP3,STAT3,TNF,TP53,TP63,erlotinib
F0 F TCDD MC new - 2025-01-31 05:19 PM		GLB1	-0.031	enzyme						0.00463	GPNMB,HEXB
F0 F TCDD MC new - 2025-01-31 05:19 PM		HPSE	-0.16	enzyme						0.00463	PLAU,VCAM1	Ap1,CTNNB1,EGR1,HGF,HIF1A,HPSE,JUN,MYC,NFKB1,NFKBIA,NFkB (complex),RELA,SP1,SRC,STAT3,VEGF,p38 MAPK
F0 F TCDD MC new - 2025-01-31 05:19 PM		NAT10	-0.099	enzyme						0.00463	GABBR1,PFKM
F0 F TCDD MC new - 2025-01-31 05:19 PM		NOD1		other						0.00463	RELA,VCAM1	ATF2,FOS,HIF1A,IRAK1,IRF1,MAPK,NFKB1,NFKBIA,NFkB (complex),NOD1,RELA,SP1,STAT3
F0 F TCDD MC new - 2025-01-31 05:19 PM		PMP22	-0.415	other						0.00463	ABCA1,NOTCH1
F0 F TCDD MC new - 2025-01-31 05:19 PM		SNHG11		other						0.00463	CDH2,GSK3B
F0 F TCDD MC new - 2025-01-31 05:19 PM		T 0070907		chemical reagent						0.00463	COL1A2,HMOX1
F0 F TCDD MC new - 2025-01-31 05:19 PM		VLDLR	-0.135	transporter						0.00463	ABCA1,GSK3B
F0 F TCDD MC new - 2025-01-31 05:19 PM		cannabinol		chemical - endogenous mammalian						0.00463	CALCOCO2,RELA
F0 F TCDD MC new - 2025-01-31 05:19 PM		formoterol		chemical drug						0.00463	FOSL1,RELA	Ap1,CSF2,NFKBIA,SP1,STAT3,TP53,formoterol
F0 F TCDD MC new - 2025-01-31 05:19 PM		helenalin		chemical - endogenous non-mammalian						0.00463	HMOX1,RELA	HIF1A,NFKB1,NFKBIA,NFkB (complex),RELA,STAT3,helenalin
F0 F TCDD MC new - 2025-01-31 05:19 PM		jasminoidin		chemical drug						0.00463	MDK,TAGLN
F0 F TCDD MC new - 2025-01-31 05:19 PM		MYB	1.088	transcription regulator		1.455	bias	0.408	0.565	0.00464	B2M,CDH2,COL1A2,NEDD9,NOTCH1	BRCA1,CIITA,CREBBP,EP300,HMGA1,JUN,KLF4,MYB,RELA,TP53
F0 F TCDD MC new - 2025-01-31 05:19 PM		PLN	-0.182	transporter						0.00472	ANXA2,EZR,NOTCH1
F0 F TCDD MC new - 2025-01-31 05:19 PM		SIRT1 inhibitor III		chemical drug						0.00472	FOXO3,HMOX1,RELA	AKT,CREB1,E2F1,EGR1,FOXO1,HIF1A,NFE2L2,NFkB (complex),NOTCH1,PPARGC1A,SIRT1,SIRT1 inhibitor III,SMAD3,SP1
F0 F TCDD MC new - 2025-01-31 05:19 PM		sodium chloride		chemical - endogenous mammalian		0.882	bias	0.744	-0.582	0.00502	GPX1,HMOX1,NOS1,VCAM1	APP,CAT,CREB1,E2F1,EPOR,FOXO1,JUN,NFkB (complex),NR3C1,SMAD3,sodium chloride
F0 F TCDD MC new - 2025-01-31 05:19 PM		POU5F1		transcription regulator		0.189	bias	0.286	-0.496	0.00502	CDH2,HEXB,KRT18,NRP1,PFKM,PFKP,TNFRSF1A	POU5F1,SOX2,SP1
F0 F TCDD MC new - 2025-01-31 05:19 PM		phytohemagglutinin		chemical drug	Activated	2.449	bias	0.85	0.367	0.00504	C6,CAP2,COL1A2,ENPEP,GNAI1,SLC6A8
F0 F TCDD MC new - 2025-01-31 05:19 PM		CD40LG		cytokine						0.00509	B2M,G0S2,MMP14,PALM2AKAP2,PLAU,RELA,VCAM1	ATF2,CD40LG,CEBPA,CTNNB1,FAS,HIF1A,IL1B,JUN,KLF6,NFKB1,NFKBIA,NFkB (complex),RELA,SMAD4,SP1,STAT3
F0 F TCDD MC new - 2025-01-31 05:19 PM		ENO1	0.543	enzyme						0.00511	CDH2,RELA	AKT,EGR1,ENO1,NFE2L2,NFkB (complex),NOTCH1,SP1
F0 F TCDD MC new - 2025-01-31 05:19 PM		FOXK2	-0.075	transcription regulator						0.00511	CDH2,PFKM
F0 F TCDD MC new - 2025-01-31 05:19 PM		FZD9		g-protein coupled receptor						0.00511	CDH2,GSK3B	AKT,EGR1,FZD9,NFE2L2,NFkB (complex),NOTCH1,SP1
F0 F TCDD MC new - 2025-01-31 05:19 PM		PCDH11Y		other						0.00511	FOSL1,GJA1
F0 F TCDD MC new - 2025-01-31 05:19 PM		acetaldehyde		chemical - endogenous mammalian						0.00511	COL1A2,SMOX
F0 F TCDD MC new - 2025-01-31 05:19 PM		zinc protoporphyrin IX		chemical - endogenous mammalian						0.00511	FGFR2,HMOX1
F0 F TCDD MC new - 2025-01-31 05:19 PM		(4-(3-chlorophenyl)piperazin-1-yl)(2-ethoxyphenyl)methanone		chemical reagent						0.00511	TNFRSF1A
F0 F TCDD MC new - 2025-01-31 05:19 PM		3-TYP		chemical reagent						0.00511	VCAM1
F0 F TCDD MC new - 2025-01-31 05:19 PM		4E1RCat		chemical reagent						0.00511	DUSP6
F0 F TCDD MC new - 2025-01-31 05:19 PM		ABCA1 inducer compound A		chemical reagent						0.00511	ABCA1
F0 F TCDD MC new - 2025-01-31 05:19 PM		ABCA1 inducer compound G		chemical reagent						0.00511	ABCA1
F0 F TCDD MC new - 2025-01-31 05:19 PM		ABCA1 mRNA:miR-144 RISC		complex						0.00511	ABCA1
F0 F TCDD MC new - 2025-01-31 05:19 PM		ABCA1 mRNA:miR-26 RISC		complex						0.00511	ABCA1
F0 F TCDD MC new - 2025-01-31 05:19 PM		ABCA1 mRNA:miR-33 RISC		complex						0.00511	ABCA1
F0 F TCDD MC new - 2025-01-31 05:19 PM		ABCA1gene:NR1H2,3:RXR:NCOR:GPS2:TBL1:HDAC3		complex						0.00511	ABCA1
F0 F TCDD MC new - 2025-01-31 05:19 PM		ABLIM1	0.126	other						0.00511	TAGLN
F0 F TCDD MC new - 2025-01-31 05:19 PM		ABLIM2	0.956	other						0.00511	TAGLN
F0 F TCDD MC new - 2025-01-31 05:19 PM		ABLIM3	0.457	other						0.00511	TAGLN
F0 F TCDD MC new - 2025-01-31 05:19 PM		AZD-3965		chemical drug						0.00511	LGALS9
F0 F TCDD MC new - 2025-01-31 05:19 PM		Acat2/Acat3		enzyme						0.00511	ABCA1
F0 F TCDD MC new - 2025-01-31 05:19 PM		Adcy3		enzyme						0.00511	NRP1
F0 F TCDD MC new - 2025-01-31 05:19 PM		B4GALT5	-0.011	enzyme						0.00511	NOTCH1
F0 F TCDD MC new - 2025-01-31 05:19 PM		BAY1082439		chemical drug						0.00511	B2M
F0 F TCDD MC new - 2025-01-31 05:19 PM		BRIP1	-0.268	enzyme						0.00511	HMOX1
F0 F TCDD MC new - 2025-01-31 05:19 PM		CAV2	0.625	other						0.00511	CAV1
F0 F TCDD MC new - 2025-01-31 05:19 PM		CCND1:CREBBP:NOTCH1 Gene		complex						0.00511	NOTCH1
F0 F TCDD MC new - 2025-01-31 05:19 PM		CIC-DUX4		fusion gene/product						0.00511	DUSP6
F0 F TCDD MC new - 2025-01-31 05:19 PM		E2F1/3:DP1/2:NOTCH1 Gene		complex						0.00511	NOTCH1
F0 F TCDD MC new - 2025-01-31 05:19 PM		EP300:NCOA1:NR1H2,3:RXR:NR1H2,3 ligand:ABCA1 gene		complex						0.00511	ABCA1
F0 F TCDD MC new - 2025-01-31 05:19 PM		ETS1/2 (family)		group						0.00511	FOSL1
F0 F TCDD MC new - 2025-01-31 05:19 PM		FBXL17	-0.359	other						0.00511	HMOX1
F0 F TCDD MC new - 2025-01-31 05:19 PM		FOXO1,FOXO3:CAV1 gene		complex						0.00511	CAV1
F0 F TCDD MC new - 2025-01-31 05:19 PM		GUCA2B		other						0.00511	SLC26A4
F0 F TCDD MC new - 2025-01-31 05:19 PM		HOXC-AS2		other						0.00511	HMOX1
F0 F TCDD MC new - 2025-01-31 05:19 PM		L-sulforaphane		chemical reagent						0.00511	SLC1A1
F0 F TCDD MC new - 2025-01-31 05:19 PM		LINC01503		other						0.00511	FOSL1
F0 F TCDD MC new - 2025-01-31 05:19 PM		MECP2:NOTCH1 gene		complex						0.00511	NOTCH1
F0 F TCDD MC new - 2025-01-31 05:19 PM		MIR4465		microrna						0.00511	GSK3B
F0 F TCDD MC new - 2025-01-31 05:19 PM		MSGN1:NOTCH1 gene		complex						0.00511	NOTCH1
F0 F TCDD MC new - 2025-01-31 05:19 PM		Mexis		other						0.00511	ABCA1
F0 F TCDD MC new - 2025-01-31 05:19 PM		NOTCH1 Coactivator		complex						0.00511	NOTCH1
F0 F TCDD MC new - 2025-01-31 05:19 PM		NOTCH1 mRNA:miR-200B/C RISC		complex						0.00511	NOTCH1
F0 F TCDD MC new - 2025-01-31 05:19 PM		NOTCH1 mRNA:miR-34 RISC		complex						0.00511	NOTCH1
F0 F TCDD MC new - 2025-01-31 05:19 PM		NOTCH1 mRNA:miR-449 RISC		complex						0.00511	NOTCH1
F0 F TCDD MC new - 2025-01-31 05:19 PM		NR1H2,3:RXR:NR1H2,3 ligand:APOD gene		complex						0.00511	APOD
F0 F TCDD MC new - 2025-01-31 05:19 PM		NR1H2,3:RXR:NR1H2,3 ligand:FABP6 gene		complex						0.00511	FABP6
F0 F TCDD MC new - 2025-01-31 05:19 PM		PDGF-CC (complex)		complex						0.00511	GSK3B
F0 F TCDD MC new - 2025-01-31 05:19 PM		PF-06260933		chemical drug						0.00511	CDH2
F0 F TCDD MC new - 2025-01-31 05:19 PM		PLOD1	0.824	enzyme						0.00511	GJA1
F0 F TCDD MC new - 2025-01-31 05:19 PM		PP2B (complex)		complex						0.00511	ALOX12
F0 F TCDD MC new - 2025-01-31 05:19 PM		PQ7		chemical reagent						0.00511	GJA1
F0 F TCDD MC new - 2025-01-31 05:19 PM		PSMD1	0.306	other						0.00511	RELA
F0 F TCDD MC new - 2025-01-31 05:19 PM		PSMD3	0.342	other						0.00511	RELA
F0 F TCDD MC new - 2025-01-31 05:19 PM		SMAD3:SMAD3:SMAD4:SP1:EP300:COL1A2 gene		complex						0.00511	COL1A2
F0 F TCDD MC new - 2025-01-31 05:19 PM		SMAD3:SMAD3:SMAD4:YBX1:COL1A2 gene		complex						0.00511	COL1A2
F0 F TCDD MC new - 2025-01-31 05:19 PM		SNTB1	1.154	other						0.00511	ABCA1
F0 F TCDD MC new - 2025-01-31 05:19 PM		SREBP1A,1C,2:ELOVL6 gene		complex						0.00511	ELOVL6
F0 F TCDD MC new - 2025-01-31 05:19 PM		STAT1 dimer:HEY1 gene		complex						0.00511	HEY1
F0 F TCDD MC new - 2025-01-31 05:19 PM		TRNAU1AP	0.437	other						0.00511	GPX1
F0 F TCDD MC new - 2025-01-31 05:19 PM		ZNF263		transcription regulator						0.00511	ARHGEF2
F0 F TCDD MC new - 2025-01-31 05:19 PM		benzo(a)pyrene-3,6-quinone		chemical toxicant						0.00511	HMOX1
F0 F TCDD MC new - 2025-01-31 05:19 PM		ferricyanide		chemical reagent						0.00511	HMOX1
F0 F TCDD MC new - 2025-01-31 05:19 PM		fumagillin		chemical - endogenous non-mammalian						0.00511	CAV1
F0 F TCDD MC new - 2025-01-31 05:19 PM		lancemaside A		chemical reagent						0.00511	GSK3B
F0 F TCDD MC new - 2025-01-31 05:19 PM		mesterolone		chemical drug						0.00511	NOS1
F0 F TCDD MC new - 2025-01-31 05:19 PM		miR-519d-5p (miRNAs w/seed CUCCAAA)		mature microrna						0.00511	RELA
F0 F TCDD MC new - 2025-01-31 05:19 PM		mir-5701 (includes others)		microrna						0.00511	VCAM1
F0 F TCDD MC new - 2025-01-31 05:19 PM		oprozomib		biologic drug						0.00511	DLC1
F0 F TCDD MC new - 2025-01-31 05:19 PM		phorone		chemical reagent						0.00511	HMOX1
F0 F TCDD MC new - 2025-01-31 05:19 PM		protein kinase C inhibitor		chemical drug						0.00511	LGALS9
F0 F TCDD MC new - 2025-01-31 05:19 PM		ricinoleic acid		chemical - endogenous non-mammalian						0.00511	VCAM1
F0 F TCDD MC new - 2025-01-31 05:19 PM		sakuranetin		chemical - endogenous non-mammalian						0.00511	RELA
F0 F TCDD MC new - 2025-01-31 05:19 PM		tasquinimod		chemical drug						0.00511	NEDD9
F0 F TCDD MC new - 2025-01-31 05:19 PM		GPS2	-0.292	transcription regulator						0.00513	ABCA1,HIVEP2,VCAM1	Ap1,EGR1,FOXO1,GPS2,JNK,JUN,MYC,NFKB1,NFKBIA,NFkB (complex),PPARG,SP1,STAT3,p38 MAPK
F0 F TCDD MC new - 2025-01-31 05:19 PM		Go 6976		chemical drug						0.00513	ABCA1,HMOX1,VCAM1	ATF1,Ap1,EGR1,FOS,Go 6976,HTT,IKBKB,JNK,MYC,NFKB1,NFKBIA,NFkB (complex),PKC,PPARA,PPARG,RELA,SP1,SRF,STAT3,TP53,arachidonic acid,p38 MAPK
F0 F TCDD MC new - 2025-01-31 05:19 PM		PLK1	-0.272	kinase						0.00513	CDH2,HEY1,NOTCH1	CEBPA,CTNNB1,HIF1A,JUN,NOTCH,NOTCH1,NUMB,PLK1,RELA,SMAD3,SMAD4,STAT3,TP63,TP73,YY1
F0 F TCDD MC new - 2025-01-31 05:19 PM		TNFRSF8		transmembrane receptor						0.00513	MAP4K3,PFKM,RELA
F0 F TCDD MC new - 2025-01-31 05:19 PM		NFIC	0.86	transcription regulator	Activated	2	bias	0.748	0.504	0.00528	B2M,G0S2,GPX1,GRB10
F0 F TCDD MC new - 2025-01-31 05:19 PM		fatty acid		chemical - endogenous mammalian		0	bias	0.649	-1.298	0.00528	ABCA1,DGAT1,HMOX1,VCAM1	ADIPOQ,ATF1,Ap1,CREBBP,EGR1,EP300,FOS,FOXO1,HIF1A,JUN,MYC,NFKB1,NFKBIA,NFkB (complex),PKC,PPARA,PPARG,PPARGC1A,PRKCZ,SP1,SRF,fatty acid,p38 MAPK
F0 F TCDD MC new - 2025-01-31 05:19 PM		mir-8 (includes others)		microrna	Inhibited	-2.207	bias	-0.652	-0.769	0.00532	ACTN1,CDH2,FGFR2,HMOX1,NOTCH1	AKT,EGR1,NFE2L2,NFkB (complex),NOTCH1,SP1,mir-8 (includes others)
F0 F TCDD MC new - 2025-01-31 05:19 PM		D-alpha-hydroxyglutarate		chemical - endogenous mammalian						0.00534	CADM4,LGALS1,PFKP
F0 F TCDD MC new - 2025-01-31 05:19 PM		N-methyl-D-aspartate		chemical drug						0.00534	ATP2B3,NOS1,RELA	FOS,HIF1A,HTT,MAPK,N-methyl-D-aspartate,NFKB1,NFkB (complex),PPARG,SP1
F0 F TCDD MC new - 2025-01-31 05:19 PM		SOX7	0.72	transcription regulator						0.00534	MFGE8,MMP14,PLAU
F0 F TCDD MC new - 2025-01-31 05:19 PM		MAFB		transcription regulator		-0.152		0.058	-0.267	0.00542	ACTN1,OLFML3,SLC7A8,TAGLN
F0 F TCDD MC new - 2025-01-31 05:19 PM		CNTF		cytokine		1.406		0.163	1.05	0.00543	APOD,GJA1,GPNMB,HMOX1,NOTCH1	ATF2,CNTF,HIF1A,JUN,PI3K (complex),SP1,STAT3
F0 F TCDD MC new - 2025-01-31 05:19 PM		bisphenol A		chemical - endogenous mammalian		-1.231	bias	0.383	-2.079	0.00553	COL1A2,ESR2,GPX1,HMOX1,RBM47	NFKBIA,NFkB (complex),PIK3R1,PPARGC1A,SMAD3,SMAD7,SP1,SP3,STAT3,bisphenol A
F0 F TCDD MC new - 2025-01-31 05:19 PM		methapyrilene		chemical drug						0.00556	ANXA2,GSK3B,HMOX1,LGALS9
F0 F TCDD MC new - 2025-01-31 05:19 PM		KRT17	1.121	other						0.00556	CDH2,COL1A2,KRT8
F0 F TCDD MC new - 2025-01-31 05:19 PM		TXNIP	1.123	other						0.00556	COL1A2,G0S2,RELA	ATF2,NFKB1,NFKBIA,NFkB (complex),RELA,SP1,TXNIP
F0 F TCDD MC new - 2025-01-31 05:19 PM		brefeldin A		chemical - endogenous non-mammalian						0.00556	GJA1,HLA-B,HMOX1	ETS1,F2R,FLT1,FOS,HIF1A,MAPK,NFKB1,NFkB (complex),RELA,SP1,STAT3,brefeldin A
F0 F TCDD MC new - 2025-01-31 05:19 PM		CCBE1	-0.148	other						0.0056	GPNMB,PTPN6
F0 F TCDD MC new - 2025-01-31 05:19 PM		GHRHR		g-protein coupled receptor						0.0056	GSK3B,PFKM
F0 F TCDD MC new - 2025-01-31 05:19 PM		GLP-1-(7-34)-amide		biologic drug						0.0056	HMOX1,VCAM1	AKT,AMPK,CREB1,E2F1,EGR1,FOXO1,GLP-1-(7-34)-amide,HIF1A,NFE2L2,NFkB (complex),NOTCH1,PPARGC1A,SIRT1,SP1
F0 F TCDD MC new - 2025-01-31 05:19 PM		ITGA9	1.17	other						0.0056	CDH2,MMP14	Ap1,CDH1,FN1,ITGA9,NFKBIA,NFkB (complex),RELA,RUNX2,SP1,SPP1,STAT3,YAP1
F0 F TCDD MC new - 2025-01-31 05:19 PM		PARPBP	0.118	other						0.0056	KRT18,KRT8
F0 F TCDD MC new - 2025-01-31 05:19 PM		PDGFRB		kinase						0.0056	COL1A2,DAB2
F0 F TCDD MC new - 2025-01-31 05:19 PM		PTPN3	0.036	phosphatase						0.0056	ANGPTL4,TAGLN
F0 F TCDD MC new - 2025-01-31 05:19 PM		RAS homolog		group						0.0056	ABCA1,PLAU	Ap1,EGR1,ERK,IL13,JNK,JUND,MAPK8,MYC,NFKB1,NFKBIA,NFkB (complex),PPARG,RAS homolog,SP1,STAT3,TP53,estrogen receptor,p38 MAPK
F0 F TCDD MC new - 2025-01-31 05:19 PM		TNFRSF11A		transmembrane receptor						0.0056	RELA,VCAM1	AKT,ATF2,EGR1,HIF1A,NFE2L2,NFKB1,NFKBIA,NFkB (complex),NOTCH1,RELA,SP1,STAT3,TNFRSF11A
F0 F TCDD MC new - 2025-01-31 05:19 PM		WWP2	0.239	enzyme						0.0056	CALCOCO2,TAGLN
F0 F TCDD MC new - 2025-01-31 05:19 PM		mezerein		chemical - endogenous non-mammalian						0.0056	HLA-B,SLC16A6
F0 F TCDD MC new - 2025-01-31 05:19 PM		TBX3	0.374	transcription regulator		1	bias	0.687	-0.512	0.00564	ATP1B1,FOSL1,GJA1,MMP14,PFKP
F0 F TCDD MC new - 2025-01-31 05:19 PM		SOX2	-0.066	transcription regulator		0.233	bias	0.279	-0.535	0.00567	CDH2,CLDN11,GJA1,GSK3B,HEY1,KRT18,NOTCH1,NRP1	Ap1,EGR1,HDAC3,POU5F1,SMAD4,SOX2,SP1,TP53
F0 F TCDD MC new - 2025-01-31 05:19 PM		KLF11	-0.288	transcription regulator						0.00571	CAV1,COL1A2,MMP14,PLAU
F0 F TCDD MC new - 2025-01-31 05:19 PM		5-hydroxytryptamine		chemical - endogenous mammalian		1.109	bias	0.538	-0.083	0.00574	CDH2,SLC16A6,SMOX,TNFRSF1A,VCAM1	5-hydroxytryptamine,Ap1,ESR2,IL6,NFKBIA,SP1,STAT3
F0 F TCDD MC new - 2025-01-31 05:19 PM		ITGB3	0.794	transmembrane receptor						0.00579	COL1A2,MMP14,PLAU	Ap1,Collagen type IV,HIF1A,ITGB3,JUN,NFE2L2,NFKBIA,NFkB (complex),PIK3R1,RAC1,RELA,SMAD,SMAD1,SMAD4,SP1,SPP1,STAT3,TGF beta
F0 F TCDD MC new - 2025-01-31 05:19 PM		LDHA	0.127	enzyme						0.00579	COL1A2,GAPDHS,LAMA4
F0 F TCDD MC new - 2025-01-31 05:19 PM		MAP2K3		kinase						0.00579	COL1A2,PLAU,RELA	ATF2,IL4,MAP2K3,MYC,NFKB1,NFKBIA,NFkB (complex),RELA,SP1
F0 F TCDD MC new - 2025-01-31 05:19 PM		TNFAIP3	0.509	enzyme						0.00579	COL1A2,RELA,VCAM1	ATF2,CREBBP,IL4,IRAK1,IRF1,MYC,NFKB1,NFKBIA,NFkB (complex),RELA,SP1,STAT3,TNFAIP3,TP53
F0 F TCDD MC new - 2025-01-31 05:19 PM		YTHDF1	-0.204	other						0.00579	HEY1,MFGE8,NOTCH1
F0 F TCDD MC new - 2025-01-31 05:19 PM		gabapentin		chemical drug						0.00579	HMOX1,NOS1,RELA
F0 F TCDD MC new - 2025-01-31 05:19 PM		glutathione		chemical - endogenous mammalian						0.00579	FOXO3,HMOX1,VCAM1	AKT,Ap1,EGR1,FOS,HTT,IKBKB,JUN,MYC,NFE2L2,NFKBIA,NFkB (complex),NOTCH1,RELA,SMAD3,SP1,TP53,glutathione,hydrogen peroxide
F0 F TCDD MC new - 2025-01-31 05:19 PM		molybdenum disulfide		chemical reagent		1	bias	-0.391	1.782	0.00585	COL12A1,DUSP6,GPNMB,HMOX1
F0 F TCDD MC new - 2025-01-31 05:19 PM		BRD4	-0.119	kinase		1.501	bias	0.755	-0.33	0.00588	COL1A2,HMOX1,PLAU,SLC16A6,TAGLN,VCAM1	Ap1,BRD4,CREBBP,EGR1,FOS,GATA4,HIF1A,JNK,JUN,MAPK14,MYC,NCOA3,NFKB1,NFKBIA,NFkB (complex),RELA,SP1,STAT3,TP53
F0 F TCDD MC new - 2025-01-31 05:19 PM		tanespimycin		chemical drug		0.762	bias	-0.449	1.653	0.006	CAV1,KRT18,KRT8,PLAU	Ap1,ERK,HTT,IKBKB,NFKB1,NFKBIA,NFkB (complex),PPARG,RELA,SP1,STAT3,TP53,estrogen receptor,tanespimycin
F0 F TCDD MC new - 2025-01-31 05:19 PM		tetrodotoxin		chemical drug						0.006	ATP1B1,B2M,Cntnap5c,GRB10
F0 F TCDD MC new - 2025-01-31 05:19 PM		propylthiouracil		chemical drug						0.00607	ENPEP,LGALS1,NRP1,SCG3,SNCG
F0 F TCDD MC new - 2025-01-31 05:19 PM		TFEB	1.361	transcription regulator		1.387	bias	0.727	-0.227	0.00609	ASAH1,CADM4,FOSL1,GUSB,HEXB,PLAU,TAGLN
F0 F TCDD MC new - 2025-01-31 05:19 PM		ACTN4		transcription regulator						0.00611	ANGPTL4,CDH2
F0 F TCDD MC new - 2025-01-31 05:19 PM		CYP2E1		enzyme						0.00611	COL1A2,HMOX1	ATF2,CYP2E1,NFKB1,NFKBIA,NFkB (complex),RELA,SP1
F0 F TCDD MC new - 2025-01-31 05:19 PM		DDX17	-0.067	enzyme						0.00611	ABCA1,FOSL1	Ap1,DDX17,ERK,PPARG,SP1,TP53,estrogen receptor
F0 F TCDD MC new - 2025-01-31 05:19 PM		FGFR		group						0.00611	HEY1,HMOX1	Ap1,ERK,FGFR,PPARG,SP1,TP53,estrogen receptor
F0 F TCDD MC new - 2025-01-31 05:19 PM		NADPH oxidase		complex						0.00611	HMOX1,VCAM1	AKT,ATF2,Ap1,EGR1,FOS,JNK,MYC,NADPH oxidase,NFE2L2,NFKB1,NFKBIA,NFkB (complex),NOTCH1,PPARA,PPARG,RELA,SP1,STAT3,arachidonic acid,p38 MAPK
F0 F TCDD MC new - 2025-01-31 05:19 PM		PLA2G6	-0.043	enzyme						0.00611	ALOX12,RELA
F0 F TCDD MC new - 2025-01-31 05:19 PM		PREX1	0.325	other						0.00611	CDH2,PLAU
F0 F TCDD MC new - 2025-01-31 05:19 PM		RELB	-0.018	transcription regulator						0.00615	ATP1B1,B2M,RELA,TNFRSF1A	REL,RELB
F0 F TCDD MC new - 2025-01-31 05:19 PM		CITED2	-0.643	transcription regulator		-1.982	bias	-0.756	-0.483	0.00618	ANGPTL4,B2M,LGALS9,PLAU,RELA	CEBPA,CITED2,IL1B,KLF6,NFkB (complex),SMAD4,STAT3
F0 F TCDD MC new - 2025-01-31 05:19 PM		INHBA	0.41	growth factor		1.455	bias	0.505	0.353	0.00618	ACTN1,CDH2,CLDN11,KLF13,TAGLN	INHBA,PPARGC1A,SMAD3,SMAD7,SP1,SP3,STAT3
F0 F TCDD MC new - 2025-01-31 05:19 PM		HOXD10	-0.024	transcription regulator						0.00625	EZR,MMP14,RHOC
F0 F TCDD MC new - 2025-01-31 05:19 PM		ZBTB7B		transcription regulator						0.00625	COL1A2,NRP1,PDP2
F0 F TCDD MC new - 2025-01-31 05:19 PM		eflornithine		chemical drug						0.00625	GPX1,HLA-B,HMOX1
F0 F TCDD MC new - 2025-01-31 05:19 PM		TAL1	0.347	transcription regulator						0.0063	HLA-B,HSD17B14,NOS1,NOTCH1,RELA	ATF2,NFKB1,NFKBIA,NFkB (complex),RELA,SP1,TAL1
F0 F TCDD MC new - 2025-01-31 05:19 PM		lysophosphatidylcholine		chemical - other						0.0063	ABCA1,GJA1,GPX1,PLAU	AR,Ap1,CTNNB1,EGR1,ERK1/2,JNK,LDL,MYC,NFE2L2,NFKB1,NFKBIA,NFkB (complex),PLAU,SP1,STAT3,TP53,YAP1,lysophosphatidylcholine,p38 MAPK
F0 F TCDD MC new - 2025-01-31 05:19 PM		RXRA	0.831	ligand-dependent nuclear receptor		0.808		-0.052	0.934	0.00648	ABCA1,FABP6,GPX1,HMOX1,NEDD9,SLC6A8,TXN	RXRA,VDR
F0 F TCDD MC new - 2025-01-31 05:19 PM		PLAU	1.576	peptidase						0.00649	CDH2,GJA1,PLAU	Ap1,CEBPA,CTNNB1,EGR1,HDAC3,ITGA5,JUN,PLAU,PLAUR,SMAD4,SP1,STAT3,TP53,TP63
F0 F TCDD MC new - 2025-01-31 05:19 PM		ADORA2A	1.131	g-protein coupled receptor		1.941		0.149	1.652	0.00661	ABCA1,ATP1A3,ATP2B3,HMOX1
F0 F TCDD MC new - 2025-01-31 05:19 PM		PKA		complex						0.00661	CAV1,CDH2,GJA1,HMOX1	AR,Ap1,CREB1,EGR1,ESR2,FOS,GLI1,HIF1A,JNK,JUN,MYC,NCOA3,NFKB1,NFkB (complex),PKA,SP1,STAT3,TP53,p38 MAPK
F0 F TCDD MC new - 2025-01-31 05:19 PM		APLNR		g-protein coupled receptor						0.00664	CDH2,VCAM1	AKT,APLNR,ATF2,Ap1,EGR1,HIF1A,IL17A,JNK,JUN,MYC,NFE2L2,NFkB (complex),NOTCH1,PI3K (complex),SP1,STAT3
F0 F TCDD MC new - 2025-01-31 05:19 PM		C-SRC		group						0.00664	ASAH1,HMOX1
F0 F TCDD MC new - 2025-01-31 05:19 PM		LILRB1		transmembrane receptor						0.00664	CAV1,FOXO3
F0 F TCDD MC new - 2025-01-31 05:19 PM		ML290		chemical reagent						0.00664	CAV1,COL1A2
F0 F TCDD MC new - 2025-01-31 05:19 PM		NLRC5	1.06	transcription regulator						0.00664	B2M,HLA-B
F0 F TCDD MC new - 2025-01-31 05:19 PM		Ni2+		chemical reagent						0.00664	ANGPTL4,VCAM1
F0 F TCDD MC new - 2025-01-31 05:19 PM		SAR1B	-0.014	enzyme						0.00664	ABCA1,RELA
F0 F TCDD MC new - 2025-01-31 05:19 PM		bosentan		chemical drug						0.00664	COL1A2,EZR	Ap1,EDN1,JUN,MYC,SP1,STAT3,bosentan
F0 F TCDD MC new - 2025-01-31 05:19 PM		cafestol		chemical - endogenous non-mammalian						0.00664	ABCA1,FABP6
F0 F TCDD MC new - 2025-01-31 05:19 PM		diethylnitrosamine		chemical toxicant						0.00665	CDH2,COL1A2,HMOX1,KRT8,RELA	AKT,ATF2,Ap1,CREBBP,EGR1,ESR2,IL6,NFE2L2,NFKB1,NFKBIA,NFkB (complex),NOTCH1,RELA,SP1,SP3,STAT3,TNF,TP53,diethylnitrosamine
F0 F TCDD MC new - 2025-01-31 05:19 PM		BMP4	0.699	growth factor		1.024	bias	0.532	-0.079	0.00671	FGFR2,GJA1,HEY1,MMP14,PFKM,TAGLN	BMP4,CEBPA,CTNNB1,JUN,SMAD4,STAT3,TGFBR2,TP63
F0 F TCDD MC new - 2025-01-31 05:19 PM		ROCK2	0.048	kinase						0.00674	CDH2,TAGLN,VCAM1	APP,Ap1,CD44,CREB1,CTNNB1,E2F1,HIF1A,JUN,NFE2L2,NFKB1,NFKBIA,NR3C1,RAC1,RELA,ROCK2,SMAD3,STAT3,YAP1
F0 F TCDD MC new - 2025-01-31 05:19 PM		TFAP2A	1.154	transcription regulator						0.00693	ABCA1,MMP14,NOS1,PLAU	Ap1,EGR1,HDAC3,SMAD4,SP1,SP3,TFAP2A,TP53
F0 F TCDD MC new - 2025-01-31 05:19 PM		GSK2816126		chemical drug						0.00699	CDH2,HEY1,SLC7A8
F0 F TCDD MC new - 2025-01-31 05:19 PM		SIRT3	-0.303	enzyme						0.00699	GSK3B,PFKM,RELA
F0 F TCDD MC new - 2025-01-31 05:19 PM		USP8	-0.234	peptidase						0.00699	B2M,ERAP1,HLA-B	CREBBP,NFKB1,NFKBIA,NFkB (complex),RELA,TP53,USP8
F0 F TCDD MC new - 2025-01-31 05:19 PM		11,12-epoxyeicosatrienoic acid		chemical - endogenous mammalian						0.0072	RELA,VCAM1	11,12-epoxyeicosatrienoic acid,AKT,ATF2,E2F1,EGR1,FOS,FOXO1,FOXO3,HIF1A,MAPK,NFE2L2,NFKB1,NFKBIA,NFkB (complex),NOTCH1,PPARG,PPARGC1A,RELA,SIRT1,SP1,TP53
F0 F TCDD MC new - 2025-01-31 05:19 PM		CD81	0.942	other						0.0072	MMP14,VCAM1	AKT,Ap1,CD81,EGR1,HIF1A,JUN,NFE2L2,NFkB (complex),NOTCH1,RAC1,SP1,STAT3
F0 F TCDD MC new - 2025-01-31 05:19 PM		ETS (family)		group						0.0072	DAB2,PLAU
F0 F TCDD MC new - 2025-01-31 05:19 PM		FABP1		transporter						0.0072	FABP6,HMOX1
F0 F TCDD MC new - 2025-01-31 05:19 PM		MELK	-0.153	kinase						0.0072	CDH2,HMOX1	AKT,EGR1,MELK,NFE2L2,NFkB (complex),NOTCH1,PPARGC1A,SMAD3,SMAD7,SP1,SP3,STAT3
F0 F TCDD MC new - 2025-01-31 05:19 PM		MYH3		enzyme						0.0072	ACTN1,COL12A1
F0 F TCDD MC new - 2025-01-31 05:19 PM		NEU3	0.528	enzyme						0.0072	GPNMB,HEXB
F0 F TCDD MC new - 2025-01-31 05:19 PM		NOX1	-0.042	enzyme						0.0072	HMOX1,RELA	AKT,ATF2,Ap1,CHUK,EGR1,HTT,IKBKB,NFE2L2,NFKB1,NFKBIA,NFkB (complex),NOTCH1,NOX1,RELA,SP1,STAT3,TP53
F0 F TCDD MC new - 2025-01-31 05:19 PM		TRA2B	0.207	other						0.0072	ANGPTL4,FOSL1
F0 F TCDD MC new - 2025-01-31 05:19 PM		USP36	-0.104	peptidase						0.0072	RELA,TXN
F0 F TCDD MC new - 2025-01-31 05:19 PM		amitriptyline		chemical drug						0.0072	ASAH1,TAGLN
F0 F TCDD MC new - 2025-01-31 05:19 PM		arecoline		chemical drug						0.0072	HMOX1,VCAM1	AKT,ATF2,EGR1,HIF1A,JUN,NFE2L2,NFkB (complex),NOTCH1,PI3K (complex),SP1,STAT3,arecoline
F0 F TCDD MC new - 2025-01-31 05:19 PM		probucol		chemical drug						0.0072	HMOX1,VCAM1	ATF2,CAV1,EGR1,LDL,NFE2L2,NFKB1,NFKBIA,NFkB (complex),RELA,SIRT1,SP1,STAT3,TP53,YAP1,probucol
F0 F TCDD MC new - 2025-01-31 05:19 PM		IL6ST	1.119	transmembrane receptor						0.00724	NOTCH1,TNFRSF1A,VCAM1	Ap1,EGR1,ESR2,IFNG,IL6,IL6ST,MYC,NFKB1,NFKBIA,NFkB (complex),RELA,SP1,SP3,STAT3,p38 MAPK
F0 F TCDD MC new - 2025-01-31 05:19 PM		MAP2K6	-0.002	kinase						0.00724	ESR2,PLAU,RELA	AR,ATF2,Ap1,ESR1,ESR2,IL6,MAP2K3,MAP2K6,NFKBIA,NFkB (complex),RELA,SP1,STAT3
F0 F TCDD MC new - 2025-01-31 05:19 PM		PLG	0.341	peptidase						0.00724	CAV1,MFGE8,PLAU	EGR1,MYC,NFKB1,NFkB (complex),PLG,SP1,p38 MAPK
F0 F TCDD MC new - 2025-01-31 05:19 PM		PRKAA2	0.415	kinase						0.00744	FGFR2,FOXO3,NOS1,VCAM1	AKT,AMPK,ATP,CREB1,E2F1,EGR1,FOXO1,FOXO3,NFE2L2,NFkB (complex),NOTCH1,PRKAA2,SIRT1,SP1,TP53
F0 F TCDD MC new - 2025-01-31 05:19 PM		EFNA1	0.809	other						0.00751	DUSP6,FOSL1,KRT18	EFNA1,EGR1,HIF1A,JUN,RELA,SP1,SRC
F0 F TCDD MC new - 2025-01-31 05:19 PM		GnRH analog		biologic drug		0.896		-0.031	0.971	0.00752	ACTN1,CADM4,MUC3A,RELA,TNS2,TPBG
F0 F TCDD MC new - 2025-01-31 05:19 PM		KDM5B	0.305	enzyme		-0.132	bias	-0.453	0.767	0.00761	CAV1,FGFR2,NEDD9,SMOX
F0 F TCDD MC new - 2025-01-31 05:19 PM		1-palmitoyl-2-arachidonyl-sn-glycero-3-phosphorylcholine		chemical - endogenous mammalian						0.00777	HMOX1,VCAM1	1-palmitoyl-2-arachidonyl-sn-glycero-3-phosphorylcholine,AKT,Ap1,CAV1,EGR1,HIF1A,JUN,NFE2L2,NFKBIA,NFkB (complex),NOTCH1,NR3C1,PPARA,PPARG,RAC1,RELA,SIRT1,SP1,STAT3
F0 F TCDD MC new - 2025-01-31 05:19 PM		ADAMTS12	0.475	peptidase						0.00777	LGALS1,TAGLN
F0 F TCDD MC new - 2025-01-31 05:19 PM		BPIFB1		other						0.00777	CDH2,RELA
F0 F TCDD MC new - 2025-01-31 05:19 PM		CBP/p300		group						0.00777	ABCA1,RELA
F0 F TCDD MC new - 2025-01-31 05:19 PM		MAT1A	0.481	enzyme						0.00777	ATP1B1,KRT18
F0 F TCDD MC new - 2025-01-31 05:19 PM		P2RX7	-0.133	ion channel						0.00777	HMOX1,TNFRSF1A	ATF2,EGR1,MYC,NFKB1,NFKBIA,NFkB (complex),P2RX7,RELA,SP1,p38 MAPK
F0 F TCDD MC new - 2025-01-31 05:19 PM		PCYT1A	-0.108	enzyme						0.00777	ABCA1,DRGX
F0 F TCDD MC new - 2025-01-31 05:19 PM		plumbagin		chemical drug						0.00777	GSK3B,PTPN6
F0 F TCDD MC new - 2025-01-31 05:19 PM		ADCYAP1		other		0.762		0.203	0.36	0.00778	ACTN1,FGFR2,KRT8,NOS1,RELA
F0 F TCDD MC new - 2025-01-31 05:19 PM		ibrutinib		chemical drug		-1	bias	-0.61	0.221	0.00796	CLDN11,COX6B1,NELL2,RELA
F0 F TCDD MC new - 2025-01-31 05:19 PM		FNDC5	0.732	other						0.00805	ATP1B1,ATP2B3,TXN
F0 F TCDD MC new - 2025-01-31 05:19 PM		GNA12	0.49	enzyme						0.00805	ALOX12,EZR,TAGLN	GNA12,SRF
F0 F TCDD MC new - 2025-01-31 05:19 PM		Hif1		complex						0.00805	HEY1,HMOX1,LGALS1
F0 F TCDD MC new - 2025-01-31 05:19 PM		SGK1	-0.214	kinase						0.00805	CFTR,SLC1A1,SLC6A8
F0 F TCDD MC new - 2025-01-31 05:19 PM		miR-199a-5p (and other miRNAs w/seed CCAGUGU)		mature microrna						0.00805	NEDD9,RELA,TAGLN
F0 F TCDD MC new - 2025-01-31 05:19 PM		nelfinavir		chemical drug						0.00805	ARHGEF2,DGAT1,HMOX1	ADIPOQ,PPARA,PPARG,PPARGC1A,fatty acid,nelfinavir
F0 F TCDD MC new - 2025-01-31 05:19 PM		CX3CL1		cytokine						0.00814	APOD,GPNMB,HMOX1,MFGE8
F0 F TCDD MC new - 2025-01-31 05:19 PM		halofuginone		chemical drug						0.00814	COL1A2,LGALS1,TAGLN,VCAM1
F0 F TCDD MC new - 2025-01-31 05:19 PM		AZ-1		chemical - protease inhibitor						0.00833	ASAH1,ERAP1,NOTCH1
F0 F TCDD MC new - 2025-01-31 05:19 PM		COP1	-0.152	enzyme						0.00833	GJA1,GPNMB,OLFML3
F0 F TCDD MC new - 2025-01-31 05:19 PM		estradiol benzoate		chemical drug						0.00833	ESR2,GJA1,PLAU	Ap1,EGR1,IGF1,JUN,NFKBIA,SP1,estradiol benzoate
F0 F TCDD MC new - 2025-01-31 05:19 PM		cytokine		group		0.832	bias	0.724	-0.573	0.00833	HMOX1,NOS1,PLAU,VCAM1	ATF1,ATF2,CHUK,EGR1,FOS,HIF1A,MAPK,MYC,NFKB1,NFKBIA,NFkB (complex),NOTCH1,PKC,PPARA,RELA,SP1,SRF,cytokine,p38 MAPK
F0 F TCDD MC new - 2025-01-31 05:19 PM		FABP3	-0.174	transporter						0.00836	COL1A2,PLAU	EGR1,FABP3,FOS,NFkB (complex),PPARA,PPARG,arachidonic acid
F0 F TCDD MC new - 2025-01-31 05:19 PM		FGF4	0.391	growth factor						0.00836	FOXO3,MMP14	Ap1,ERK,FGF4,PPARG,SP1,TP53,estrogen receptor
F0 F TCDD MC new - 2025-01-31 05:19 PM		MAFG	0.351	transcription regulator						0.00836	ABCC5,HMOX1
F0 F TCDD MC new - 2025-01-31 05:19 PM		bevacizumab		biologic drug						0.00836	CDH2,NRP1
F0 F TCDD MC new - 2025-01-31 05:19 PM		diethylmaleate		chemical toxicant						0.00836	B2M,HMOX1	CIITA,CREBBP,EP300,HIF1A,HMGA1,KLF4,NFKB1,NFKBIA,NFkB (complex),RELA,STAT3,diethylmaleate
F0 F TCDD MC new - 2025-01-31 05:19 PM		dipyridamole		chemical drug						0.00836	CDH2,HMOX1	Ap1,CAV1,EGR1,NFKBIA,NFkB (complex),RELA,SIRT1,SPP1,STAT3,dipyridamole
F0 F TCDD MC new - 2025-01-31 05:19 PM		MACROH2A1	-0.157	other						0.00861	ABCA1,ANXA2,PLAU
F0 F TCDD MC new - 2025-01-31 05:19 PM		MAP2K1/2		group						0.00861	FOSL1,GJA1,HMOX1	Ap1,CEBPA,CTNNB1,EGR1,JNK,JUN,MAP2K1/2,MYC,NFKB1,NFkB (complex),SMAD4,SP1,STAT3,TP63,p38 MAPK
F0 F TCDD MC new - 2025-01-31 05:19 PM		STIM1	0.68	ion channel						0.00861	FOSL1,GPX1,HMOX1
F0 F TCDD MC new - 2025-01-31 05:19 PM		ZEB2	0.329	transcription regulator						0.00861	CDH2,KRT18,VCAM1	Ap1,EGR1,JNK,MYC,SP1,STAT3,ZEB2
F0 F TCDD MC new - 2025-01-31 05:19 PM		sorafenib		chemical drug						0.00861	HEY1,HMOX1,NOTCH1	CEBPA,CTNNB1,FLT1,JUN,KDR,SMAD4,STAT3,TP63,sorafenib
F0 F TCDD MC new - 2025-01-31 05:19 PM		GFI1	0.307	transcription regulator	Inhibited	-2	bias	-0.766	-0.467	0.00889	GJA1,GUSB,RELA,TNFRSF1A	CEBPA,GFI1,IL1B,KLF6,NFkB (complex),NOTCH1,SMAD4,SP1,SP3,STAT3,TNF,TP53
F0 F TCDD MC new - 2025-01-31 05:19 PM		MYO6	0.663	other						0.0089	B2M,DUSP6,TAGLN
F0 F TCDD MC new - 2025-01-31 05:19 PM		N-[(2Z)-3-(4,5-dihydro-1,3-thiazol-2-yl)-1,3-thiazolidin-2-yl idene]-5H dibenzo[a,d][7]annulen-5-amine		chemical reagent						0.0089	ESR2,RHOC,SNCG
F0 F TCDD MC new - 2025-01-31 05:19 PM		FOXA2	0.346	transcription regulator						0.00892	ANGPTL4,ATP1B1,COL1A2,PFKP,RELA,TAGLN,TNFRSF1A	FOXA2,NR1H,NR3C1,RNA polymerase II
F0 F TCDD MC new - 2025-01-31 05:19 PM		CCNC	-0.211	enzyme						0.00898	NOTCH1,VCAM1	CCNC,E2F1,SIRT1
F0 F TCDD MC new - 2025-01-31 05:19 PM		PKNOX1	0.108	transcription regulator						0.00898	NOTCH1,PLAU
F0 F TCDD MC new - 2025-01-31 05:19 PM		SLC39A8		transporter						0.00898	DAB2,GUSB
F0 F TCDD MC new - 2025-01-31 05:19 PM		UTP		chemical - endogenous mammalian						0.00898	CDH2,VCAM1	AKT,Ap1,EGR1,HIF1A,JNK,JUN,MYC,NFE2L2,NFkB (complex),NOTCH1,RAC1,SP1,STAT3,UTP
F0 F TCDD MC new - 2025-01-31 05:19 PM		desipramine		chemical drug						0.00898	ASAH1,HMOX1	Ap1,EGR1,JNK,MYC,SP1,STAT3,desipramine
F0 F TCDD MC new - 2025-01-31 05:19 PM		mir-143		microrna						0.00898	NOTCH1,TAGLN	HIF1A,NOTCH1,RELA,SMAD3,STAT3,YY1,mir-143
F0 F TCDD MC new - 2025-01-31 05:19 PM		PPP2CA	0.045	phosphatase		-0.339		0.024	-0.387	0.00909	B2M,ERAP1,FOXO3,TNS2
F0 F TCDD MC new - 2025-01-31 05:19 PM		ZBTB10	0.072	transcription regulator	Activated	2	bias	0.792	0.415	0.00909	B2M,LGALS9,RELA,TNFRSF1A	REL,RELB,ZBTB10
F0 F TCDD MC new - 2025-01-31 05:19 PM		REL	-0.143	transcription regulator						0.00919	B2M,FOSL1,FOXO3,PFKM,RELA
F0 F TCDD MC new - 2025-01-31 05:19 PM		JUND	1.103	transcription regulator						0.0092	FOSL1,HMOX1,PLAU	Ap1,FOS,FOSL2,IFNG,JUN,JUNB,JUND,MYC,NFKB1,NFkB (complex),RELA,SP1,SP3,STAT3,TP53
F0 F TCDD MC new - 2025-01-31 05:19 PM		rottlerin		chemical drug						0.0092	ABCA1,HMOX1,VCAM1	ATF1,ATF2,Ap1,EGR1,FOS,GATA4,JNK,JUN,MAPK14,MYC,NCOA3,NFKB1,NFkB (complex),PARP1,PKC,PPARA,SIRT1,SP1,SRF,STAT3,p38 MAPK,rottlerin
F0 F TCDD MC new - 2025-01-31 05:19 PM		MYD88	0.303	other	Activated	2.2	bias	0.82	0.396	0.00934	ACTN1,HMOX1,MMP14,RELA,TNFRSF1A,VCAM1	AKT,ATF2,Ap1,CEBPA,CSF3,EGR1,ESR2,IL6,JUN,MYC,MYD88,NFE2L2,NFKB1,NFKBIA,NFkB (complex),NOTCH1,RELA,SMAD3,SMAD7,SP1,STAT3,WWTR1,YAP1
F0 F TCDD MC new - 2025-01-31 05:19 PM		CREM	1.44	transcription regulator						0.00948	ABCA1,NOS1,NOTCH1,PDP2	CREB1,CREBBP,CREM,EP300,FOXO1,NCOA3,SP1,STAT3,insulin
F0 F TCDD MC new - 2025-01-31 05:19 PM		L-arginine		chemical - endogenous mammalian						0.0095	KRT8,RELA,TAGLN	Ca2+,FOS,HDAC4,HTT,L-arginine,NOTCH1,SP1
F0 F TCDD MC new - 2025-01-31 05:19 PM		E2F1	-0.044	transcription regulator		1.558	bias	0.6	0.231	0.00956	CAV1,CDH2,FGFR2,FOXO3,NOTCH1,NRP1,VCAM1,YWHAE	AKT,CREB1,E2F1,EGR1,FOXO1,HIF1A,NFE2L2,NFkB (complex),NOTCH1,PPARG,PPARGC1A,SIRT1,SP1
F0 F TCDD MC new - 2025-01-31 05:19 PM		AKTIP	-0.349	other						0.00961	COL12A1,COL1A2
F0 F TCDD MC new - 2025-01-31 05:19 PM		EPOR	1.353	transmembrane receptor						0.00961	HMOX1,VCAM1	ATF2,EGR1,EPOR,FOS,HIF1A,MAPK,MYC,NFKB1,NFKBIA,NFkB (complex),RELA,SP1,p38 MAPK
F0 F TCDD MC new - 2025-01-31 05:19 PM		GABARAPL2	-0.157	other						0.00961	GUSB,HLA-B
F0 F TCDD MC new - 2025-01-31 05:19 PM		MEG3		other						0.00961	CDH2,NOTCH1	AKT,EGR1,MEG3,NFE2L2,NFkB (complex),NOTCH1,SP1
F0 F TCDD MC new - 2025-01-31 05:19 PM		MUC4		other						0.00961	CDH2,KRT18
F0 F TCDD MC new - 2025-01-31 05:19 PM		RAD21L1		other						0.00961	DUSP6,HLA-B
F0 F TCDD MC new - 2025-01-31 05:19 PM		SMTNL1		other						0.00961	GJA1,PFKM
F0 F TCDD MC new - 2025-01-31 05:19 PM		XIAP	-0.171	enzyme						0.00961	CDH2,RELA	AKT,Ap1,EGR1,JUND,MAPK8,MDM2,MYC,NFE2L2,NFkB (complex),NOTCH1,SMAD3,SP1,STAT3,TP53,XIAP
F0 F TCDD MC new - 2025-01-31 05:19 PM		acteoside		chemical - endogenous non-mammalian						0.00961	HMOX1,PTPN6
F0 F TCDD MC new - 2025-01-31 05:19 PM		ethidium		chemical drug						0.00961	PLAU,VCAM1
F0 F TCDD MC new - 2025-01-31 05:19 PM		geranylgeranyl pyrophosphate		chemical - endogenous mammalian						0.00961	ABCA1,VCAM1	ATF2,EGR1,MYC,NFKB1,NFkB (complex),PARP1,SIRT1,SP1,geranylgeranyl pyrophosphate,p38 MAPK
F0 F TCDD MC new - 2025-01-31 05:19 PM		imipramine		chemical drug						0.00961	ASAH1,TAGLN
F0 F TCDD MC new - 2025-01-31 05:19 PM		silymarin		chemical drug						0.00961	RELA,TNFRSF1A	ATF2,GPX1,NFKB1,NFKBIA,NFkB (complex),RELA,SP1,silymarin
F0 F TCDD MC new - 2025-01-31 05:19 PM		tosylphenylalanyl chloromethyl ketone		chemical - protease inhibitor						0.00961	CDH2,VCAM1	AKT,EGR1,NFE2L2,NFkB (complex),NOTCH1,SP1,tosylphenylalanyl chloromethyl ketone
F0 F TCDD MC new - 2025-01-31 05:19 PM		xanthine derivative CB002 analog 4		chemical reagent						0.00961	ASAH1,TXN
F0 F TCDD MC new - 2025-01-31 05:19 PM		zinc sulfate		chemical drug						0.00961	GSK3B,HMOX1	EP300,HDAC1,NFKB1,RELA,SMAD7,TP53,zinc sulfate
F0 F TCDD MC new - 2025-01-31 05:19 PM		growth hormone		group						0.00965	ANGPTL4,MEP1B,NEDD9,NOTCH1,SLC7A9
F0 F TCDD MC new - 2025-01-31 05:19 PM		MBD3	-0.156	other						0.0098	CDH2,FOSL1,GSK3B	AKT,Ap1,EGR1,FOS,JUN,MBD3,MYC,NFE2L2,NFkB (complex),NOTCH1,SP1,TP53
F0 F TCDD MC new - 2025-01-31 05:19 PM		NGEF	-0.395	other						0.0098	GPNMB,HEY1,TAGLN
F0 F TCDD MC new - 2025-01-31 05:19 PM		PTHLH	0.033	other						0.0098	GPX1,GSK3B,PLAU	FN1,PTHLH,RUNX2,SP1,STAT3,YAP1
F0 F TCDD MC new - 2025-01-31 05:19 PM		infliximab		biologic drug						0.0098	CDH2,G0S2,RELA
F0 F TCDD MC new - 2025-01-31 05:19 PM		EGLN		group	Inhibited	-2	bias	-0.879	-0.242	0.00989	CAVIN1,FABP6,HLA-B,PFKP
F0 F TCDD MC new - 2025-01-31 05:19 PM		IGF1R	0.301	transmembrane receptor	Activated	2.182	bias	0.642	0.781	0.00997	GJA1,GRB10,PLAU,RELA,SNCG,TXN	ATF2,Ap1,EGR1,FOS,HIF1A,IGF1,IGF1R,JUN,MAP2K3,MAPK,MYC,NFKB1,NFKBIA,NFkB (complex),PI3K (complex),SP1,STAT3,TP53
F0 F TCDD MC new - 2025-01-31 05:19 PM		FEV	-0.191	transcription regulator						0.0101	ANXA2,SLC7A8,VCAM1
F0 F TCDD MC new - 2025-01-31 05:19 PM		FGF21		growth factor						0.0101	DGAT1,FGFR2,RELA
F0 F TCDD MC new - 2025-01-31 05:19 PM		linoleic acid		chemical - endogenous mammalian						0.0101	ABCA1,ANGPTL4,VCAM1
F0 F TCDD MC new - 2025-01-31 05:19 PM		miR-21-5p (and other miRNAs w/seed AGCUUAU)		mature microrna						0.0101	CDH2,HMOX1,TAGLN
F0 F TCDD MC new - 2025-01-31 05:19 PM		GATA3	1.23	transcription regulator		-0.418		0.095	-0.628	0.0101	ANGPTL4,CDH2,ELOVL6,NOTCH1,VCAM1
F0 F TCDD MC new - 2025-01-31 05:19 PM		(20S,23)-dihydroxyvitamin D3		chemical - endogenous mammalian						0.0102	COL1A2
F0 F TCDD MC new - 2025-01-31 05:19 PM		17-epiestriol		chemical - endogenous mammalian						0.0102	VCAM1
F0 F TCDD MC new - 2025-01-31 05:19 PM		1R,20,23-trihydroxyvitamin D3		chemical - endogenous mammalian						0.0102	COL1A2
F0 F TCDD MC new - 2025-01-31 05:19 PM		1alpha,20-dihydroxyvitamin D3		chemical - endogenous mammalian						0.0102	COL1A2
F0 F TCDD MC new - 2025-01-31 05:19 PM		2-methoxycinnamaldehyde		chemical - endogenous non-mammalian						0.0102	HMOX1
F0 F TCDD MC new - 2025-01-31 05:19 PM		20S-hydroxyvitamin-d3		chemical - endogenous mammalian						0.0102	COL1A2
F0 F TCDD MC new - 2025-01-31 05:19 PM		4',6,7-trihydroxyisoflavone		chemical - endogenous non-mammalian						0.0102	ESR2
F0 F TCDD MC new - 2025-01-31 05:19 PM		6-hydroxy-enterolactone		chemical - endogenous mammalian						0.0102	ESR2
F0 F TCDD MC new - 2025-01-31 05:19 PM		6-phenylhexyl isothiocyanate		chemical reagent						0.0102	NOTCH1
F0 F TCDD MC new - 2025-01-31 05:19 PM		ADCY1	0.866	enzyme						0.0102	ABCA1
F0 F TCDD MC new - 2025-01-31 05:19 PM		AKAP1	-0.185	other						0.0102	HMOX1
F0 F TCDD MC new - 2025-01-31 05:19 PM		ALDH1A1		enzyme						0.0102	NOTCH1
F0 F TCDD MC new - 2025-01-31 05:19 PM		AZD2858		chemical drug						0.0102	NOTCH1
F0 F TCDD MC new - 2025-01-31 05:19 PM		BBOX1-AS1		other						0.0102	PFKM
F0 F TCDD MC new - 2025-01-31 05:19 PM		BCAN	0.587	other						0.0102	CDH2
F0 F TCDD MC new - 2025-01-31 05:19 PM		BayCysLT2		chemical reagent						0.0102	RELA
F0 F TCDD MC new - 2025-01-31 05:19 PM		CALD1		other						0.0102	CDH2
F0 F TCDD MC new - 2025-01-31 05:19 PM		CAMKK (family)		group						0.0102	ABCA1
F0 F TCDD MC new - 2025-01-31 05:19 PM		CERS3	0.215	transcription regulator						0.0102	ASAH1
F0 F TCDD MC new - 2025-01-31 05:19 PM		CNGA2	0.349	ion channel						0.0102	GSK3B
F0 F TCDD MC new - 2025-01-31 05:19 PM		CNTNAP2	0.343	other						0.0102	NOS1
F0 F TCDD MC new - 2025-01-31 05:19 PM		DPP9	-0.173	peptidase						0.0102	HMOX1
F0 F TCDD MC new - 2025-01-31 05:19 PM		E 3330		chemical drug						0.0102	RELA
F0 F TCDD MC new - 2025-01-31 05:19 PM		GJA3		transporter						0.0102	GJA1
F0 F TCDD MC new - 2025-01-31 05:19 PM		GPR4		g-protein coupled receptor						0.0102	VCAM1
F0 F TCDD MC new - 2025-01-31 05:19 PM		GREB1	0.23	other						0.0102	COL1A2
F0 F TCDD MC new - 2025-01-31 05:19 PM		GRIA4	1.569	ion channel						0.0102	GABBR1
F0 F TCDD MC new - 2025-01-31 05:19 PM		IKKbeta inhibitor		chemical drug						0.0102	CDH2
F0 F TCDD MC new - 2025-01-31 05:19 PM		KLK10		peptidase						0.0102	VCAM1
F0 F TCDD MC new - 2025-01-31 05:19 PM		KT 5926		chemical drug						0.0102	VCAM1
F0 F TCDD MC new - 2025-01-31 05:19 PM		LAMA1	0.259	other						0.0102	PLAU
F0 F TCDD MC new - 2025-01-31 05:19 PM		LINC01228		other						0.0102	ABCA1
F0 F TCDD MC new - 2025-01-31 05:19 PM		LINC01535		other						0.0102	RELA
F0 F TCDD MC new - 2025-01-31 05:19 PM		ML171		chemical reagent						0.0102	RELA
F0 F TCDD MC new - 2025-01-31 05:19 PM		MRPL52	-0.143	other						0.0102	NOTCH1
F0 F TCDD MC new - 2025-01-31 05:19 PM		NDUFS1	0.131	enzyme						0.0102	GPX1
F0 F TCDD MC new - 2025-01-31 05:19 PM		OPRK (family)		group						0.0102	NRP1
F0 F TCDD MC new - 2025-01-31 05:19 PM		PTPase		group						0.0102	ABCA1
F0 F TCDD MC new - 2025-01-31 05:19 PM		PYDC2		other						0.0102	RELA
F0 F TCDD MC new - 2025-01-31 05:19 PM		R-SMAD (family)		group						0.0102	GJA1
F0 F TCDD MC new - 2025-01-31 05:19 PM		RAB11B-AS1		other						0.0102	ANGPTL4
F0 F TCDD MC new - 2025-01-31 05:19 PM		RETREG3	0.139	other						0.0102	COL1A2
F0 F TCDD MC new - 2025-01-31 05:19 PM		RGS20	0.012	enzyme						0.0102	GSK3B
F0 F TCDD MC new - 2025-01-31 05:19 PM		RPS4Y1		other						0.0102	CDH2
F0 F TCDD MC new - 2025-01-31 05:19 PM		RSL1D1	0.074	other						0.0102	PLAU
F0 F TCDD MC new - 2025-01-31 05:19 PM		RTN2		other						0.0102	SLC1A1
F0 F TCDD MC new - 2025-01-31 05:19 PM		TM2D3	-0.132	other						0.0102	NOTCH1
F0 F TCDD MC new - 2025-01-31 05:19 PM		TMEM259	-0.399	other						0.0102	TMUB2
F0 F TCDD MC new - 2025-01-31 05:19 PM		TTC39B	0.01	other						0.0102	ABCA1
F0 F TCDD MC new - 2025-01-31 05:19 PM		USP20	0.034	peptidase						0.0102	VCAM1
F0 F TCDD MC new - 2025-01-31 05:19 PM		VTP-50469		chemical reagent						0.0102	HLA-B
F0 F TCDD MC new - 2025-01-31 05:19 PM		ZBTB16-RARA		fusion gene/product						0.0102	DUSP6
F0 F TCDD MC new - 2025-01-31 05:19 PM		ZBTB2	-0.141	transcription regulator						0.0102	RELA
F0 F TCDD MC new - 2025-01-31 05:19 PM		ZNF76	-0.305	transcription regulator						0.0102	NOS1
F0 F TCDD MC new - 2025-01-31 05:19 PM		Zfas1		other						0.0102	RHOC
F0 F TCDD MC new - 2025-01-31 05:19 PM		antarelix		biologic drug						0.0102	NOS1
F0 F TCDD MC new - 2025-01-31 05:19 PM		aprotinin		biologic drug						0.0102	PLAU
F0 F TCDD MC new - 2025-01-31 05:19 PM		calycosin		chemical - endogenous non-mammalian						0.0102	ESR2
F0 F TCDD MC new - 2025-01-31 05:19 PM		chitosan oligosaccharide		chemical - endogenous mammalian						0.0102	RELA
F0 F TCDD MC new - 2025-01-31 05:19 PM		colestimide		chemical drug						0.0102	ABCA1
F0 F TCDD MC new - 2025-01-31 05:19 PM		ephedrine		chemical drug						0.0102	TXN
F0 F TCDD MC new - 2025-01-31 05:19 PM		gabazine		chemical drug						0.0102	GJA1
F0 F TCDD MC new - 2025-01-31 05:19 PM		guanosine		chemical - endogenous mammalian						0.0102	HMOX1
F0 F TCDD MC new - 2025-01-31 05:19 PM		heme arginate		chemical drug						0.0102	HMOX1
F0 F TCDD MC new - 2025-01-31 05:19 PM		hydroxyl radical		chemical toxicant						0.0102	CAV1
F0 F TCDD MC new - 2025-01-31 05:19 PM		levistilide A		chemical drug						0.0102	HMOX1
F0 F TCDD MC new - 2025-01-31 05:19 PM		luteolin 7-O-beta-D-glucoside		chemical - endogenous non-mammalian						0.0102	HMOX1
F0 F TCDD MC new - 2025-01-31 05:19 PM		lynestrenol		chemical drug						0.0102	ABCA1
F0 F TCDD MC new - 2025-01-31 05:19 PM		lysine clonixinate		chemical drug						0.0102	NOS1
F0 F TCDD MC new - 2025-01-31 05:19 PM		miR-33-5p (and other miRNAs w/seed UGCAUUG)		mature microrna						0.0102	ABCA1
F0 F TCDD MC new - 2025-01-31 05:19 PM		miR-576-5p (miRNAs w/seed UUCUAAU)		mature microrna						0.0102	CDH2
F0 F TCDD MC new - 2025-01-31 05:19 PM		miR-7515 (miRNAs w/seed GAAGGGA)		mature microrna						0.0102	CDH2
F0 F TCDD MC new - 2025-01-31 05:19 PM		mitapivat		chemical drug						0.0102	VCAM1
F0 F TCDD MC new - 2025-01-31 05:19 PM		nexrutine		chemical drug						0.0102	RELA
F0 F TCDD MC new - 2025-01-31 05:19 PM		OPIOID RECEPTOR (family)		group						0.0102	TXN
F0 F TCDD MC new - 2025-01-31 05:19 PM		palytoxin		chemical toxicant						0.0102	DUSP6
F0 F TCDD MC new - 2025-01-31 05:19 PM		parsatuzumab		biologic drug						0.0102	NOTCH1
F0 F TCDD MC new - 2025-01-31 05:19 PM		phenol		chemical - endogenous mammalian						0.0102	NOS1
F0 F TCDD MC new - 2025-01-31 05:19 PM		polyinosinic acid		chemical reagent						0.0102	VCAM1
F0 F TCDD MC new - 2025-01-31 05:19 PM		rutaecarpine		chemical - endogenous non-mammalian						0.0102	ABCA1
F0 F TCDD MC new - 2025-01-31 05:19 PM		spebrutinib		chemical drug						0.0102	RELA
F0 F TCDD MC new - 2025-01-31 05:19 PM		staphylococcus aureus peptidoglycan G		chemical reagent						0.0102	VCAM1
F0 F TCDD MC new - 2025-01-31 05:19 PM		zinc mesoporphyrin		chemical reagent						0.0102	HMOX1
F0 F TCDD MC new - 2025-01-31 05:19 PM		CXCR2		g-protein coupled receptor						0.0103	CDH2,PLAU
F0 F TCDD MC new - 2025-01-31 05:19 PM		FAM117B	0.347	other						0.0103	ABCC5,HMOX1
F0 F TCDD MC new - 2025-01-31 05:19 PM		JINK1/2		group						0.0103	CDH2,TNFRSF1A
F0 F TCDD MC new - 2025-01-31 05:19 PM		N(G)-monomethyl-D-arginine		chemical - endogenous mammalian						0.0103	HMOX1,VCAM1
F0 F TCDD MC new - 2025-01-31 05:19 PM		PHB2	0.456	transcription regulator						0.0103	GJA1,TXN
F0 F TCDD MC new - 2025-01-31 05:19 PM		PIEZO1	1.069	ion channel						0.0103	CDH2,VCAM1
F0 F TCDD MC new - 2025-01-31 05:19 PM		SMC1B	1.878	enzyme						0.0103	DUSP6,HLA-B
F0 F TCDD MC new - 2025-01-31 05:19 PM		VAV3	-0.287	cytokine						0.0103	CAV1,RELA
F0 F TCDD MC new - 2025-01-31 05:19 PM		deoxycorticosterone acetate		chemical drug						0.0103	SLC26A4,VCAM1
F0 F TCDD MC new - 2025-01-31 05:19 PM		ferulic acid		chemical - endogenous non-mammalian						0.0103	GPX1,HMOX1
F0 F TCDD MC new - 2025-01-31 05:19 PM		TFE3	0.61	transcription regulator						0.0104	ASAH1,CADM4,SLC1A1
F0 F TCDD MC new - 2025-01-31 05:19 PM		VCAN		other		-1.067		0.085	-1.236	0.0105	ANGPTL4,LGALS9,PLAU,VCAM1
F0 F TCDD MC new - 2025-01-31 05:19 PM		3,3'-diindolylmethane		chemical drug						0.0108	HLA-B,HMOX1,RELA
F0 F TCDD MC new - 2025-01-31 05:19 PM		NEDD9	1.634	other						0.0108	MMP14,PFKP,SLC1A1
F0 F TCDD MC new - 2025-01-31 05:19 PM		TCL1A		transcription regulator						0.0108	GPNMB,GUSB,HMOX1
F0 F TCDD MC new - 2025-01-31 05:19 PM		EIF2B5	-0.022	translation regulator						0.0109	COL1A2,TAGLN
F0 F TCDD MC new - 2025-01-31 05:19 PM		FSTL1	0.72	other						0.0109	COL1A2,GSK3B
F0 F TCDD MC new - 2025-01-31 05:19 PM		GABARAP	0.476	transporter						0.0109	GUSB,HLA-B
F0 F TCDD MC new - 2025-01-31 05:19 PM		MSI2	0.2	other						0.0109	CDH2,NOTCH1
F0 F TCDD MC new - 2025-01-31 05:19 PM		STAG3		other						0.0109	DUSP6,HLA-B
F0 F TCDD MC new - 2025-01-31 05:19 PM		VTN	0.767	other						0.0109	COL1A2,PLAU
F0 F TCDD MC new - 2025-01-31 05:19 PM		anakinra		biologic drug						0.0109	HMOX1,VCAM1
F0 F TCDD MC new - 2025-01-31 05:19 PM		suramin		chemical drug						0.0109	CDH2,HMOX1
F0 F TCDD MC new - 2025-01-31 05:19 PM		CLOCK	0.049	transcription regulator						0.0109	ANGPTL4,ELOVL6,GJA1,KLF13,PDP2
F0 F TCDD MC new - 2025-01-31 05:19 PM		HNRNPU	-0.135	transporter						0.0111	FGFR2,GPNMB,VCAM1
F0 F TCDD MC new - 2025-01-31 05:19 PM		ARNT		transcription regulator						0.0112	ANGPTL4,CAV1,COX6B1,DEGS1
F0 F TCDD MC new - 2025-01-31 05:19 PM		PML		transcription regulator						0.0112	CDH2,ELOVL6,HMOX1,TXN
F0 F TCDD MC new - 2025-01-31 05:19 PM		BRAF	-0.025	kinase						0.0114	CDH2,GNAI1,HLA-B,MDK,MMP14,NOTCH1,PPDPF
F0 F TCDD MC new - 2025-01-31 05:19 PM		SGPL1	0.122	enzyme						0.0114	ABCA1,ASAH1,CERS4
F0 F TCDD MC new - 2025-01-31 05:19 PM		CTBP2	-0.278	transcription regulator						0.0116	ABCA1,KRT8
F0 F TCDD MC new - 2025-01-31 05:19 PM		DSG3		other						0.0116	ANGPTL4,GJA1
F0 F TCDD MC new - 2025-01-31 05:19 PM		NOSTRIN		transcription regulator						0.0116	CAV1,PLAU
F0 F TCDD MC new - 2025-01-31 05:19 PM		PRKG1	-0.412	kinase						0.0116	TAGLN,VCAM1
F0 F TCDD MC new - 2025-01-31 05:19 PM		SEMA7A	0.326	transmembrane receptor						0.0116	COL1A2,RELA
F0 F TCDD MC new - 2025-01-31 05:19 PM		VGLL3	0.303	other						0.0116	COL12A1,COL1A2
F0 F TCDD MC new - 2025-01-31 05:19 PM		collagenase		group						0.0116	FOSL1,VCAM1
F0 F TCDD MC new - 2025-01-31 05:19 PM		crocidolite asbestos		chemical toxicant						0.0116	FOSL1,TNFRSF1A
F0 F TCDD MC new - 2025-01-31 05:19 PM		emapalumab		biologic drug						0.0116	B2M,TXN
F0 F TCDD MC new - 2025-01-31 05:19 PM		erastin		chemical drug						0.0116	HMOX1,TXN
F0 F TCDD MC new - 2025-01-31 05:19 PM		fucoxanthin		chemical drug						0.0116	HMOX1,RELA
F0 F TCDD MC new - 2025-01-31 05:19 PM		linsidomine		chemical drug						0.0116	ANXA2,HMOX1
F0 F TCDD MC new - 2025-01-31 05:19 PM		resolvin E1		chemical - endogenous mammalian						0.0116	HMOX1,TAGLN
F0 F TCDD MC new - 2025-01-31 05:19 PM		FOXC1	0.434	transcription regulator	Activated	2	bias	0.453	1.093	0.0116	B2M,GPNMB,HLA-B,NOTCH1
F0 F TCDD MC new - 2025-01-31 05:19 PM		ERBB4		kinase						0.0118	GJA1,HMOX1,SLC1A1
F0 F TCDD MC new - 2025-01-31 05:19 PM		NR5A1		ligand-dependent nuclear receptor						0.0118	LAMA4,NOS1,NOTCH1
F0 F TCDD MC new - 2025-01-31 05:19 PM		SLC13A1	0.442	transporter						0.0118	C6,ELOVL6,G0S2
F0 F TCDD MC new - 2025-01-31 05:19 PM		EBF1	0.237	transcription regulator						0.0119	FLOT2,GSK3B,NOTCH1,PFKP
F0 F TCDD MC new - 2025-01-31 05:19 PM		GH1		growth factor		1.172		0.234	0.715	0.0119	CDH2,GSK3B,RELA,TNFRSF1A
F0 F TCDD MC new - 2025-01-31 05:19 PM		miR-30c-5p (and other miRNAs w/seed GUAAACA)		mature microrna		-1.938	bias	-0.912	-0.17	0.0119	COL1A2,FOXO3,HEY1,NOTCH1
F0 F TCDD MC new - 2025-01-31 05:19 PM		DUSP1	-0.196	phosphatase		-0.849		-0.209	-0.435	0.0121	DUSP6,FOSL1,NRP1,VCAM1
F0 F TCDD MC new - 2025-01-31 05:19 PM		CMTM3	0.756	cytokine						0.0121	CDH2,HMOX1,SMOX
F0 F TCDD MC new - 2025-01-31 05:19 PM		MAP3K14	0.055	kinase						0.0121	COL1A2,RELA,VCAM1
F0 F TCDD MC new - 2025-01-31 05:19 PM		NOTCH2	1.012	transcription regulator						0.0121	HEY1,RELA,TAGLN
F0 F TCDD MC new - 2025-01-31 05:19 PM		KITLG	0.321	growth factor		1.964	bias	0.726	0.538	0.0122	B2M,CDH2,GJA1,HMOX1,TNFRSF1A
F0 F TCDD MC new - 2025-01-31 05:19 PM		AZD8055		chemical drug						0.0123	COL1A2,FOXO3
F0 F TCDD MC new - 2025-01-31 05:19 PM		CR1L		transmembrane receptor						0.0123	COL1A2,TNFRSF1A
F0 F TCDD MC new - 2025-01-31 05:19 PM		OSMI-1		chemical reagent						0.0123	ATP1B1,GSK3B
F0 F TCDD MC new - 2025-01-31 05:19 PM		TIRAP	0.105	other						0.0123	RELA,VCAM1
F0 F TCDD MC new - 2025-01-31 05:19 PM		UPF2		other						0.0123	HEY1,NRP1
F0 F TCDD MC new - 2025-01-31 05:19 PM		glycyrrhizic acid		chemical drug						0.0123	GJA1,RELA
F0 F TCDD MC new - 2025-01-31 05:19 PM		mir-506 (includes others)		microrna						0.0123	GSK3B,RHOC
F0 F TCDD MC new - 2025-01-31 05:19 PM		pirfenidone		chemical drug						0.0123	CDH2,GSK3B
F0 F TCDD MC new - 2025-01-31 05:19 PM		DIO3	0.636	enzyme		-0.152		-0.117	0.079	0.0123	B4GALNT1,CLDN11,SLC13A2,VCAM1
F0 F TCDD MC new - 2025-01-31 05:19 PM		alitretinoin		chemical drug		1.192	bias	0.419	0.388	0.0123	ABCA1,APOD,ATP1A3,PLAU
F0 F TCDD MC new - 2025-01-31 05:19 PM		cholecalciferol		chemical - endogenous mammalian		-1.067	bias	0.401	-1.862	0.0123	ANXA2,CUBN,FABP6,PFKM
F0 F TCDD MC new - 2025-01-31 05:19 PM		MYOCD		transcription regulator						0.0125	COL1A2,GJA1,TAGLN
F0 F TCDD MC new - 2025-01-31 05:19 PM		NFYA	-0.267	transcription regulator						0.0125	COL1A2,FGFR2,NOTCH1
F0 F TCDD MC new - 2025-01-31 05:19 PM		azoxymethane		chemical toxicant						0.0125	ESR2,GSK3B,RELA
F0 F TCDD MC new - 2025-01-31 05:19 PM		CpG ODN 2006		chemical reagent		0.555	bias	0.549	-0.663	0.0125	EZR,LGALS1,PTPN6,RELA,VCAM1
F0 F TCDD MC new - 2025-01-31 05:19 PM		REST	-0.078	transcription regulator						0.0128	NRP1,SCG3,SLC26A4,TNFRSF1A
F0 F TCDD MC new - 2025-01-31 05:19 PM		dehydroisoandrosterone		chemical - endogenous mammalian						0.0128	B2M,TNFRSF1A,VCAM1
F0 F TCDD MC new - 2025-01-31 05:19 PM		MTOR	0.227	kinase						0.0129	PFKP,PTPN6,RELA,SNCG,TNFRSF1A,VCAM1
F0 F TCDD MC new - 2025-01-31 05:19 PM		7(R)-maresin 1		chemical - endogenous mammalian						0.0131	ALOX12,HMOX1
F0 F TCDD MC new - 2025-01-31 05:19 PM		EZR	1.846	other						0.0131	CDH2,MMP14
F0 F TCDD MC new - 2025-01-31 05:19 PM		FHIT	-0.381	enzyme						0.0131	MMP14,RHOC
F0 F TCDD MC new - 2025-01-31 05:19 PM		GABARAPL1		other						0.0131	GUSB,HLA-B
F0 F TCDD MC new - 2025-01-31 05:19 PM		Secretase gamma		complex						0.0131	HEY1,NOTCH1
F0 F TCDD MC new - 2025-01-31 05:19 PM		CALCINEURIN A (family)		group						0.0131	COL1A2,GJA1
F0 F TCDD MC new - 2025-01-31 05:19 PM		carvedilol		chemical drug						0.0131	HMOX1,RELA
F0 F TCDD MC new - 2025-01-31 05:19 PM		pifithrin alpha		chemical reagent						0.0131	HMOX1,RELA
F0 F TCDD MC new - 2025-01-31 05:19 PM		tetrathiomolybdate		chemical drug						0.0131	HMOX1,VCAM1
F0 F TCDD MC new - 2025-01-31 05:19 PM		HSF1	0.012	transcription regulator		-1.067		0.241	-1.545	0.0131	B2M,HMOX1,LAMA4,RELA,VCAM1
F0 F TCDD MC new - 2025-01-31 05:19 PM		FOXC2		transcription regulator						0.0132	CDH2,GPNMB,NOTCH1
F0 F TCDD MC new - 2025-01-31 05:19 PM		histone H3		group						0.0134	B2M,CAV1,COL1A2,FGFR2,SLC16A6,TACC2,TAGLN,VCAM1
F0 F TCDD MC new - 2025-01-31 05:19 PM		NFAT5	0.227	transcription regulator		0.577	bias	0.462	-0.222	0.0136	ACTN1,COL1A2,PFKP,VCAM1
F0 F TCDD MC new - 2025-01-31 05:19 PM		PC-SPES		chemical drug						0.0136	B2M,HLA-B,TXN
F0 F TCDD MC new - 2025-01-31 05:19 PM		manganese		chemical - endogenous mammalian						0.0136	HEY1,KRT18,KRT8
F0 F TCDD MC new - 2025-01-31 05:19 PM		HEY1	1.433	transcription regulator						0.0138	HEY1,TAGLN
F0 F TCDD MC new - 2025-01-31 05:19 PM		HIF1AN	-0.045	enzyme						0.0138	HEY1,PFKM
F0 F TCDD MC new - 2025-01-31 05:19 PM		MFSD2A	-0.431	transporter						0.0138	MMP14,VCAM1
F0 F TCDD MC new - 2025-01-31 05:19 PM		NTF3		growth factor						0.0138	GJA1,RELA
F0 F TCDD MC new - 2025-01-31 05:19 PM		THBS4	0.442	other						0.0138	CDH2,VCAM1
F0 F TCDD MC new - 2025-01-31 05:19 PM		bile acid		chemical - endogenous mammalian						0.0138	CAV1,FABP6
F0 F TCDD MC new - 2025-01-31 05:19 PM		methylnitronitrosoguanidine		chemical toxicant						0.0138	PLAU,RELA
F0 F TCDD MC new - 2025-01-31 05:19 PM		mir-193 (includes others)		microrna						0.0138	NOTCH1,PLAU
F0 F TCDD MC new - 2025-01-31 05:19 PM		tranilast		chemical drug						0.0138	NRP1,VCAM1
F0 F TCDD MC new - 2025-01-31 05:19 PM		CX3CR1		g-protein coupled receptor		1.067		0.245	0.582	0.0138	GJA1,HMOX1,MFGE8,SLC16A6
F0 F TCDD MC new - 2025-01-31 05:19 PM		S100A9		other		1.982	bias	0.308	1.373	0.0138	FOSL1,MMP14,PLAU,VCAM1
F0 F TCDD MC new - 2025-01-31 05:19 PM		INSR	-0.227	kinase		0.243	bias	0.501	-0.972	0.0139	ARHGEF2,ATP1B1,DGAT1,GJA1,GRB10,LGALS1,TNFRSF1A,VCAM1
F0 F TCDD MC new - 2025-01-31 05:19 PM		H3-3A/3B		group						0.0139	HEY1,HMOX1,NOTCH1
F0 F TCDD MC new - 2025-01-31 05:19 PM		RGS2		enzyme						0.0143	GJA1,HEXB,SLC7A8
F0 F TCDD MC new - 2025-01-31 05:19 PM		CFI-402257		chemical drug						0.0146	MMP14,PLAU
F0 F TCDD MC new - 2025-01-31 05:19 PM		GDF15		growth factor						0.0146	CDH2,PLAU
F0 F TCDD MC new - 2025-01-31 05:19 PM		GLIS1		transcription regulator						0.0146	APOD,COL1A2
F0 F TCDD MC new - 2025-01-31 05:19 PM		HK2	0.059	kinase						0.0146	CDH2,KRT18
F0 F TCDD MC new - 2025-01-31 05:19 PM		KDM4A	0.734	enzyme						0.0146	MMP14,PLAU
F0 F TCDD MC new - 2025-01-31 05:19 PM		MIR124 (family)		group						0.0146	CAV1,RELA
F0 F TCDD MC new - 2025-01-31 05:19 PM		MYL2	0.017	other						0.0146	ANXA2,LGALS1
F0 F TCDD MC new - 2025-01-31 05:19 PM		asoprisnil		chemical drug						0.0146	APOD,G0S2
F0 F TCDD MC new - 2025-01-31 05:19 PM		TK1	-0.435	kinase		1.732	bias	0.359	1.111	0.0146	ABCC5,ALOX12,FLOT2,PALM2AKAP2
F0 F TCDD MC new - 2025-01-31 05:19 PM		TLR3	0.621	transmembrane receptor	Activated	2.219	bias	0.784	0.478	0.0147	ABCA1,HMOX1,NOTCH1,PLAU,TNFRSF1A
F0 F TCDD MC new - 2025-01-31 05:19 PM		MCOLN1	-0.332	ion channel						0.0147	CLDN11,GUSB,HEXB
F0 F TCDD MC new - 2025-01-31 05:19 PM		cephaloridine		chemical drug						0.0147	ANGPTL4,GPNMB,HMOX1
F0 F TCDD MC new - 2025-01-31 05:19 PM		ORAI1	-0.478	ion channel						0.0151	ATP1B1,GPX1,RELA
F0 F TCDD MC new - 2025-01-31 05:19 PM		allopurinol		chemical drug						0.0151	ANXA2,GPNMB,HMOX1
F0 F TCDD MC new - 2025-01-31 05:19 PM		2-phenylacetamide		chemical - endogenous mammalian						0.0152	ESR2
F0 F TCDD MC new - 2025-01-31 05:19 PM		3',4'-dihydroxyacetophenone		chemical - endogenous non-mammalian						0.0152	RELA
F0 F TCDD MC new - 2025-01-31 05:19 PM		4-hydroxyhexenal		chemical - endogenous mammalian						0.0152	HMOX1
F0 F TCDD MC new - 2025-01-31 05:19 PM		9,13-di-cis-retinoic acid		chemical - endogenous mammalian						0.0152	COL1A2
F0 F TCDD MC new - 2025-01-31 05:19 PM		AACS	0.372	enzyme						0.0152	HMOX1
F0 F TCDD MC new - 2025-01-31 05:19 PM		ABCA3	-0.261	transporter						0.0152	CDH2
F0 F TCDD MC new - 2025-01-31 05:19 PM		ACOT12	0.389	enzyme						0.0152	CDH2
F0 F TCDD MC new - 2025-01-31 05:19 PM		ACS84		chemical reagent						0.0152	HMOX1
F0 F TCDD MC new - 2025-01-31 05:19 PM		ADAMTS9	1.422	peptidase						0.0152	MMP14
F0 F TCDD MC new - 2025-01-31 05:19 PM		ARHGEF11		other						0.0152	ABCA1
F0 F TCDD MC new - 2025-01-31 05:19 PM		BB-2116		chemical - protease inhibitor						0.0152	MMP14
F0 F TCDD MC new - 2025-01-31 05:19 PM		CLCN3	0.031	ion channel						0.0152	VCAM1
F0 F TCDD MC new - 2025-01-31 05:19 PM		CR-1-31-B		chemical reagent						0.0152	DUSP6
F0 F TCDD MC new - 2025-01-31 05:19 PM		DLK2		other						0.0152	HEY1
F0 F TCDD MC new - 2025-01-31 05:19 PM		DPTIP		chemical reagent						0.0152	VCAM1
F0 F TCDD MC new - 2025-01-31 05:19 PM		DUB (family)		group						0.0152	ABCA1
F0 F TCDD MC new - 2025-01-31 05:19 PM		DUSP8	-0.474	phosphatase						0.0152	KRT18
F0 F TCDD MC new - 2025-01-31 05:19 PM		EMP2	0.593	other						0.0152	CAV1
F0 F TCDD MC new - 2025-01-31 05:19 PM		EPM2A	0.273	phosphatase						0.0152	GSK3B
F0 F TCDD MC new - 2025-01-31 05:19 PM		FBXO11	0.072	enzyme						0.0152	NOTCH1
[truncated: 3,538 more rows]
[truncated: 9 more columns]
