# Supplementary material for: Multi- and Transgenerational Histological and Transcriptomic Outcomes of Developmental TCDD Exposure in Zebrafish (Danio rerio) Ovary
Source: Int J Mol Sci. 2025 Jul 16;26(14):6839. doi: 10.3390/ijms26146839 (PMC12296038; doi:10.3390/ijms26146839)
Supplement: Supplementary file 1 [file ijms-26-06839-s001.zip › ijms-3614266_Supplemental table S5_Full TCDD F2 ovary IPA Summary.xls]

## Sheet: Sheet0
© 2000-2025 QIAGEN. All rights reserved.
Analysis Details for My Projects->F2TCDD(1.23.25)->F2DEGs for IPA, fdr0.1, lfc 1 - 2025-02-13 02:48 PM
Workspace	My Projects
Project	F2TCDD(1.23.25)
Analysis	F2DEGs for IPA, fdr0.1, lfc 1 - 2025-02-13 02:48 PM
Date	Thu Feb 13 13:48:41 PST 2025
Analysis ID	42306014
Analysis Settings
Cutoff before duplicate resolution	true
Resolve duplicate on	Expression logfoldchange
Color using	Expression logfoldchange
Cutoff for Expression logfoldchange	down regulated -1.0 and up regulated 1.0
Reference set	Ingenuity Knowledge Base (Genes Only)
Relationship to include	Direct and Indirect
Includes Endogenous Chemicals	Yes
Optional Analyses	My Pathways My List
Filter Summary
Consider only molecules and/or relationships where
(confidence = Experimentally Observed) AND
(mol. types = biologic drug OR canonical pathway OR chemical - endogenous mammalian OR chemical - endogenous non-mammalian OR chemical - kinase inhibitor OR chemical - other OR chemical - protease inhibitor OR chemical drug OR chemical reagent OR chemical toxicant OR complex OR cytokine OR disease OR enzyme OR function OR fusion gene/product OR G-protein coupled receptor OR group OR growth factor…
Canonical Pathways for My Projects->F2TCDD(1.23.25)->F2DEGs for IPA, fdr0.1, lfc 1 - 2025-02-13 02:48 PM
Ingenuity Canonical Pathways	-log(p-value)	zScore	Ratio	Molecules
ABC-family proteins mediated transport	0		0.00971	ABCC5
ATM Signaling	0		0.01	ZEB1
Adrenergic Receptor Signaling Pathway (Enhanced)	0		0.0101	GNAI1,PLCD1
Airway Pathology in Chronic Obstructive Pulmonary Disease	0		0.00877	APOD
Antiproliferative Role of TOB in T Cell Signaling	0		0.00235	PABPC1
Apoptosis Signaling	0		0.00943	KRAS
B Cell Receptor Signaling	0	0	0.0094	FOXO1,GSK3B,INPP5D,KRAS,MEF2C,PIK3R3
BAG2 Signaling Pathway	0		0.0116	ANXA2
BBSome Signaling Pathway	0	1	0.00811	BBS2,EDNRA,RHOA,RXFP2
Basal Cell Carcinoma Signaling	0		0.0141	GSK3B
Binding and Uptake of Ligands by Scavenger Receptors	0		0.00877	COL1A2
C-type lectin receptors (CLRs)	0		0.0069	KRAS
CCR5 Signaling in Macrophages	0		0.00399	GNAI1,GNG13
CD28 Signaling in T Helper Cells	0	2	0.00766	ARPC1B,ARPC5,PIK3R3,WAS
CDC42 Signaling	0	1.63299	0.0138	ARPC1B,ARPC5,GSK3B,ITGA1,ITGB2,MYL9,MYLK,WAS
CDX Gastrointestinal Cancer Signaling Pathway	0		0.0102	GSK3B,PIK3R3
COPII-mediated vesicle transport	0		0.0137	CTSC
CTLA4 Signaling in Cytotoxic T Lymphocytes	0	0.447214	0.0082	GSK3B,HMOX1,ITGB2,KRAS,PIK3R3
Chaperone Mediated Autophagy Signaling Pathway	0		0.00471	MMP14,NFE2L2,PIK3R3
Chromatin organization	0		0.00392	CHD3
Class A/1 (Rhodopsin-like receptors)	0	2	0.012	ANXA1,C3,EDNRA,RXFP2
Class B/2 (Secretin family receptors)	0		0.0105	GNG13
Class I MHC mediated antigen processing and presentation	0		0.00787	ASB6,SIAH2,WSB1
Cohesin Chromatin Regulation Pathway	0		0.0114	CEBPA,MED1,PCDH10
Coronavirus Pathogenesis Pathway	0		0.00948	E2F5,STAT1
Coronavirus Replication Pathway	0		0.012	GSK3B,TUBA4A
Costimulation by the CD28 family	0		0.00763	PIK3R3
Crosstalk between Dendritic Cells and Natural Killer Cells	0		0.0102	ACTG2
DNA Replication Pre-Initiation	0		0.00962	MCM3
Degradation of beta-catenin by the destruction complex	0		0.011	GSK3B
Dendritic Cell Maturation	0	2	0.00659	COL1A2,PIK3R3,PLCD1,STAT1
Eukaryotic Translation Initiation	0		0.0133	CP,PABPC1
Fc epsilon receptor (FCERI) signaling	0		0.00485	KRAS
FcγRIIB Signaling in B Lymphocytes	0		0.00563	INPP5D,KRAS,PIK3R3
G Protein Signaling Mediated by Tubby	0		0.00426	GNAI1,GNG13
Generic Transcription Pathway	0		0.00699	MED1,NR2F1,ZNF729
Gustation Pathway	0		0.00948	GNG13,LPL
Hedgehog 'on' state	0		0.00694	PIK3R3
Hepatic Cholestasis	0		0.00444	FOXO1
ICOS-ICOSL Signaling in T Helper Cells	0		0.00391	INPP5D,PIK3R3
ID3 Signaling Pathway	0		0.0031	KRAS,SMAD1,TCF12
IL-15 Signaling	0		0.0038	KRAS,PIK3R3
IL-33 Signaling Pathway	0		0.0103	PIK3R3,VCAM1
ISG15 antiviral mechanism	0		0.0135	STAT1
Immunogenic Cell Death Signaling Pathway	0		0.0105	ANXA1
Inhibition of ARE-Mediated mRNA Degradation Pathway	0		0.0123	YWHAE,YWHAQ
Kinetochore Metaphase Signaling Pathway	0		0.00971	DNAH3
Lung Ionic Balance Signaling Pathway	0	0.447214	0.00958	ATP1A3,EDNRA,PLCD1,RHOA,RXFP2
Mitotic G1 phase and G1/S transition	0		0.00758	E2F5
Mitotic G2-G2/M phases	0		0.01	TUBA4A,YWHAE
Mitotic Metaphase and Anaphase	0		0.00847	TAOK1,TUBA4A
NER (Nucleotide Excision Repair, Enhanced Pathway)	0		0.011	TOP2B
NF-κB Signaling	0	1.34164	0.00876	FGFR2,GSK3B,KRAS,PIK3R3,TNIP1
NFKBIE Signaling Pathway	0		0.00223	DYSF
Olfactory Signaling Pathway	0		0.0135	GNG13
PI3K Signaling in B Lymphocytes	0	1	0.00845	C3,FOXO3,INPP5D,KRAS,PLCD1
PKCθ Signaling in T Lymphocytes	0		0.00357	KRAS,PIK3R3
Phase II - Conjugation of compounds	0		0.00917	UGT2A3
Phospholipase C Signaling	0	0.707107	0.0107	CAMK4,GNG13,HMOX1,ITGA1,ITGB2,KRAS,MEF2C,MYL9,PLA2G4F,PLCD1,RHOA,TGM2
Platelet homeostasis	0		0.0116	GNG13
Potassium Channels	0		0.00971	GNG13
Pre-NOTCH Expression and Processing	0		0.013	TNRC6C
Processing of Capped Intron-Containing Pre-mRNA	0		0.0104	DNAJC8,SRSF1,WBP11
RANK Signaling in Osteoclasts	0		0.0108	PIK3R3
RNA Polymerase II Transcription	0		0.0133	SRSF1,TAF4
Regulation of IL-2 Expression in Activated and Anergic T Lymphocytes	0		0.00214	KRAS
Regulation of TP53 Activity through Phosphorylation	0		0.0108	TAF4
Regulation of endogenous retroelements	0		0.00962	CHD3
Regulation of mRNA stability by proteins that bind AU-rich elements	0		0.0112	PABPC1
Regulation of the Epithelial Mesenchymal Transition in Development Pathway	0		0.0116	GSK3B
Role of Hypercytokinemia/hyperchemokinemia in the Pathogenesis of Influenza	0		0.0109	STAT1
Role of NFAT in Regulation of the Immune Response	0	1.34164	0.00573	GNAI1,GNG13,GSK3B,KRAS,MEF2C,PIK3R3
Role of PKR in Interferon Induction and Antiviral Response	0		0.00725	STAT1
Role of Pattern Recognition Receptors in Recognition of Bacteria and Viruses	0		0.013	C3,PIK3R3
Role of WNT/GSK-3β Signaling in the Pathogenesis of Influenza	0		0.0128	GSK3B
SAPK/JNK Signaling	0		0.00797	GNG13,KRAS,MAPK8IP3,PIK3R3
SUMOylation of chromatin organization proteins	0		0.0141	CHD3
Signaling by NOTCH4	0		0.00709	PIK3R3
Signaling by the B Cell Receptor (BCR)	0		0.00588	KRAS
Synthesis of DNA	0		0.0082	MCM3
Systemic Lupus Erythematosus Signaling	0		0.00562	C6,CAMK4,INPP5D,KRAS,PIK3R3,PIM2
Systemic Lupus Erythematosus in T Cell Signaling Pathway	0	0.816497	0.0093	CAMK4,ELF1,GNAI1,KRAS,PIK3R3,RHOA
T Cell Exhaustion Signaling Pathway	0	1	0.00882	FOXO1,KRAS,LGALS9,PIK3R3,STAT1
T Cell Receptor Signaling	0	0.447214	0.00804	FOXO3,GSK3B,ITGB2,KRAS,PIK3R3
T Helper Cell Differentiation	0		0.00422	IL6ST,STAT1
TRIM21 Intracellular Antibody Signaling Pathway	0	1	0.00705	ANXA2,IFI35,IRF2,STAT1
Toll-like Receptor Signaling	0		0.013	TRAF4
Transport of bile salts and organic acids, metal ions and amine compounds	0		0.0119	CP
Transport of inorganic cations/anions and amino acids/oligopeptides	0		0.00926	SLC12A6
Type I Diabetes Mellitus Signaling	0		0.00195	STAT1
Type II Diabetes Mellitus Signaling	0		0.00658	PIK3R3
White Adipose Tissue Browning Pathway	0		0.00719	FGFR2
Xenobiotic Metabolism CAR Signaling Pathway	0		0.0129	ALDH1A2,ALDH8A1,MED1
Xenobiotic Metabolism PXR Signaling Pathway	0		0.0136	ALDH1A2,ALDH8A1,MED1
eNOS Signaling	0		0.0124	CAV1,PIK3R3
p70S6K Signaling	0	2	0.0103	GNAI1,KRAS,PIK3R3,PLCD1,YWHAE,YWHAQ
trans-Golgi Network Vesicle Budding	0		0.0133	HIP1R
CD40 Signaling	0.212		0.0149	PIK3R3
Macroautophagy	0.212		0.0149	ATG4B
NoRC negatively regulates rRNA expression	0.212		0.0149	DNMT3B
PXR/RXR Activation	0.212		0.0149	FOXO1
Activation of IRF by Cytosolic Pattern Recognition Receptors	0.216		0.0152	STAT1
Pyridoxal 5'-phosphate Salvage Pathway	0.216		0.0152	GRK4
RAB geranylgeranylation	0.22		0.0154	RABGGTA
Role of JAK2 in Hormone-like Cytokine Signaling	0.22		0.0154	STAT1
Stearate Biosynthesis I (Animals)	0.228		0.0159	ELOVL6
Triacylglycerol Degradation	0.228		0.0159	LPL
Thyroid Hormone Metabolism II (via Conjugation and/or Degradation)	0.232		0.0161	UGT2A3
CGAS-STING Signaling Pathway	0.235		0.0145	GJA1,STAT1
Hereditary Breast Cancer Signaling	0.235		0.0145	KRAS,PIK3R3
GADD45 Signaling	0.241		0.0167	FOXO3
PCP (Planar Cell Polarity) Pathway	0.241		0.0167	RHOA
Signaling by ERBB4	0.246		0.0169	KRAS
GABA Receptor Signaling	0.251		0.015	GNAI1,GNG13
Role of CHK Proteins in Cell Cycle Checkpoint Control	0.251		0.0172	E2F5
Role of IL-17A in Arthritis	0.251		0.0172	PIK3R3
Protein Ubiquitination Pathway	0.255	0	0.0143	DNAJC5,DNAJC8,HSPA13,HSPB8
Mitotic Prometaphase	0.257		0.0146	TAOK1,TUBA4A,YWHAE
D-myo-inositol-5-phosphate Metabolism	0.259		0.0147	INPP5D,PLCD1,WBP11
Neuroprotective Role of THOP1 in Alzheimer's Disease	0.26		0.0154	HTRA1,YWHAE
CSDE1 Signaling Pathway	0.261		0.0179	PABPC1
DNA Damage/Telomere Stress Induced Senescence	0.261		0.0179	H1-0
Deadenylation-dependent mRNA decay	0.261		0.0179	PABPC1
3-phosphoinositide Degradation	0.27		0.015	INPP5D,PLCD1,WBP11
Signaling by TGF-beta Receptor Complex	0.271		0.0185	RHOA
UVB-Induced MAPK Signaling	0.271		0.0185	PIK3R3
TCR signaling	0.274		0.0159	INPP5D,WAS
Signaling by EGFR	0.276		0.0189	KRAS
Spliceosomal Cycle	0.276		0.0189	WBP11
Amyloid Processing	0.282		0.0192	GSK3B
Apoptotic execution phase	0.282		0.0192	H1-0
B-WICH complex positively regulates rRNA expression	0.282		0.0192	GSK3B
Assembly of RNA Polymerase II Complex	0.288		0.0196	TAF4
FAT10 Cancer Signaling Pathway	0.288		0.0196	GSK3B
Transcriptional and post-translational regulation of MITF-M expression and activity	0.288		0.0196	GSK3B
UVC-Induced MAPK Signaling	0.288		0.0196	KRAS
Deubiquitination	0.288	1	0.0151	RHOA,SIAH2,SMAD1,TNIP1
IL-15 Production	0.288		0.0164	FGFR2,STAT1
GNRH Signaling	0.29		0.0155	GNAI1,GNG13,KRAS
Meiotic recombination	0.294		0.02	SPO11
Signaling by NOTCH3	0.294		0.02	STAT1
nNOS Signaling in Neurons	0.294		0.02	GRIN2A
nNOS Signaling in Skeletal Muscle Cells	0.294		0.02	RYR2
RAF/MAP kinase cascade	0.296	2	0.0153	FGFR2,KRAS,NEFL,SPRED2
Antimicrobial peptides	0.3		0.0204	CLU
PFKFB4 Signaling Pathway	0.3		0.0204	FBP2
Pyruvate metabolism	0.3		0.0204	PDP2
TP53 Regulates Transcription of Cell Cycle Genes	0.3		0.0204	ZNF385A
iNOS Signaling	0.3		0.0204	STAT1
D-myo-inositol (1,4,5,6)-Tetrakisphosphate Biosynthesis	0.302		0.0159	INPP5D,PLCD1,WBP11
D-myo-inositol (3,4,5,6)-tetrakisphosphate Biosynthesis	0.302		0.0159	INPP5D,PLCD1,WBP11
Macrophage Classical Activation Signaling Pathway	0.305		0.016	MT-CO1,SPI1,STAT1
XBP1(S) activates chaperone genes	0.306		0.0208	KDELR3
G alpha (i) signalling events	0.306	2	0.0155	ANXA1,C3,GNAI1,GNG13
Nonsense-Mediated Decay (NMD)	0.307		0.0171	PABPC1,UPF3A
Estrogen Biosynthesis	0.312		0.0213	CYP19A1
Sensory perception of taste	0.312		0.0213	GNG13
Apelin Pancreas Signaling Pathway	0.319		0.0217	PIK3R3
IL-23 Signaling Pathway	0.319		0.0217	PIK3R3
SUMOylation of DNA replication proteins	0.319		0.0217	TOP2B
Hedgehog 'off' state	0.32		0.0175	GSK3B,TUBA4A
PD-1, PD-L1 cancer immunotherapy pathway	0.32		0.0175	GSK3B,PIK3R3
Ion channel transport	0.321		0.0164	ATP1A3,CLIC2,RYR2
O-linked glycosylation	0.324		0.0177	ADAMTSL2,CFP
Phase I - Functionalization of compounds	0.324		0.0177	CYP19A1,CYP2R1
Carboxyterminal post-translational modifications of tubulin	0.326		0.0222	TUBA4A
Signaling by Insulin receptor	0.326		0.0222	KRAS
Protein Sorting Signaling Pathway	0.327		0.0166	HMOX1,KDELR3,SERPINH1
Aggrephagy	0.333		0.0227	TUBA4A
Aspirin ADME	0.333		0.0227	UGT2A3
Elastic fibre formation	0.333		0.0227	EFEMP2
PI3K Cascade	0.333		0.0227	FGFR2
TBC/RABGAPs	0.333		0.0227	TBC1D10A
TP53 Regulates Transcription of Cell Death Genes	0.333		0.0227	RABGGTA
Sphingolipid metabolism	0.337		0.0182	DEGS1,HEXB
Signaling by ROBO receptors	0.34		0.0163	PABPC1,RHOA,SRGAP2,UPF3A
Antigen Presentation Pathway	0.34		0.0233	CD74
DAP12 interactions	0.34		0.0233	KRAS
Intrinsic Prothrombin Activation Pathway	0.34		0.0233	COL1A2
Vasopressin regulates renal water homeostasis via Aquaporins	0.34		0.0233	GNG13
Xenobiotic Metabolism AHR Signaling Pathway	0.341		0.0183	ALDH1A2,ALDH8A1
Integration of energy metabolism	0.346		0.0185	GNAI1,GNG13
Systemic Lupus Erythematosus in B Cell Signaling Pathway	0.346	0.301511	0.0151	FOXG1,FOXO1,FOXO3,GSK3B,IL6ST,INPP5D,KRAS,PIK3R3,PIM2,STAT1,TRAF4
Regulation of beta-cell development	0.347		0.0238	FOXO1
Androgen Signaling	0.348		0.0171	GNAI1,GNG13,TAF4
WNK Renal Signaling Pathway	0.35		0.0187	PIK3R3,SLC12A6
CDK5 Signaling	0.355		0.0189	KRAS,LAMB1
Acetone Degradation I (to Methylglyoxal)	0.355		0.0244	CYP19A1
DAG and IP3 signaling	0.355		0.0244	CAMK4
Mechanisms of Viral Exit from Host Cells	0.355		0.0244	ACTG2
RET signaling	0.355		0.0244	PIK3R3
Signaling by FGFR4	0.355		0.0244	KRAS
Dopamine Degradation	0.363		0.025	ALDH1A2
Signaling by FGFR3	0.363		0.025	KRAS
Transcriptional Regulation by VENTX	0.363		0.025	TNRC6C
Cardiac β-adrenergic Signaling	0.366		0.0176	GNAI1,GNG13,RYR2
TEC Kinase Signaling	0.368	2.23607	0.0156	ACTG2,GNAI1,GNG13,ITGA1,ITGB2,PIK3R3,RHOA,STAT1,WAS
NGF-stimulated transcription	0.371		0.0256	TCF12
Noradrenaline and Adrenaline Degradation	0.371		0.0256	ALDH1A2
Gene Silencing by RNA	0.374		0.0196	FKBP6,TNRC6C
mRNA 3 Prime End Processing Signaling Pathway	0.374		0.0196	E2F5,PABPC1
IL-4 Signaling	0.374	3	0.0157	COL12A1,COL1A2,COL4A6,COL6A1,COL6A2,GNAI1,KRAS,PIK3R3,TGM2
Cell Cycle Regulation by BTG Family Proteins	0.38		0.0263	E2F5
Triglyceride metabolism	0.38		0.0263	CAV1
S Phase	0.384		0.02	E2F5,GSK3B
Salvage Pathways of Pyrimidine Ribonucleotides	0.384		0.02	GRK4,PYCR3
LPS/IL-1 Mediated Inhibition of RXR Function	0.386		0.0168	ABCA1,ALDH1A2,ALDH8A1,APOC1,CYP2R1
Detoxification of Reactive Oxygen Species	0.388		0.027	TXN
ERCC6 (CSB) and EHMT2 (G9a) positively regulate rRNA expression	0.388		0.027	CHD3
Gene and protein expression by JAK-STAT signaling after IL-12 stimulation	0.388		0.027	ANXA2
Mitochondrial Fatty Acid Beta-Oxidation	0.388		0.027	ACOT13
Superpathway of Methionine Degradation	0.388		0.027	MRM2
Melanocyte Development and Pigmentation Signaling	0.389		0.0202	KRAS,PIK3R3
Necroptosis Signaling Pathway	0.393		0.0184	PLA2G4F,STAT1,TNIP1
IL-1 Signaling	0.395		0.0204	GNAI1,GNG13
Ethanol Degradation II	0.398		0.0278	ALDH1A2
Death Receptor Signaling	0.4		0.0206	ACTG2,ARHGDIB
Activation of the pre-replicative complex	0.407		0.0286	MCM3
Nucleotide catabolism	0.407		0.0286	NT5C2
Oncogene Induced Senescence	0.407		0.0286	TNRC6C
PRC2 methylates histones and DNA	0.407		0.0286	DNMT3B
Transcriptional Regulation by NPAS4	0.407		0.0286	TNRC6C
MITF-M-dependent gene expression	0.411		0.0211	TBX2,TNRC6C
Serotonin Degradation	0.411		0.0211	ALDH1A2,UGT2A3
p75 NTR receptor-mediated signalling	0.414		0.019	PIK3R3,RHOA,YWHAE
Cargo concentration in the ER	0.417		0.0294	CTSC
Signaling by NOTCH2	0.417		0.0294	MDK
Huntington's Disease Signaling	0.42		0.0174	DNAJC5,GNG13,PIK3R3,TAF4,TGM2
Relaxin Signaling	0.423		0.0192	GNAI1,GNG13,PIK3R3
Airway Inflammation in Asthma	0.427		0.0303	EPX
Inhibition of Angiogenesis by TSP1	0.427		0.0303	HSPG2
MAPK targets/ Nuclear events mediated by MAP kinases	0.427		0.0303	MEF2C
Sialic acid metabolism	0.427		0.0303	NPL
Multiple Sclerosis Signaling Pathway	0.429	2	0.0183	C3,C6,GRIN2A,STAT1
CREB Signaling in Neurons	0.432	2.33333	0.0162	CAMK4,EDNRA,FGFR2,GNAI1,GNG13,GRIN2A,KRAS,PIK3R3,PLCD1,RXFP2
Ceramide Signaling	0.434		0.022	KRAS,PIK3R3
Superpathway of Melatonin Degradation	0.434		0.022	CYP19A1,UGT2A3
RHO GTPases activate IQGAPs	0.437		0.0312	TUBA4A
Thrombin signalling through proteinase activated receptors (PARs)	0.437		0.0312	GNG13
Toll-like Receptor Cascades	0.437		0.0312	ITGB2
RAB GEFs exchange GTP for GDP on RABs	0.44		0.0222	RIN2,YWHAE
Tuberculosis Latent Signaling Pathway	0.44		0.0222	GNAI1,TRAF4
3-phosphoinositide Biosynthesis	0.444		0.0186	INPP5D,PIK3R3,PLCD1,WBP11
Immunoregulatory interactions between a Lymphoid and a non-Lymphoid cell	0.444	2	0.0186	C3,COL1A2,ITGB2,VCAM1
Insulin Secretion Signaling Pathway	0.446	2.23607	0.0179	PABPC1,PIK3R3,PLCD1,RYR2,STAT1
NAP1L1 Transcription Regulation Signaling Pathway	0.446		0.0225	PIK3R3,TUBA4A
mTOR Signaling	0.448	2	0.0187	HMOX1,KRAS,PIK3R3,RHOA
Signaling by ALK	0.448		0.0323	MDK
Sonic Hedgehog Signaling	0.448		0.0323	GSK3B
PTEN Regulation	0.45		0.02	CBX6,CHD3,TNRC6C
Activation of kainate receptors upon glutamate binding	0.46		0.0333	GNG13
Phosphatidylglycerol Biosynthesis II (Non-plastidic)	0.46		0.0333	GPAT3
Regulation of TP53 Activity through Acetylation	0.46		0.0333	CHD3
Signaling by NTRK3 (TRKC)	0.46		0.0333	KRAS
Tryptophan Degradation X (Mammalian, via Tryptamine)	0.46		0.0333	ALDH1A2
FGF Signaling	0.465		0.0233	FGFR2,PIK3R3
Glucose metabolism	0.465		0.0233	FBP2,GAPDHS
Cell Cycle Checkpoints	0.471	2.23607	0.0184	MCM3,TAOK1,YWHAE,YWHAQ,ZNF385A
Interconversion of nucleotide di- and triphosphates	0.472		0.0345	TXN
Paracetamol ADME	0.472		0.0345	ABCC5
Role of p14/p19ARF in Tumor Suppression	0.472		0.0345	PIK3R3
Role of Tissue Factor in Cancer	0.472	2	0.0192	CCN2,KRAS,PIK3R3,ZEB1
LPS-stimulated MAPK Signaling	0.472		0.0235	KRAS,PIK3R3
Melatonin Degradation I	0.472		0.0235	CYP19A1,UGT2A3
Nicotine Degradation II	0.472		0.0235	CYP19A1,UGT2A3
G alpha (s) signalling events	0.475		0.0207	GNAI1,GNG13,RXFP2
CDP-diacylglycerol Biosynthesis I	0.484		0.0357	GPAT3
Cilium Assembly	0.489	2	0.0196	AHI1,BBS2,TUBA4A,YWHAE
BEX2 Signaling Pathway	0.492		0.0244	CDH2,GSK3B
Natural Killer Cell Signaling	0.493	1	0.0197	COL1A2,KRAS,PIK3R3,WAS
Th2 Pathway	0.495		0.0213	ITGB2,PIK3R3,SPI1
Integrin signaling	0.497		0.037	BCAR1
Pyroptosis	0.497		0.037	IRF2
Role of JAK1, JAK2 and TYK2 in Interferon Signaling	0.497		0.037	STAT1
Syndecan interactions	0.497		0.037	COL1A2
Role of JAK family kinases in IL-6-type Cytokine Signaling	0.499		0.0247	IL6ST,STAT1
GABAergic Receptor Signaling Pathway (Enhanced)	0.5		0.0214	GNAI1,GNG13,GRIN2A
Pulmonary Healing Signaling Pathway	0.502	2	0.0199	FGFR2,KRAS,MMP14,SMAD1
STAT3 Pathway	0.506		0.0216	FGFR2,IL6ST,KRAS
G alpha (12/13) signalling events	0.507		0.025	GNG13,RHOA
Role of BRCA1 in DNA Damage Response	0.507		0.025	E2F5,STAT1
Bupropion Degradation	0.51		0.0385	CYP19A1
D-myo-inositol (1,4,5)-Trisphosphate Biosynthesis	0.51		0.0385	PLCD1
DNA methylation	0.51		0.0385	DNMT3B
Estrogen-mediated S-phase Entry	0.51		0.0385	E2F5
Ethanol Degradation IV	0.51		0.0385	ALDH1A2
Interleukin-20 family signaling	0.51		0.0385	STAT1
Signaling by Erythropoietin	0.51		0.0385	KRAS
The Visual Cycle	0.51		0.0385	RDH8
Role of MAPK Signaling in Inhibiting the Pathogenesis of Influenza	0.514		0.0253	ABHD3,PLA2G4F
TCF dependent signaling in response to WNT	0.515	2	0.0202	CAV1,GSK3B,SOX3,SOX4
Maturity Onset Diabetes of Young (MODY) Signaling	0.521		0.0256	APOC1,APOD
NF-κB Activation by Viruses	0.521		0.0256	KRAS,PIK3R3
Neurotrophin/TRK Signaling	0.521		0.0256	KRAS,PIK3R3
PKR-mediated signaling	0.521		0.0256	STAT1,TUBA4A
Renal Cell Carcinoma Signaling	0.521		0.0256	KRAS,PIK3R3
Complex III assembly	0.524		0.04	MT-CYB
Growth hormone receptor signaling	0.524		0.04	STAT1
Incretin synthesis, secretion, and inactivation	0.524		0.04	GNG13
Signaling by NTRK2 (TRKB)	0.524		0.04	KRAS
IL-27 Signaling Pathway	0.533		0.0224	IL6ST,PIK3R3,STAT1
GDNF Family Ligand-Receptor Interactions	0.537		0.0263	KRAS,PIK3R3
GPCR-Mediated Integration of Enteroendocrine Signaling Exemplified by an L Cell	0.537		0.0263	GNAI1,PLCD1
Androgen Biosynthesis	0.539		0.0417	HSD3B2
Cysteine Biosynthesis III (mammalia)	0.539		0.0417	MRM2
IL-22 Signaling	0.539		0.0417	STAT1
Interleukin-7 signaling	0.539		0.0417	PIK3R3
Putrescine Degradation III	0.539		0.0417	ALDH1A2
RAS processing	0.539		0.0417	KRAS
Vitamin-C Transport	0.539		0.0417	TXN
Macrophage Alternative Activation Signaling Pathway	0.543	1	0.0208	ABCA1,LPL,PIK3R3,STAT1
Nicotine Degradation III	0.544		0.0267	CYP19A1,UGT2A3
Melatonin Signaling	0.552		0.027	GNAI1,PLCD1
RNA Polymerase I Transcription	0.552		0.027	CAVIN1,CHD3
Apelin Cardiac Fibroblast Signaling Pathway	0.555		0.0435	CCN2
Azathioprine ADME	0.555		0.0435	ABCC5
Histamine Degradation	0.555		0.0435	ALDH1A2
NAD Salvage Pathway II	0.555		0.0435	NT5C2
Nephrin family interactions	0.555		0.0435	ACTN3
RAF-independent MAPK1/3 activation	0.555		0.0435	IL6ST
Signaling by NODAL	0.555		0.0435	FOXO3
Cardiac conduction	0.556		0.0231	ATP1A3,CLIC2,RYR2
IL-17 Signaling	0.557	0	0.0212	GSK3B,KRAS,PIK3R3,SRSF1
Signaling by FGFR2	0.561		0.0274	FGFR2,KRAS
Autism Signaling Pathway	0.567	1.63299	0.0194	ALDH1A2,ALDH8A1,GRIN2A,GSK3B,KRAS,PIK3R3
Glycerophospholipid biosynthesis	0.569		0.0234	ABHD3,GPAT3,PLA2G4F
Fatty Acid α-oxidation	0.571		0.0455	ALDH1A2
Insertion of tail-anchored proteins into the endoplasmic reticulum membrane	0.571		0.0455	HMOX1
Neddylation	0.573	1.34164	0.0203	ANKRD9,ASB6,NFE2L2,TULP4,WSB1
Gαs Signaling	0.575		0.0236	GNAI1,GNG13,RYR2
Branched-chain amino acid catabolism	0.589		0.0476	HIBCH
Methionine Degradation I (to Homocysteine)	0.589		0.0476	MRM2
Synaptic adhesion-like molecules	0.589		0.0476	GRIN2A
p38 MAPK Signaling	0.594		0.0242	MEF2C,PLA2G4F,STAT1
Sensory processing of sound by inner hair cells of the cochlea	0.595		0.029	CAPZB,DNAJC5
Superpathway of Inositol Phosphate Compounds	0.595	1.34164	0.0207	INPP5D,ITPKB,PIK3R3,PLCD1,WBP11
cAMP-mediated signaling	0.595	2	0.0207	CAMK1,CAMK1G,CAMK4,GNAI1,GRK4
Erythropoietin Signaling Pathway	0.598	0	0.0221	FOXO3,GSK3B,KRAS,PIK3R3
IL-13 Signaling Pathway	0.6		0.0244	PIK3R3,RHOA,STAT1
IL-17A Signaling in Airway Cells	0.604		0.0294	GSK3B,PIK3R3
Renin-Angiotensin Signaling	0.607		0.0246	KRAS,PIK3R3,STAT1
Glucocorticoid Biosynthesis	0.607		0.05	HSD3B2
Purine Nucleotides Degradation II (Aerobic)	0.607		0.05	NT5C2
Signaling by Hippo	0.607		0.05	YWHAE
Superpathway of Geranylgeranyldiphosphate Biosynthesis I (via Mevalonate)	0.607		0.05	IDI1
Valine Degradation I	0.607		0.05	HIBCH
EIF2 Signaling	0.609		0.021	ACTG2,GSK3B,KRAS,PABPC1,PIK3R3
Abacavir ADME	0.613		0.0299	NT5C2,PIK3R3
ERBB4 Signaling	0.613		0.0299	KRAS,PIK3R3
SPINK1 General Cancer Pathway	0.613		0.0299	KRAS,PIK3R3
Dopamine-DARPP32 Feedback in cAMP Signaling	0.614	1	0.0225	CAMK4,GNAI1,GRIN2A,PLCD1
Nitric Oxide Signaling in the Cardiovascular System	0.62		0.025	CAV1,PIK3R3,RYR2
Oxidative Ethanol Degradation III	0.623		0.0303	ALDH1A2,CYP2R1
WNT/Ca+ pathway	0.623		0.0303	GSK3B,PLCD1
Breast Cancer Regulation by Stathmin1	0.623	0.333333	0.0182	CAMK1,CAMK1G,CAMK4,E2F5,EDNRA,GNG13,KRAS,PIK3R3,RHOA,RXFP2,TUBA4A
GABA synthesis, release, reuptake and degradation	0.626		0.0526	DNAJC5
Mineralocorticoid Biosynthesis	0.626		0.0526	HSD3B2
Molecular Mechanisms of Cancer	0.626	2.32379	0.0174	E2F5,EDNRA,FOXO1,GNAI1,GNG13,GSK3B,IL6ST,ITGA1,ITGB2,KRAS,MMP14,PIK3R3,RHOA,RXFP2,SMAD1
Bladder Cancer Signaling	0.627		0.0252	E2F5,KRAS,MMP14
GPCR-Mediated Nutrient Sensing in Enteroendocrine Cells	0.627		0.0252	GNAI1,GNG13,PLCD1
ESR-mediated signaling	0.634		0.0254	CBFB,MED1,TNRC6C
G alpha (q) signalling events	0.636	2	0.023	ANXA1,EDNRA,GNG13,PIK3R3
Ribonucleotide Reductase Signaling Pathway	0.636	0	0.023	E2F5,FOXO3,KRAS,PIK3R3
Amyotrophic Lateral Sclerosis Signaling	0.641		0.0256	GRIN2A,NEFL,PIK3R3
Dermatan Sulfate Degradation (Metazoa)	0.647		0.0556	HEXB
Formation of the nephric duct	0.647		0.0556	LHX1
Gastrin-CREB signalling pathway via PKC and MAPK	0.647		0.0556	KRAS
RORA activates gene expression	0.647		0.0556	MED1
IL-2 Signaling	0.652		0.0317	KRAS,PIK3R3
Phagosome Maturation	0.653		0.0234	CTSC,CTSF,CTSK,TUBA4A
Kinesins	0.662		0.0323	KIF21A,TUBA4A
Role of MAPK Signaling in Promoting the Pathogenesis of Influenza	0.663		0.0263	ABHD3,KRAS,PLA2G4F
Adenosine Nucleotides Degradation II	0.669		0.0588	NT5C2
Chondroitin Sulfate Degradation (Metazoa)	0.669		0.0588	HEXB
Metabolism of folate and pterines	0.669		0.0588	SLC46A1
Signaling by Type 1 Insulin-like Growth Factor 1 Receptor (IGF1R)	0.669		0.0588	KRAS
FAK Signaling	0.671	3.29983	0.0174	ARPC1B,ARPC5,BCAR1,CDH5,COL1A2,ECM2,EDNRA,ELF1,GSK3B,IL6ST,ITGA1,ITGB2,KRAS,MMP14,PIK3R3,RHOA,RXFP2,WAS
Visual phototransduction	0.673		0.0328	GRK4,RDH8
Mitochondrial Division Signaling Pathway	0.683	1	0.0241	CAMK1,GSK3B,KRAS,RHOA
GABA receptor activation	0.683		0.0333	GNAI1,GNG13
D-myo-inositol (1,4,5)-trisphosphate Degradation	0.692		0.0625	INPP5D
Mevalonate Pathway I	0.692		0.0625	IDI1
SUMOylation of DNA methylation proteins	0.692		0.0625	DNMT3B
Fcgamma receptor (FCGR) dependent phagocytosis	0.695		0.0244	ARPC1B,ARPC5,MYO10,WAS
Xenobiotic Metabolism General Signaling Pathway	0.702	2	0.0245	HMOX1,KRAS,NFE2L2,PIK3R3
Circadian Clock	0.706		0.0345	MED1,MEF2C
Triacylglycerol Biosynthesis	0.706		0.0345	ELOVL6,GPAT3
PPAR Signaling	0.708		0.0278	KRAS,MED1,NR2F1
Telomerase Signaling	0.708		0.0278	ELF1,KRAS,PIK3R3
Cell Cycle Control of Chromosomal Replication	0.717		0.0351	MCM3,TOP2B
Folate Signaling Pathway	0.717		0.0351	IL6ST,SLC46A1
HSP90 chaperone cycle for steroid hormone receptors in the presence of ligand	0.717		0.0351	CAPZB,TUBA4A
Synthesis of Prostaglandins (PG) and Thromboxanes (TX)	0.717		0.0667	HPGD
Urate Biosynthesis/Inosine 5'-phosphate Degradation	0.717		0.0667	NT5C2
Keratinization	0.72	2.23607	0.0231	JUP,KRT15,KRT17,KRT18,KRT8
HMGB1 Signaling	0.721	2	0.025	KRAS,PIK3R3,RHOA,VCAM1
EGF Signaling	0.729		0.0357	PIK3R3,STAT1
Interleukin-3, Interleukin-5 and GM-CSF signaling	0.729		0.0357	INPP5D,PIK3R3
Amino acids regulate mTORC1	0.741		0.0364	SESN1,SH3BP4
Meiotic synapsis	0.741		0.0364	FKBP6,SYCP1
Choline Biosynthesis III	0.744		0.0714	HMOX1
Glutamate and glutamine metabolism	0.744		0.0714	PYCR3
Guanosine Nucleotides Degradation III	0.744		0.0714	NT5C2
Metabolism of nitric oxide: NOS3 activation and regulation	0.744		0.0714	CAV1
Regulation of TP53 Activity through Association with Co-factors	0.744		0.0714	ZNF385A
GPER1 signaling	0.75		0.0291	GNAI1,GNG13,PIK3R3
Retinol Biosynthesis	0.753		0.037	LPL,RDH8
Corticotropin Releasing Hormone Signaling	0.754		0.0258	ARPC5,CAMK4,GNAI1,MEF2C
Cellular Effects of Sildenafil (Viagra)	0.762	0.27735	0.019	ACTG2,EDNRA,GNAI1,GNG13,KRAS,MEF2C,MYH11,MYL9,MYLK,MYO10,PIK3R3,RXFP2,SMAD1
Cholesterol Biosynthesis I	0.773		0.0769	SC5D
Cholesterol Biosynthesis II (via 24,25-dihydrolanosterol)	0.773		0.0769	SC5D
Cholesterol Biosynthesis III (via Desmosterol)	0.773		0.0769	SC5D
Nephron development	0.773		0.0769	LHX1
Platelet Aggregation (Plug Formation)	0.773		0.0769	COL1A2
Trafficking and processing of endosomal TLR	0.773		0.0769	CTSK
Transcriptional regulation of testis differentiation	0.773		0.0769	ZFPM2
KEAP1-NFE2L2 pathway	0.775	2	0.0263	GSK3B,NFE2L2,PIK3R3,SESN1
WNT/SHH Axonal Guidance Signaling Pathway	0.782		0.0265	GSK3B,PIK3R3,YWHAE,YWHAQ
Beta-catenin independent WNT signaling	0.784	2	0.0244	GNG13,KRAS,PIK3R3,RHOA,TNRC6C
Intra-Golgi and retrograde Golgi-to-ER traffic	0.79	1.34164	0.0245	CAPZB,KDELR3,KIF21A,TUBA4A,VAMP4
Gap junction trafficking and regulation	0.792		0.0392	GJA1,TUBA4A
Small Cell Lung Cancer Signaling	0.794		0.0306	E2F5,PIK3R3,TRAF4
TGF-β Signaling	0.803		0.0309	KRAS,SKI,SMAD1
Sperm Motility	0.805		0.0233	ABHD3,FGFR2,GNAI1,GNG13,PLA2G4F,PLCD1
GP1b-IX-V activation signalling	0.805		0.0833	COL1A2
Reversible hydration of carbon dioxide	0.805		0.0833	CA6
Specification of primordial germ cells	0.805		0.0833	TET2
Vitamin D (calciferol) metabolism	0.805		0.0833	CYP2R1
Z-decay: degradation of maternal mRNAs by zygotically expressed factors	0.805		0.0833	PABPC1
Melanoma Signaling	0.805		0.04	KRAS,PIK3R3
Signaling by ERBB2	0.805		0.04	KRAS,RHOA
Endocannabinoid Cancer Inhibition Pathway	0.811	0	0.0272	GNAI1,GSK3B,PIK3R3,RHOA
Gαi Signaling	0.811		0.0272	CAV1,GNAI1,GNG13,KRAS
Prolactin Signaling	0.813		0.0312	KRAS,PIK3R3,STAT1
Apelin Muscle Signaling Pathway	0.819		0.0408	GNAI1,GNG13
Acetylcholine Receptor Signaling Pathway	0.827	2.23607	0.0253	GNAI1,HMOX1,NFE2L2,PIK3R3,PLCD1
Apelin Adipocyte Signaling Pathway	0.832		0.0319	CLIC2,CP,GNAI1
G alpha (z) signalling events	0.833		0.0417	GNAI1,GNG13
Role of Chondrocytes in Rheumatoid Arthritis Signaling Pathway	0.834	2	0.0278	CEBPA,FOXO3,IL6ST,MMP14
Erythrocytes take up carbon dioxide and release oxygen	0.84		0.0909	CYB5R4
NFE2L2 regulating tumorigenic genes	0.84		0.0909	NFE2L2
Phenylalanine and tyrosine metabolism	0.84		0.0909	FAH
RHO GTPases activate KTN1	0.84		0.0909	RHOA
Cyclophilin Signaling Pathway	0.85	0.816497	0.0241	ABCA1,IL6ST,PIK3R3,RHOA,VCAM1,WBP11
M-decay: degradation of maternal mRNAs by maternally stored factors	0.863		0.0435	PABPC1,TET2
MIF Regulation of Innate Immunity	0.863		0.0435	CD74,PLA2G4F
Role of OCT4 in Mammalian Embryonic Stem Cell Pluripotency	0.863		0.0435	IGF2BP1,NR2F1
Signaling by Retinoic Acid	0.863		0.0435	ALDH1A2,ALDH8A1
Ephrin A Signaling	0.865	1	0.0286	MMP14,MYL9,PIK3R3,RHOA
RHO GTPases Activate Formins	0.865	2	0.0286	RHOA,SRGAP2,TAOK1,TUBA4A
Senescence Pathway	0.87	1.63299	0.0233	BHLHE40,E2F5,ELF1,FOXO3,KRAS,PIK3R3,SMAD1
BMP signaling pathway	0.872		0.0333	CAMK4,KRAS,SMAD1
Opioid Signalling	0.872		0.0333	CAMK4,GNAI1,GNG13
Interleukin-9 signaling	0.878		0.1	STAT1
RUNX1 and FOXP3 control the development of regulatory T lymphocytes (Tregs)	0.878		0.1	CBFB
AMPK Signaling	0.879		0.0246	FOXG1,FOXO1,FOXO3,GNAI1,GNG13,PIK3R3
Oxidative Stress Induced Senescence	0.893		0.0341	CBX6,TNRC6C,TXN
Regulation of eIF4 and p70S6K Signaling	0.894		0.0266	ITGA1,ITGB2,KRAS,PABPC1,PIK3R3
Netrin-1 signaling	0.894		0.0455	MYO10,SIAH2
MicroRNA Biogenesis Signaling Pathway	0.901	1.34164	0.0267	HMOX1,KRAS,PIK3R3,SMAD1,SRSF1
Transport of vitamins, nucleosides, and related molecules	0.91		0.0465	APOD,SLC29A3
Cyclins and Cell Cycle Regulation	0.915		0.0349	E2F5,GSK3B,MYT1
VEGF Family Ligand-Receptor Interactions	0.915		0.0349	KRAS,PIK3R3,PLA2G4F
Heme Biosynthesis II	0.921		0.111	PPOX
RHO GTPases Activate Rhotekin and Rhophilins	0.921		0.111	RHOA
Irritable Bowel Syndrome Signaling Pathway	0.936	2.64575	0.0242	LAMB1,MMP14,MYL9,MYLK,PIK3R3,RHOA,TNIP1
PI Metabolism	0.937		0.0357	INPP5D,PIK3R3,VAC14
Role of MAPK Signaling in the Pathogenesis of Influenza	0.937		0.0357	ABHD3,KRAS,PLA2G4F
TR/RXR Activation	0.941	2	0.0305	CAMK4,MED1,PIK3R3,SYT2
Estrogen-Dependent Breast Cancer Signaling	0.949		0.0361	CYP19A1,KRAS,PIK3R3
JAK/STAT Signaling	0.949		0.0361	KRAS,PIK3R3,STAT1
G Beta Gamma Signaling	0.95	2	0.0308	CAV1,GNAI1,GNG13,KRAS
Neurovascular Coupling Signaling Pathway	0.954	0.816497	0.0259	ABHD3,GJA1,GRIN2A,PLA2G4F,RHOA,RYR2
IL-6 Signaling	0.959	2	0.031	CYP19A1,IL6ST,KRAS,PIK3R3
Formation of intermediate mesoderm	0.969		0.125	LHX1
Miro GTPase Cycle	0.969		0.125	TRAK2
NFE2L2 regulates pentose phosphate pathway genes	0.969		0.125	NFE2L2
NFE2L2 regulating MDR associated enzymes	0.969		0.125	NFE2L2
Regulation of NFE2L2 gene expression	0.969		0.125	NFE2L2
rRNA modification in the mitochondrion	0.969		0.125	MRM2
Signaling by NTRK1 (TRKA)	0.972		0.037	KRAS,MEF2C,RHOA
FLT3 Signaling	0.981		0.0513	FOXO3,KRAS
Th1 and Th2 Activation Pathway	0.982		0.0284	ITGB2,LGALS9,PIK3R3,SPI1,STAT1
Chronic Myeloid Leukemia Signaling	0.983	-0.377964	0.0249	CEBPA,E2F5,FOXO3,GSK3B,KRAS,PIK3R3,PLCD1
Th1 Pathway	0.996	2	0.032	ITGB2,LGALS9,PIK3R3,STAT1
Signaling by MET	0.997		0.038	COL1A2,KRAS,LAMB1
Inhibition of Matrix Metalloproteases	1		0.0526	HSPG2,MMP14
MIF-mediated Glucocorticoid Regulation	1		0.0526	CD74,PLA2G4F
Metabolism of steroid hormones	1		0.0526	CYP19A1,HSD3B2
Synaptic Long Term Potentiation	1.01		0.0323	CAMK4,GRIN2A,KRAS,PLCD1
NAFLD Signaling Pathway	1.01	0.816497	0.0268	FOXO1,FOXO3,GPAT3,GSK3B,NFE2L2,PIK3R3
VDR/RXR Activation	1.01		0.0385	CEBPA,FOXO1,MED1
Fatty acyl-CoA biosynthesis	1.02		0.0541	CBR4,ELOVL6
Interferon Signaling	1.02		0.0541	IFI35,STAT1
Antiproliferative Role of Somatostatin Receptor 2	1.02		0.039	GNG13,KRAS,PIK3R3
Leptin Signaling in Obesity	1.02		0.039	FOXO1,PIK3R3,PLCD1
Arginine Degradation VI (Arginase 2 Pathway)	1.02		0.143	PYCR3
Regulation of CDH19 Expression and Function	1.02		0.143	JUP
Thioredoxin Pathway	1.02		0.143	TXN
Interferon alpha/beta signaling	1.03		0.0395	IFI35,IRF2,STAT1
NGF Signaling	1.04		0.0331	KRAS,PIK3R3,RHOA,TRAF4
Glutaminergic Receptor Signaling Pathway (Enhanced)	1.04	2.12132	0.0245	ABHD3,CAMK4,GNAI1,GRIN2A,HMOX1,PIK3R3,PLA2G4F,PLCD1
Striated Muscle Contraction	1.04		0.0556	ACTN3,TPM4
Fc Epsilon RI Signaling	1.05	0	0.0333	INPP5D,KRAS,PIK3R3,PLA2G4F
MSP-RON Signaling in Macrophages Pathway	1.05	1	0.0333	ITGB2,KRAS,PIK3R3,STAT1
Regulation of lipid metabolism by PPARalpha	1.06	2	0.0336	ABCA1,ANGPTL4,FHL2,MED1
Sphingosine-1-phosphate Signaling	1.06	2	0.0336	GNAI1,PIK3R3,PLCD1,RHOA
IL-9 Signaling	1.06		0.0571	PIK3R3,STAT1
HOTAIR Regulatory Pathway	1.07	0.447214	0.0303	COL1A2,DNMT3B,MMP14,PCDH10,PIK3R3
Ephrin B Signaling	1.07		0.0411	GNAI1,GNG13,RHOA
Growth Hormone Signaling	1.07		0.0411	CEBPA,PIK3R3,STAT1
Cholecystokinin/Gastrin-mediated Signaling	1.08	2	0.0342	BCAR1,KRAS,MEF2C,RHOA
Cell surface interactions at the vascular wall	1.08	2.44949	0.028	CAV1,CD74,COL1A2,INPP5D,ITGB2,KRAS
Sleep NREM Signaling Pathway	1.09		0.0345	GNAI1,KRAS,YWHAE,YWHAQ
G-Protein Coupled Receptor Signaling	1.09	1.29099	0.021	CAMK4,EDNRA,FOXG1,FOXO1,FOXO3,GNAI1,GNG13,GRK4,GSK3B,KRAS,MEF2C,MYL9,MYLK,PIK3R3,RXFP2
NFE2L2 regulating inflammation associated genes	1.09		0.167	NFE2L2
Protein repair	1.09		0.167	TXN
Synthesis of Lipoxins (LX)	1.09		0.167	HPGD
Trans, trans-farnesyl Diphosphate Biosynthesis	1.09		0.167	IDI1
Regulation of RUNX2 expression and activity	1.09		0.0417	CBFB,GSK3B,STAT1
Translocation of SLC2A4 (GLUT4) to the plasma membrane	1.09		0.0417	TUBA4A,YWHAE,YWHAQ
Glioma Invasiveness Signaling	1.1		0.0423	KRAS,PIK3R3,RHOA
Activation of Matrix Metalloproteinases	1.1		0.0606	CTSK,MMP14
Signal amplification	1.1		0.0606	GNAI1,GNG13
Cachexia Signaling Pathway	1.11	1	0.0245	FOXG1,FOXO1,FOXO3,GSK3B,LPL,MEF2C,PIK3R3,RXFP2,STAT1
GM-CSF Signaling	1.12		0.0429	KRAS,PIK3R3,STAT1
Microautophagy Signaling Pathway	1.12		0.0314	COL12A1,COL1A2,COL4A6,COL6A1,COL6A2
G-protein beta:gamma signalling	1.13		0.0625	GNG13,RHOA
Cell Cycle: G1/S Checkpoint Regulation	1.13		0.0435	E2F5,FOXO1,GSK3B
Role of JAK1 and JAK3 in γc Cytokine Signaling	1.13		0.0435	KRAS,PIK3R3,STAT1
α-Adrenergic Signaling	1.14		0.036	CAMK4,GNAI1,GNG13,KRAS
Glutamate Receptor Signaling	1.15		0.0441	GNG13,GRIN2A,HOMER3
Signaling by BMP	1.15		0.0645	SKI,SMAD1
Superpathway of Cholesterol Biosynthesis	1.15		0.0645	IDI1,SC5D
Transcriptional regulation of brown and beige adipocyte differentiation	1.15		0.0645	CHD3,SMAD1
Ribavirin ADME	1.16		0.0448	NT5C2,PIK3R3,SLC29A3
Role of PI3K/AKT Signaling in the Pathogenesis of Influenza	1.16		0.0448	GNAI1,GSK3B,PIK3R3
ISGylation Signaling Pathway	1.16	2	0.0367	IRF2,ITGB2,KRAS,STAT1
NFE2L2 regulating ER-stress associated genes	1.16		0.2	NFE2L2
Proline Biosynthesis II (from Arginine)	1.16		0.2	PYCR3
Tyrosine Degradation I	1.16		0.2	FAH
Gluconeogenesis I	1.18		0.0667	FBP2,GAPDHS
Glutathione Redox Reactions I	1.18		0.0667	CLIC2,CP
Signaling by CSF3 (G-CSF)	1.18		0.0667	KRAS,STAT1
Human Embryonic Stem Cell Pluripotency	1.19	1.63299	0.03	FGFR2,FOXO1,GSK3B,KRAS,PIK3R3,SMAD1
Factors Promoting Cardiogenesis in Vertebrates	1.2	1.34164	0.0331	GSK3B,MEF2C,PLCD1,RHOA,SMAD1
EGR2 and SOX10-mediated initiation of Schwann cell myelination	1.2		0.069	LAMB1,TEAD1
Glycolysis I	1.2		0.069	FBP2,GAPDHS
Synaptic Long Term Depression	1.21	1.63299	0.0303	ABHD3,GNAI1,KRAS,PLA2G4F,PLCD1,RYR2
Thrombopoietin Signaling	1.21		0.0469	KRAS,PIK3R3,STAT1
Endocannabinoid Neuronal Synapse Pathway	1.21		0.0333	DNAH3,GNAI1,GNG13,GRIN2A,PLCD1
Tuberculosis Active Signaling Pathway	1.23	-0.377964	0.0286	C3,FOXO1,FOXO3,INPP5D,ITGB2,PIK3R3,STAT1
FXR/RXR Activation	1.23	-0.816497	0.0308	CYP19A1,FOXO1,HMOX1,LPL,NFE2L2,TXNIP
MSP-RON Signaling Pathway	1.24		0.0484	ACTG2,ITGB2,PIK3R3
Orexin Signaling Pathway	1.25	0.816497	0.0289	FOXO1,GNG13,HSD3B2,PIK3R3,PLA2G4F,PLCD1,SMAD1
COPI-mediated anterograde transport	1.25	1	0.0392	ANK1,CAPZB,KDELR3,TUBA4A
Heme Biosynthesis from Uroporphyrinogen-III I	1.26		0.25	PPOX
Heme Degradation	1.26		0.25	HMOX1
Proline Biosynthesis I	1.26		0.25	PYCR3
BMAL1:CLOCK,NPAS2 activates circadian gene expression	1.26		0.0741	BHLHE40,MED1
Cardiogenesis	1.26		0.0741	MEF2C,SMAD1
Cholesterol biosynthesis	1.26		0.0741	IDI1,SC5D
Iron homeostasis signaling pathway	1.26		0.0345	CP,HMOX1,SLC46A1,SMAD1,TF
PIP3 activates AKT signaling	1.26	2.23607	0.0345	FGFR2,FOXO1,FOXO3,GSK3B,PIK3R3
Sumoylation Pathway	1.26	-2	0.0396	ARHGDIB,CEBPA,RHOA,ZEB1
Protein folding	1.29	2	0.0404	FKBP9,GAPDHS,GNG13,TUBA4A
Cardiomyocyte Differentiation via BMP Receptors	1.29		0.0769	MEF2C,SMAD1
Metabolism of porphyrins	1.29		0.0769	HMOX1,PPOX
Polyamine Regulation in Colon Cancer	1.3		0.0508	GSK3B,KRAS,RHOA
Semaphorin Signaling in Neurons	1.3		0.0508	DPYSL5,RHOA,SEMA7A
Role of Macrophages, Fibroblasts and Endothelial Cells in Rheumatoid Arthritis	1.3	2.33333	0.0267	CEBPA,GSK3B,IL6ST,KRAS,PIK3R3,PLCD1,RHOA,TRAF4,VCAM1
UVA-Induced MAPK Signaling	1.3	2	0.0408	KRAS,PIK3R3,PLCD1,STAT1
p53 Signaling	1.3		0.0408	GSK3B,MED1,PIK3R3,SCO2
RUNX1 regulates megakaryocyte differentiation and platelet function	1.31		0.0517	CBFB,MYL9,TNRC6C
Non-Small Cell Lung Cancer Signaling	1.33		0.0417	E2F5,FOXO3,KRAS,PIK3R3
Aryl Hydrocarbon Receptor Signaling	1.34	0	0.0328	ALDH1A2,ALDH8A1,MED1,NFE2L2,NR2F1,TGM2
Neuroinflammation Signaling Pathway	1.34	2.33333	0.0273	GRIN2A,GSK3B,HMOX1,MFGE8,NFE2L2,PIK3R3,PLA2G4F,STAT1,VCAM1
Interleukin-6 family signaling	1.35		0.0833	IL6ST,STAT1
Regulation of RUNX1 Expression and Activity	1.35		0.0833	CBFB,TNRC6C
NLR signaling pathways	1.35		0.0536	HMOX1,TXN,TXNIP
RAR Activation	1.35	0.904534	0.0254	ALDH1A2,COL1A2,LAMB1,MED1,NR2F1,PIK3R3,RDH8,RHOA,TAF4,TGM2,TNIP1
Role of Osteoblasts, Osteoclasts and Chondrocytes in Rheumatoid Arthritis	1.35		0.0306	CTSK,FOXO1,GSK3B,MMP14,PIK3R3,SMAD1,SP7
Complement cascade	1.36	2.23607	0.0368	C3,C6,CFH,CFP,CLU
ERBB Signaling	1.37	0	0.043	FOXO1,GSK3B,KRAS,PIK3R3
Factors involved in megakaryocyte development and platelet production	1.37	2	0.043	CAPZB,DOCK10,IRF2,ZFPM2
Intrinsic Pathway for Apoptosis	1.37		0.0545	SEPTIN4,YWHAE,YWHAQ
Lymphotoxin β Receptor Signaling	1.37		0.0545	PIK3R3,TRAF4,VCAM1
Signaling by PTK6	1.37		0.0545	BCAR1,KRAS,RHOA
1,25-dihydroxyvitamin D3 Biosynthesis	1.38		0.333	CYP2R1
MTF1 activates gene expression	1.38		0.333	SNCB
NFE2L2 regulating TCA cycle genes	1.38		0.333	NFE2L2
Palmitate Biosynthesis I (Animals)	1.38		0.333	CBR4
P2Y Purinergic Receptor Signaling Pathway	1.38	1	0.0373	GNAI1,GNG13,KRAS,PIK3R3,PLCD1
MAPK6/MAPK4 signaling	1.38	0	0.0435	FOXO1,FOXO3,IGF2BP1,TNRC6C
Nucleotide salvage	1.38		0.087	AMPD3,GMPR2
Response to elevated platelet cytosolic Ca2+	1.4	2.23607	0.0379	CD63,CLU,TF,TMSB4X,TUBA4A
HGF Signaling	1.42		0.0382	ELF1,ITGA1,ITGB2,KRAS,PIK3R3
Netrin Signaling	1.42	0.816497	0.0343	ARPC1B,ARPC5,DPYSL5,PIK3R3,RHOA,RYR2
Superpathway of D-myo-inositol (1,4,5)-trisphosphate Metabolism	1.42		0.0909	INPP5D,ITPKB
Regulation of Cellular Mechanics by Calpain Protease	1.43		0.0449	ACTN3,ITGA1,ITGB2,KRAS
Signaling by FGFR1	1.43		0.0577	ANOS1,KRAS,SPRED2
WNT/β-catenin Signaling	1.44	-1	0.0347	CDH2,CDH5,GJA1,GSK3B,SOX3,SOX4
Autophagy	1.44	1.88982	0.032	ATG4B,BNIP3,FOXO1,FOXO3,GSK3B,PIK3R3,SESN1
Glycosaminoglycan metabolism	1.45	2.23607	0.0391	ABCC5,AGRN,DCN,HEXB,HSPG2
Cell Cycle: G2/M DNA Damage Checkpoint Regulation	1.45		0.0588	TOP2B,YWHAE,YWHAQ
Transcriptional regulation by RUNX2	1.45		0.0588	CBFB,SMAD1,SP7
Transcriptional regulation of granulopoiesis	1.45		0.0588	CBFB,CEBPA,SPI1
Retinoate Biosynthesis I	1.48		0.06	ALDH1A2,ALDH8A1,RDH8
Signaling by TGFBR3	1.48		0.06	MMP14,TCF12,TNRC6C
Gαq Signaling	1.48	2	0.0355	GNAI1,GNG13,GSK3B,HMOX1,PIK3R3,RHOA
Pancreatic Adenocarcinoma Signaling	1.49	2	0.04	E2F5,HMOX1,KRAS,PIK3R3,STAT1
Apelin Liver Signaling Pathway	1.5		0.1	COL1A2,GSK3B
Interleukin-12 family signaling	1.5		0.1	IL6ST,STAT1
L1CAM interactions	1.5	2.23607	0.0403	ALCAM,ANK1,ITGA1,LAMB1,TUBA4A
Transcriptional regulation of white adipocyte differentiation	1.51	2	0.0476	ANGPTL4,CEBPA,LPL,MED1
Role of NANOG in Mammalian Embryonic Stem Cell Pluripotency	1.52	1	0.0407	GSK3B,IL6ST,KRAS,PIK3R3,SMAD1
Inositol phosphate metabolism	1.52		0.0625	INPP5D,ITPKB,PLCD1
FLT3 Signaling in Hematopoietic Progenitor Cells	1.54	1	0.0488	INPP5D,KRAS,PIK3R3,STAT1
Virus Entry via Endocytic Pathways	1.56	2.23607	0.0417	ACTG2,CAV1,ITGB2,KRAS,PIK3R3
HEY1 Signaling Pathway	1.57	0	0.0373	E2F5,MEF2C,MMP14,MYH11,PIK3R3,SMAD1
IL-17A Signaling in Fibroblasts	1.58	2	0.05	COL1A2,GSK3B,SERPINH1,VCAM1
Granulocyte Adhesion and Diapedesis	1.58		0.0343	CDH5,CLDN11,CLDN5,GNAI1,ITGB2,MMP14,VCAM1
Neuregulin Signaling	1.58		0.0424	DCN,ITGA1,ITGB2,KRAS,PIK3R3
Ovarian Cancer Signaling	1.59	1	0.0377	E2F5,EDNRA,GJA1,GSK3B,KRAS,PIK3R3
Antioxidant Action of Vitamin C	1.6	-1	0.0427	ABHD3,HMOX1,PLA2G4F,PLCD1,TXN
Adrenomedullin signaling pathway	1.6	0.447214	0.0347	C3,CFH,GSK3B,KRAS,MYLK,PIK3R3,PLCD1
Thyroid Cancer Signaling	1.61	0	0.0513	FOXO1,GSK3B,KRAS,PIK3R3
Prostate Cancer Signaling	1.61	-0.447214	0.0431	E2F5,FOXO1,GSK3B,KRAS,PIK3R3
Oxytocin in Brain Signaling Pathway	1.61	1.88982	0.0348	ABHD3,GNAI1,GNG13,KRAS,MEF2C,PIK3R3,PLA2G4F
Assembly and cell surface presentation of NMDA receptors	1.62		0.0682	GRIN2A,NEFL,TUBA4A
Retinoid metabolism and transport	1.62		0.0682	AGRN,HSPG2,LPL
Angiopoietin Signaling	1.63		0.0519	FOXO1,KRAS,PIK3R3,TNIP1
HIPPO signaling	1.63		0.0519	SMAD1,TEAD1,YWHAE,YWHAQ
1D-myo-inositol Hexakisphosphate Biosynthesis II (Mammalian)	1.63		0.118	INPP5D,ITPKB
D-myo-inositol (1,3,4)-trisphosphate Biosynthesis	1.63		0.118	INPP5D,ITPKB
IL-10 Signaling	1.64	0	0.0387	BHLHE40,GSK3B,HMOX1,IL6ST,INPP5D,STAT1
Oncostatin M Signaling	1.65		0.0698	IL6ST,KRAS,STAT1
RHO GTPases Activate WASPs and WAVEs	1.65		0.0698	ARPC1B,ARPC5,WAS
Macropinocytosis Signaling	1.65		0.0526	ITGB2,KRAS,PIK3R3,RHOA
Plasma lipoprotein assembly, remodeling, and clearance	1.65	2	0.0526	ABCA1,ANGPTL4,APOC1,LPL
Pancreatic Secretion Signaling Pathway	1.65	2.12132	0.0329	ARHGDIB,CA6,IRF2,LPL,PIK3R3,PLCD1,RHOA,RYR2
Cardiac Hypertrophy Signaling (Enhanced)	1.68	2.7136	0.0261	EDNRA,FGFR2,GNAI1,GNG13,GSK3B,IL6ST,ITGA1,ITGB2,KRAS,MEF2C,PIK3R3,PLCD1,RHOA,RYR2
FOXO-mediated transcription of cell death genes	1.68		0.125	FOXO1,FOXO3
Platelet Adhesion to exposed collagen	1.68		0.125	COL1A2,ITGA1
Regulation of the Epithelial-Mesenchymal Transition Pathway	1.69		0.0361	CDH2,FGFR2,GSK3B,KRAS,PIK3R3,RHOA,ZEB1
Pathogen Induced Cytokine Storm Signaling Pathway	1.69	3.31662	0.0288	BHLHE40,C3,COL12A1,COL1A2,COL4A6,COL6A1,COL6A2,IL6ST,RYR2,SPI1,STAT1
Xenobiotic Metabolism Signaling	1.7		0.0302	ALDH1A2,ALDH8A1,CAMK1,CAMK1G,CAMK4,HMOX1,KRAS,MED1,NFE2L2,PIK3R3
Production of Nitric Oxide and Reactive Oxygen Species in Macrophages	1.71	2.44949	0.0365	APOC1,APOD,CLU,PIK3R3,RHOA,SPI1,STAT1
Eicosanoid Signaling	1.72	1.66667	0.0319	ABHD3,GNAI1,GNG13,HPGD,KRAS,PIK3R3,PLA2G4F,PLCD1,RHOA
YAP1- and WWTR1 (TAZ)-stimulated gene expression	1.73		0.133	CCN2,TEAD1
Apelin Endothelial Signaling Pathway	1.77	2.23607	0.0414	GNAI1,GNG13,KRAS,MEF2C,PIK3R3,VCAM1
Cargo recognition for clathrin-mediated endocytosis	1.78	2.23607	0.0476	SYT11,SYT2,SYT9,TF,VAMP4
Bone Mineralization Signaling Pathway	1.78	1.63299	0.0417	COL1A2,CYP2R1,FGFR2,PLCD1,SMAD1,SP7
MSP-RON Signaling in Cancer Cells Pathway	1.79	1.34164	0.042	ELF1,GSK3B,KRAS,PIK3R3,YWHAE,YWHAQ
S100 Family Signaling Pathway	1.8	2.52357	0.0243	ANXA1,ANXA2,DLC1,EDNRA,FGFR2,GSK3B,MCAM,MMP14,PIK3R3,PLA2G4F,PLCD1,RHOA,RXFP2,RYR2,S100A10,SERPINF1,SMAD1,TPM4,VCAM1
Complex I biogenesis	1.81	2	0.0588	MT-ND1,MT-ND2,MT-ND4,MT-ND5
Mouse Embryonic Stem Cell Pluripotency	1.81	1.34164	0.0485	GSK3B,IL6ST,KRAS,PIK3R3,SMAD1
Colorectal Cancer Metastasis Signaling	1.82	1.88982	0.0332	GNAI1,GNG13,GSK3B,IL6ST,KRAS,MMP14,PIK3R3,RHOA,STAT1
Circadian Rhythm Signaling	1.83		0.0333	BHLHE40,GNAI1,GNG13,GRIN2A,GSK3B,KRAS,PER3,PLCD1,RYR2
Glycation Signaling Pathway	1.83	0.707107	0.0356	COL4A6,KRAS,NFE2L2,PIK3R3,STAT1,TXN,TXNIP,VCAM1
Pyroptosis Signaling Pathway	1.83	0	0.049	FOXO3,GBP1,IRF2,RHOA,TXNIP
Parkinson's Signaling Pathway	1.83	-1	0.0316	ACTG2,ALDH1A2,ALDH8A1,GRIN2A,MT-ND1,MT-ND2,MT-ND4,MT-ND5,NFE2L2,TUBA4A
Apelin Cardiomyocyte Signaling Pathway	1.86	2.23607	0.05	GNAI1,MYL9,MYLK,PIK3R3,PLCD1
Adipogenesis pathway	1.86	0.816497	0.0435	CEBPA,FGFR2,FOXO1,LPL,SMAD1,TXNIP
Ferroptosis Signaling Pathway	1.88	1.34164	0.0438	ABCA1,ANGPTL4,HMOX1,KRAS,NFE2L2,TF
GPVI-mediated activation cascade	1.89		0.0857	COL1A2,PIK3R3,RHOA
ERB2-ERBB3 Signaling	1.9	0	0.0625	FOXO1,GSK3B,KRAS,PIK3R3
Mitochondrial biogenesis	1.9	1	0.0625	CAMK4,GABPB1,MED1,MEF2C
UFMylation Signaling Pathway	1.9	2	0.0625	ABCA1,GSK3B,PABPC1,UFC1
Interferon gamma signaling	1.9	2.23607	0.051	GBP1,IRF2,STAT1,TRIM3,VCAM1
Mitochondrial protein degradation	1.9	2.23607	0.051	MT-CO1,MT-CO2,MT-ND1,MT-ND2,MT-ND5
Cardiac Hypertrophy Signaling	1.91	1.41421	0.0345	GNAI1,GNG13,GSK3B,KRAS,MEF2C,MYL9,PIK3R3,PLCD1,RHOA
NCAM signaling for neurite out-growth	1.92	2	0.0635	AGRN,COL6A1,COL6A2,KRAS
Aldosterone Signaling in Epithelial Cells	1.96		0.0409	DNAJC5,DNAJC8,HSPA13,HSPB8,KRAS,PIK3R3,PLCD1
Glioblastoma Multiforme Signaling	1.96	0.816497	0.0409	E2F5,FOXO1,GSK3B,KRAS,PIK3R3,PLCD1,RHOA
Histone Modification Signaling Pathway	1.97	1.66667	0.0333	CBX6,DNMT3B,FOXO1,H1-0,H1-10,KMT2E,SFMBT1,TGM2,YWHAE,YWHAQ
EPH-Ephrin signaling	1.99	2.23607	0.0538	ARPC1B,ARPC5,MYH11,MYL9,RHOA
Endometrial Cancer Signaling	1.99		0.0667	FOXO3,GSK3B,KRAS,PIK3R3
HIF1α Signaling	1.99	2.82843	0.0381	CAMK1,CAMK1G,CAMK4,HMOX1,KRAS,MMP14,PIK3R3,TF
Insulin Receptor Signaling	2	-0.816497	0.0465	FOXO1,FOXO3,GSK3B,INPP5D,KRAS,PIK3R3
CXCR4 Signaling	2	2.44949	0.0417	BCAR1,GNAI1,GNG13,KRAS,MYL9,PIK3R3,RHOA
Unfolded protein response	2.01		0.0543	CD82,CEBPA,DNAJC5,DNAJC8,NFE2L2
Endocannabinoid Developing Neuron Pathway	2.01	1.34164	0.0469	GNAI1,GNG13,GSK3B,KRAS,PIK3R3,RHOA
Glioma Signaling	2.01	2.23607	0.0469	CAMK1,CAMK1G,CAMK4,E2F5,KRAS,PIK3R3
MHC class II antigen presentation	2.01	2.44949	0.0469	CAPZB,CD74,CTSC,CTSF,CTSK,TUBA4A
Signaling by CSF1 (M-CSF) in myeloid cells	2.03		0.0968	INPP5D,KRAS,STAT1
Neurexins and neuroligins	2.07	2	0.0702	GRIN2A,HOMER3,SYT2,SYT9
FOXO-mediated transcription of oxidative stress, metabolic and neuronal genes	2.07		0.1	FOXO1,FOXO3,PLXNA4
Amyloid fiber formation	2.09	1.34164	0.0568	HSPG2,ITM2B,MFGE8,SIAH2,TGFBI
CNTF Signaling	2.1	2	0.0714	IL6ST,KRAS,PIK3R3,STAT1
PDGF Signaling	2.11	1.34164	0.0575	CAV1,INPP5D,KRAS,PIK3R3,STAT1
Myogenesis	2.11		0.103	CDH2,MEF2C,TCF12
CLEAR Signaling Pathway	2.12	-0.333333	0.0351	BNIP3,CD63,CTSF,FGFR2,GSK3B,HEXB,KRAS,NAGPA,YWHAE,YWHAQ
PPARα/RXRα Activation	2.14	0.447214	0.0404	ABCA1,CHD5,KRAS,LPL,MED1,MEF2C,NR2F1,PLCD1
Myelination Signaling Pathway	2.14	1.89737	0.0335	DLC1,FGFR2,GSK3B,IDI1,ITGB2,KRAS,LAMB1,PIK3R3,PMP2,RHOA,SMAD1
Osteoarthritis Pathway	2.16	1.34164	0.0378	ANXA2,DCN,FOXO3,HTRA1,ITGA1,ITGB2,MEF2C,SMAD1,SP7
Opioid Signaling Pathway	2.16	1.66667	0.0356	CAMK1,CAMK1G,CAMK4,GNAI1,GNG13,GRIN2A,GRK4,GSK3B,KRAS,RYR2
PAK Signaling	2.18	1	0.0508	ITGA1,ITGB2,KRAS,MYL9,MYLK,PIK3R3
Endothelin-1 Signaling	2.19	2.12132	0.0412	ABHD3,EDNRA,GNAI1,HMOX1,KRAS,PIK3R3,PLA2G4F,PLCD1
Acute Phase Response Signaling	2.23	1.34164	0.0419	C3,CP,HMOX1,IL6ST,KRAS,PIK3R3,SERPINF1,TF
Phagosome Formation	2.24	3.44124	0.0269	ABHD3,ARPC1B,ARPC5,BCAR1,C3,EDNRA,HMOX1,ITGA1,ITGB2,KRAS,MYH11,MYL9,MYLK,MYO10,PIK3R3,PLA2G4F,RHOA,RXFP2,WAS
IL-3 Signaling	2.24	0.447214	0.0617	FOXO1,INPP5D,KRAS,PIK3R3,STAT1
NR1H2 and NR1H3-mediated signaling	2.24		0.0784	ABCA1,APOC1,APOD,TNRC6C
Transcriptional activity of SMAD2/SMAD3:SMAD4 heterotrimer	2.24		0.0784	COL1A2,E2F5,SKI,STAT1
NAD Signaling Pathway	2.24	1.88982	0.0464	GJA1,GSK3B,H1-0,H1-10,PIK3R3,RYR2,SLC29A3
Hepatitis B Chronic Liver Pathogenesis Signaling Pathway	2.27	1.41421	0.0426	CAMK4,CCN2,GSK3B,KRAS,MMP14,NFE2L2,PIK3R3,STAT1
Caveolar-mediated Endocytosis Signaling	2.28	2	0.0633	ACTG2,CAV1,CAVIN1,ITGA1,ITGB2
Complex IV assembly	2.33	1	0.0833	MT-CO1,MT-CO2,MT-CO3,SCO2
Interleukin-2 family signaling	2.37	2	0.0851	INPP5D,LGALS9,PIK3R3,STAT1
ERK/MAPK Signaling	2.38	1.63299	0.0409	BCAR1,ELF1,ITGA1,ITGB2,KRAS,PIK3R3,PLA2G4F,STAT1,YWHAQ
Tumor Microenvironment Pathway	2.38	0.707107	0.0444	COL1A2,FOXG1,FOXO1,FOXO3,KRAS,LGALS9,MMP14,PIK3R3
Signaling by VEGF	2.38	2.44949	0.0561	BCAR1,CAV1,CDH5,JUP,KRAS,RHOA
NFE2L2 regulating anti-oxidant/detoxification enzymes	2.4		0.13	HMOX1,NFE2L2,TXN
Remodeling of Epithelial Adherens Junctions	2.48		0.0704	ACTG2,ACTN3,ARPC1B,ARPC5,TUBA4A
Activin Inhibin Signaling Pathway	2.48	1	0.0425	CCN2,CEBPA,COL1A2,FOXO3,GSK3B,PIK3R3,RHOA,SKI,SMAD1
CCR3 Signaling in Eosinophils	2.49		0.0515	GNAI1,GNG13,KRAS,MYLK,PIK3R3,PLA2G4F,RHOA
Signaling by SCF-KIT	2.51	1	0.093	GRAP,KRAS,PIK3R3,STAT1
Cellular response to heat stress	2.51	0.816497	0.0594	COL4A6,GSK3B,HSPA13,HSPB8,SERPINH1,YWHAE
Neuropathic Pain Signaling in Dorsal Horn Neurons	2.51	2.44949	0.0594	CAMK1,CAMK1G,CAMK4,GRIN2A,PIK3R3,PLCD1
RHO GTPases activate PAKs	2.51		0.143	MYH11,MYL9,MYLK
Wound Healing Signaling Pathway	2.53	2.52982	0.0402	COL12A1,COL1A2,COL4A6,COL6A1,COL6A2,FGFR2,KRAS,KRT17,LAMB1,STAT1
IL-8 Signaling	2.54	2.82843	0.0433	GNAI1,GNG13,HMOX1,ITGB2,KRAS,MYL9,PIK3R3,RHOA,VCAM1
fMLP Signaling in Neutrophils	2.54	2.44949	0.0526	ARPC1B,ARPC5,GNAI1,GNG13,KRAS,PIK3R3,WAS
Activation of gene expression by SREBF (SREBP)	2.55	2	0.0952	ELOVL6,IDI1,MED1,SC5D
Agrin Interactions at Neuromuscular Junction	2.56		0.0735	ACTG2,AGRN,GABPB1,KRAS,LAMB1
Phospholipases	2.56	1	0.0735	ABHD3,HMOX1,LPL,PLA2G4F,PLCD1
IL-12 Signaling and Production in Macrophages	2.62	0	0.0413	APOC1,APOD,C3,CEBPA,CLU,COL1A2,IL6ST,PIK3R3,SPI1,STAT1
Transcriptional regulation by RUNX3	2.62	2.23607	0.0625	CBFB,CCN2,FOXO3,KRAS,TEAD1,ZFHX3
Clathrin-mediated endocytosis	2.62	1.88982	0.0543	ARPC5,HIP1R,SYT11,SYT2,SYT9,TF,VAMP4
Transcriptional Regulatory Network in Embryonic Stem Cells	2.63	0.707107	0.0488	FGFR2,GSK3B,IL6ST,KRAS,PIK3R3,SMAD1,SMARCAD1,ZFHX3
Role of Osteoblasts in Rheumatoid Arthritis Signaling Pathway	2.64	1.26491	0.0417	CTSC,CTSF,CTSK,GSK3B,IL6ST,MMP14,PIK3R3,SMAD1,SP7,STAT1
RHO GTPases Activate ROCKs	2.64		0.158	MYH11,MYL9,RHOA
RHO GTPases activate CIT	2.64		0.158	MYH11,MYL9,RHOA
Complement System	2.66		0.103	C3,C6,CFH,ITGB2
Transcriptional Regulation by MECP2	2.71	2.23607	0.0794	CAMK4,FOXG1,GRIN2A,MEF2C,TNRC6C
Acute Myeloid Leukemia Signaling	2.71		0.0652	CEBPA,JUP,KRAS,PIK3R3,PIM2,SPI1
Cell junction organization	2.71	2.44949	0.0652	CDH11,CDH2,CDH5,CLDN11,CLDN5,JUP
Regulation of Insulin-like Growth Factor (IGF) transport and uptake by IGFBPs	2.72	2.64575	0.0565	C3,CDH2,CP,EVA1A,LAMB1,MFGE8,TF
Epithelial Adherens Junction Signaling	2.73	1.88982	0.0506	ARPC1B,ARPC5,CDH2,KRAS,RHOA,WAS,YWHAE,YWHAQ
Regulation of the Epithelial Mesenchymal Transition by Growth Factors Pathway	2.74	1.66667	0.0464	CDH2,DOCK10,FGFR2,FOXO1,GSK3B,KRAS,PIK3R3,RHOA,ZEB1
Assembly of collagen fibrils and other multimeric structures	2.77	2.23607	0.082	COL12A1,COL1A2,COL4A6,COL6A1,COL6A2
NRF2-mediated Oxidative Stress Response	2.78	2	0.0407	ACTG2,CYP2R1,DNAJC5,DNAJC8,GSK3B,HMOX1,HSPB8,KRAS,NFE2L2,PIK3R3,TXN
Protein Kinase A Signaling	2.79	1.41421	0.0354	GNAI1,GNG13,GSK3B,H1-0,H1-10,KDELR3,MYL9,MYLK,PLCD1,RHOA,RYR2,TNS2,YWHAE,YWHAQ
Iron uptake and transport	2.8	1.34164	0.0833	CP,HMOX1,SLC46A1,STEAP4,TF
HER-2 Signaling in Breast Cancer	2.82	-0.632456	0.0441	ELF1,FOXO1,FOXO3,GSK3B,ITGB2,KRAS,MT-CO1,MT-CO2,MT-CO3,PIK3R3
Transcriptional regulation by RUNX1	2.84	2.82843	0.0526	CBFB,CBX6,CLDN5,CTSK,ELF1,LMO1,SPI1,TCF12
Cerebral Malformation Signaling Pathway	2.86	0.377964	0.0598	CDH5,FOXO1,JUP,MEF2C,MYL9,PIK3R3,RHOA
Cancer Drug Resistance by Drug Efflux	2.87	2.23607	0.0862	FOXG1,FOXO1,FOXO3,KRAS,PIK3R3
Signaling by PDGF	2.87	2.23607	0.0862	BCAR1,COL6A1,COL6A2,KRAS,STAT1
Mitochondrial Dysfunction	2.87	-2.3094	0.0377	ATP1A3,CLIC2,CP,MT-CO1,MT-CO2,MT-CO3,MT-CYB,MT-ND1,MT-ND2,MT-ND4,MT-ND5,NFE2L2,PIK3R3
Activation of NMDA receptors and postsynaptic events	2.89	2.44949	0.0706	CAMK1,CAMK4,GRIN2A,KRAS,NEFL,TUBA4A
Nuclear Cytoskeleton Signaling Pathway	2.91	3	0.0452	ACTG2,CAPZB,CDH11,CDH2,CDH5,ITGA1,ITGB2,KIF21A,RHOA,TUBA4A
PEDF Signaling	2.92	1.63299	0.0714	KRAS,PIK3R3,RHOA,SERPINF1,TCF12,ZEB1
Semaphorin Neuronal Repulsive Signaling Pathway	2.93	0	0.0544	DPYSL5,FARP1,GSK3B,ITGA1,ITGB2,MYL9,PIK3R3,RHOA
Tight Junction Signaling	2.95		0.0497	ACTG2,CEBPA,CLDN11,CLDN5,MYH11,MYL9,MYLK,MYO10,RHOA
Calcium Signaling	2.95	2.44949	0.0459	CAMK1,CAMK1G,CAMK4,GRIN2A,MEF2C,MYH11,MYL9,MYO10,RYR2,TPM4
Chemokine Signaling	3	2.44949	0.0741	CAMK1,CAMK1G,CAMK4,GNAI1,KRAS,RHOA
Degradation of the extracellular matrix	3	2.44949	0.0741	CTSK,DCN,HSPG2,HTRA1,LAMB1,MMP14
Hepatic Fibrosis Signaling Pathway	3.04	2.49615	0.0361	CCN2,COL1A2,EDNRA,FOXO1,GNAI1,GSK3B,ITGA1,ITGB2,KRAS,MYL9,MYLK,PIK3R3,RHOA,TF,VCAM1
IL-7 Signaling Pathway	3.05		0.0759	FOXG1,FOXO1,FOXO3,GSK3B,PIK3R3,STAT1
Post-translational protein phosphorylation	3.09	2.64575	0.0654	C3,CDH2,CP,EVA1A,LAMB1,MFGE8,TF
Regulation of CDH11 Expression and Function	3.1	1	0.133	ANGPTL4,CDH11,JUP,TNRC6C
SNARE Signaling Pathway	3.11	2.12132	0.058	DNAJC5,MYH11,MYL9,MYO10,SNCB,SYT11,SYT2,SYT9
Neutrophil Extracellular Trap Signaling Pathway	3.11	0.774597	0.0367	ABHD3,COL12A1,COL1A2,COL4A6,COL6A1,COL6A2,ITGB2,MT-CYB,MT-ND1,MT-ND2,MT-ND4,MT-ND5,PIK3R3,PLA2G4F,PLCD1
Paxillin Signaling	3.11	2.23607	0.066	ACTG2,ACTN3,BCAR1,ITGA1,ITGB2,KRAS,PIK3R3
Germ Cell-Sertoli Cell Junction Signaling	3.12		0.0526	ACTG2,ACTN3,BCAR1,CDH2,JUP,KRAS,PIK3R3,RHOA,TUBA4A
RAC Signaling	3.13	2.23607	0.0584	ANK1,ARPC1B,ARPC5,ITGA1,ITGB2,KRAS,PIK3R3,RHOA
IGF-1 Signaling	3.14		0.0667	CCN2,FOXO1,FOXO3,KRAS,PIK3R3,YWHAE,YWHAQ
Dissolution of Fibrin Clot	3.15		0.231	ANXA2,S100A10,SERPINB6
Sheddase Signaling Pathway	3.17	0	0.049	CCN2,CDH2,COL1A2,COL4A6,E2F5,ELF1,GNAI1,ITGB2,MMP14,PIK3R3
Extra-nuclear estrogen signaling	3.17	2.44949	0.08	CAV1,FOXO3,GNAI1,GNG13,KRAS,PIK3R3
Granzyme A Signaling	3.17	-2.44949	0.08	H1-0,H1-10,MT-ND1,MT-ND2,MT-ND4,MT-ND5
Gα12/13 Signaling	3.19	0.707107	0.0597	CDH11,CDH2,CDH5,KRAS,MEF2C,MYL9,PIK3R3,RHOA
ERK5 Signaling	3.21	1.34164	0.0811	FOXO3,IL6ST,KRAS,MEF2C,YWHAE,YWHAQ
14-3-3-mediated Signaling	3.23	1.34164	0.0606	FOXO1,GSK3B,KRAS,PIK3R3,PLCD1,TUBA4A,YWHAE,YWHAQ
LXR/RXR Activation	3.28	1.88982	0.0615	ABCA1,APOC1,APOD,C3,CLU,LPL,SERPINF1,TF
Heme signaling	3.29	-2	0.106	HMOX1,MED1,MEF2C,NFE2L2,SLC46A1
Neutrophil degranulation	3.31	4.12311	0.0356	AMPD3,ANXA2,ARPC5,C3,CD53,CD63,CFP,CTSC,DEGS1,DNAJC5,EPX,HEXB,ITGB2,JUP,PLEKHO2,RHOA,SERPINB6
Preeclampsia Signaling Pathway	3.31	-0.333333	0.0559	ANGPTL4,CCN2,HMOX1,MMP14,MYL9,NFE2L2,PIK3R3,RHOA,VCAM1
GP6 Signaling Pathway	3.32	2.12132	0.0625	COL12A1,COL1A2,COL4A6,COL6A1,COL6A2,GSK3B,LAMB1,PIK3R3
ROBO SLIT Signaling Pathway	3.32	-0.707107	0.0625	ARPC1B,ARPC5,CDH2,GSK3B,MMP14,MYL9,RHOA,SRGAP2
VEGF Signaling	3.34	2	0.0722	ACTG2,ACTN3,FOXO1,FOXO3,KRAS,PIK3R3,YWHAE
Role of NFAT in Cardiac Hypertrophy	3.36	1.89737	0.048	CAMK1,CAMK1G,CAMK4,GNAI1,GNG13,GSK3B,IL6ST,KRAS,MEF2C,PIK3R3,PLCD1
Collagen chain trimerization	3.43	2.23607	0.114	COL12A1,COL1A2,COL4A6,COL6A1,COL6A2
RHOA Signaling	3.44	0.707107	0.065	ACTG2,ARPC1B,ARPC5,DLC1,MYL9,MYLK,RHOA,SEPTIN4
Fcγ Receptor-mediated Phagocytosis in Macrophages and Monocytes	3.46	2.64575	0.0753	ACTG2,ARPC1B,ARPC5,HMOX1,INPP5D,PIK3R3,WAS
Thrombin Signaling	3.46	2.82843	0.0493	CAMK1,CAMK1G,CAMK4,GNAI1,GNG13,KRAS,MYL9,MYLK,PIK3R3,PLCD1,RHOA
Gap Junction Signaling	3.5	0.83205	0.0418	ACTG2,CAV1,CDH2,DBN1,GJA1,GNAI1,GSK3B,KRAS,PIK3R3,PLA2G4F,PLCD1,SMAD1,SP7,TUBA4A
Actin Nucleation by ARP-WASP Complex	3.51	2.23607	0.0769	ARPC1B,ARPC5,ITGA1,ITGB2,KRAS,RHOA,WAS
Dilated Cardiomyopathy Signaling Pathway	3.52	1.41421	0.0596	ACTG2,CAMK1,CAMK1G,CAMK4,GSK3B,MYH11,MYL9,MYO10,RYR2
Docosahexaenoic Acid (DHA) Signaling	3.59	1.73205	0.0478	ABHD3,FOXO1,GSK3B,HMOX1,NFE2L2,PIK3R3,PLA2G4F,PLCD1,SERPINF1,SYT11,SYT2,SYT9
Clathrin-mediated Endocytosis Signaling	3.7		0.0526	ACTG2,APOC1,APOD,ARPC1B,ARPC5,CLU,HIP1R,ITGB2,PIK3R3,SH3BP4,TF
Axonal Guidance Signaling	3.81		0.0368	ARPC1B,ARPC5,BCAR1,DPYSL5,GNAI1,GNG13,GSK3B,ITGA1,ITGB2,KRAS,MMP14,MYL9,PIK3R3,PLCD1,RHOA,SEMA7A,SRGAP2,TUBA4A,WAS
Reelin Signaling in Neurons	3.81	2.12132	0.0652	ARPC1B,ARPC5,CDH2,DNAH3,GRIN2A,GSK3B,MAPK8IP3,PIK3R3,RHOA
Oxidative Phosphorylation	3.83	2.82843	0.0741	MT-CO1,MT-CO2,MT-CO3,MT-CYB,MT-ND1,MT-ND2,MT-ND4,MT-ND5
Ephrin Receptor Signaling	3.83	3	0.0545	ARPC1B,ARPC5,BCAR1,GNAI1,GNG13,GRIN2A,ITGA1,ITGB2,KRAS,RHOA,WAS
ID1 Signaling Pathway	3.83	1.50756	0.0545	BHLHE40,CAV1,CCN2,FGFR2,FOXO3,GSK3B,KRAS,MCAM,PIK3R3,SMAD1,TGM2
Atherosclerosis Signaling	3.86	2.33333	0.0662	ABHD3,APOC1,APOD,CLU,COL1A2,ITGB2,LPL,PLA2G4F,VCAM1
PI3K/AKT Signaling	3.86	-0.447214	0.055	FOXO1,FOXO3,GSK3B,IL6ST,INPP5D,ITGA1,ITGB2,KRAS,PIK3R3,YWHAE,YWHAQ
ILK Signaling	3.92	2.82843	0.0558	ACTG2,ACTN3,GSK3B,ITGB2,KRT18,MYH11,MYL9,MYO10,PIK3R3,RHOA,TMSB4X
Agranulocyte Adhesion and Diapedesis	4.06		0.0536	ACTG2,CDH5,CLDN11,CLDN5,GNAI1,ITGB2,MMP14,MYH11,MYL9,MYO10,PODXL,VCAM1
FOXO-mediated transcription of cell cycle genes	4.1	2	0.235	CAV1,FOXG1,FOXO1,FOXO3
DNA Methylation and Transcriptional Repression Signaling	4.12	0.447214	0.0816	CHD3,CHD5,DNMT3B,E2F5,TCF12,TEAD1,TET2,ZEB1
Serotonin Receptor Signaling	4.35	2.52357	0.0404	ABHD3,CAV1,FBP2,FOXO1,FOXO3,GNAI1,GNG13,GSK3B,HMOX1,KRAS,MYLK,PIK3R3,PLA2G4F,PLCD1,RHOA,RYR2,SP7,TEAD1,TGM2
RHO GTPases activate PKNs	4.39	2.23607	0.179	MYH11,MYL9,RHOA,YWHAE,YWHAQ
ABRA Signaling Pathway	4.46	2.12132	0.0909	ACTG2,CCN2,MEF2C,MYH11,MYL9,RHOA,TAGLN,TPM4
Respiratory electron transport	4.46	2.82843	0.0909	MT-CO1,MT-CO2,MT-CO3,MT-CYB,MT-ND1,MT-ND2,MT-ND4,MT-ND5
Sertoli Cell-Germ Cell Junction Signaling Pathway (Enhanced)	4.47	-0.27735	0.0551	ACTG2,ARPC1B,ARPC5,BCAR1,CDH2,CLDN11,CLDN5,GJA1,GSK3B,JUP,KRAS,LAMB1,PIK3R3
Collagen degradation	4.49	2.64575	0.109	COL12A1,COL1A2,COL4A6,COL6A1,COL6A2,CTSK,MMP14
Interleukin-4 and Interleukin-13 signaling	4.55	3	0.0811	ANXA1,COL1A2,FOXO1,FOXO3,HMOX1,ITGB2,STAT1,VCAM1,ZEB1
Regulation of Actin-based Motility by Rho	4.55	1.88982	0.0811	ACTG2,ARPC1B,ARPC5,ITGA1,ITGB2,MYL9,MYLK,RHOA,WAS
Sirtuin Signaling Pathway	4.63	1.1547	0.0505	ABCA1,ATG4B,FOXO1,FOXO3,GABPB1,GSK3B,H1-0,H1-10,MT-CYB,MT-ND1,MT-ND2,MT-ND4,MT-ND5,NFE2L2,TUBA4A
Extracellular matrix organization	4.67	3	0.0841	AGRN,COL1A2,COL4A6,COL6A1,COL6A2,DCN,HSPG2,ITGA1,LAMB1
Cytoprotection by HMOX1	4.77	2.64575	0.121	HMOX1,MED1,MT-CO1,MT-CO2,MT-CO3,NFE2L2,TXNIP
Oxytocin Signaling Pathway	4.83	2.32379	0.0526	GJA1,GNAI1,GNG13,GSK3B,KRAS,LPL,MEF2C,MYH11,MYL9,MYLK,MYO10,NFE2L2,PIK3R3,PLA2G4F,RHOA
Role of Osteoclasts in Rheumatoid Arthritis Signaling Pathway	4.89	2	0.0505	CAMK4,COL12A1,COL1A2,COL4A6,COL6A1,COL6A2,CTSK,FOXG1,FOXO1,FOXO3,GSK3B,KRAS,MMP14,PIK3R3,RHOA,SPI1
Sertoli Cell-Sertoli Cell Junction Signaling	4.91	3.05085	0.0567	ACTG2,ACTN3,CDH11,CDH2,CDH5,CLDN11,CLDN5,GJA1,JUP,KRAS,LAMB1,PIK3R3,TUBA4A,WAS
PTEN Signaling	4.98	-1.41421	0.0728	BCAR1,FGFR2,FOXG1,FOXO1,FOXO3,GSK3B,INPP5D,ITGA1,ITGB2,KRAS,PIK3R3
RHO GTPase cycle	5.14	4.47214	0.0444	ARHGAP15,ARHGDIB,BASP1,CAPZB,CAV1,CAVIN1,DBN1,DLC1,DOCK10,ESYT1,FARP1,GJA1,JUP,MCAM,PHIP,PIK3R3,RHOA,SRGAP2,TPM4,WAS
FOXO-mediated transcription	5.27	2.23607	0.263	FOXO1,FOXO3,TXN,TXNIP,YWHAQ
Hematoma Resolution Signaling Pathway	5.33	0	0.0579	ANXA1,C3,C6,GRIN2A,GSK3B,HMOX1,MMP14,MT-ND1,MT-ND2,MT-ND4,MT-ND5,NFE2L2,RHOA,STAT1,TUBA4A
Collagen biosynthesis and modifying enzymes	5.34	2.82843	0.119	COL12A1,COL1A2,COL4A6,COL6A1,COL6A2,CRTAP,P3H1,SERPINH1
Hepatic Fibrosis / Hepatic Stellate Cell Activation	5.43		0.0677	CCN2,COL12A1,COL1A2,COL4A6,COL6A1,COL6A2,EDNRA,FGFR2,MYH11,MYL9,MYO10,STAT1,VCAM1
Semaphorin interactions	5.49	2.82843	0.125	DPYSL5,GSK3B,ITGA1,MYH11,MYL9,PLXNA4,RHOA,SEMA7A
Integrin cell surface interactions	5.49	3	0.106	AGRN,COL1A2,COL4A6,COL6A1,COL6A2,HSPG2,ITGA1,ITGB2,VCAM1
TP53 Regulates Metabolic Genes	5.49	2.33333	0.106	MT-CO1,MT-CO2,MT-CO3,SCO2,SESN1,TNRC6C,TXN,YWHAE,YWHAQ
Synaptogenesis Signaling Pathway	5.53	3	0.0538	ARPC1B,ARPC5,CDH11,CDH2,CDH5,DNAJC5,FARP1,GRIN2A,GSK3B,KRAS,PIK3R3,RHOA,SNCB,SYT11,SYT2,SYT9,WAS
Estrogen Receptor Signaling	5.73	1.60357	0.0487	CAV1,FOXG1,FOXO1,FOXO3,GNAI1,GNG13,GSK3B,KRAS,MDK,MED1,MMP14,MT-CYB,MT-ND1,MT-ND2,MT-ND4,MT-ND5,MYL9,PIK3R3,PLCD1,RHOA
Glucocorticoid Receptor Signaling	5.77		0.0417	ANXA1,CAV1,CEBPA,CREBZF,DNAH3,FOXO3,GABPB1,GJA1,IL6ST,KRAS,KRT15,KRT17,KRT18,KRT8,MED1,MT-CYB,MT-ND1,MT-ND2,MT-ND4,MT-ND5,PIK3R3,PLA2G4F,STAT1,TAF4,VCAM1
Signaling by Rho Family GTPases	5.84	2.3094	0.0599	ACTG2,ARPC1B,ARPC5,CDH11,CDH2,CDH5,GNAI1,GNG13,ITGA1,ITGB2,MYL9,MYLK,PIK3R3,RHOA,SEPTIN4,WAS
DHCR24 Signaling Pathway	6.03	2.3094	0.0839	APOC1,APOD,C3,CLU,GSK3B,HMOX1,KRAS,PIK3R3,SC5D,SERPINF1,TF,VCAM1
Leukocyte Extravasation Signaling	6.13	2.3094	0.0722	ACTG2,ACTN3,BCAR1,CDH5,CLDN11,CLDN5,DLC1,GNAI1,ITGB2,MMP14,PIK3R3,RHOA,VCAM1,WAS
Actin Cytoskeleton Signaling	6.41	3.31662	0.0661	ACTG2,ACTN3,ARPC1B,ARPC5,BCAR1,ITGA1,ITGB2,KRAS,MYH11,MYL9,MYLK,MYO10,PIK3R3,RHOA,TMSB4X,WAS
Integrin Signaling	6.47	3.35659	0.0714	ACTG2,ACTN3,ARPC1B,ARPC5,BCAR1,CAV1,GSK3B,ITGA1,ITGB2,KRAS,MYL9,MYLK,PIK3R3,RHOA,WAS
RHOGDI Signaling	6.97	-2.52982	0.0727	ACTG2,ARHGDIB,ARPC1B,ARPC5,CDH11,CDH2,CDH5,DLC1,GNAI1,GNG13,ITGA1,ITGB2,MYH11,MYL9,MYO10,RHOA
tRNA processing in the mitochondrion	7.04	2.82843	0.195	MT-CO1,MT-CO2,MT-CO3,MT-CYB,MT-ND1,MT-ND2,MT-ND4,MT-ND5
Pulmonary Fibrosis Idiopathic Signaling Pathway	7.32	2.06474	0.0613	ACTG2,CAV1,CCN2,CDH2,COL12A1,COL1A2,COL4A6,COL6A1,COL6A2,EDNRA,FGFR2,FOXG1,FOXO1,FOXO3,GSK3B,IL6ST,KRAS,MMP14,PIK3R3,RHOA
rRNA processing	7.95	2.82843	0.25	MT-CO1,MT-CO2,MT-CO3,MT-CYB,MT-ND1,MT-ND2,MT-ND4,MT-ND5
Smooth Muscle Contraction	8.13	3	0.209	ACTG2,ANXA1,ANXA2,DYSF,ITGA1,MYH11,MYL9,MYLK,TPM4
Mitochondrial RNA degradation	8.9	2.82843	0.32	MT-CO1,MT-CO2,MT-CO3,MT-CYB,MT-ND1,MT-ND2,MT-ND4,MT-ND5
Upstream Regulators for My Projects->F2TCDD(1.23.25)->F2DEGs for IPA, fdr0.1, lfc 1 - 2025-02-13 02:48 PM
Analysis	ID	Upstream Regulator	Expr Log Ratio	Molecule Type	Predicted Activation State	Activation z-score	Notes	Bias Term	Bias-corrected z-score	p-value of overlap	Target molecules in dataset	Mechanistic Network
F2DEGs for IPA, fdr0.1, lfc 1 - 2025-02-13 02:48 PM		KRAS	1.614	enzyme	Inhibited	-2.154		0.035	-2.32	3.01e-27	ABCA1,ABCC5,AGRN,AMPD3,ANGPTL4,ANK1,APOC1,ARHGDIB,BASP1,BNIP3,CAMK1,CAV1,CAVIN1,CBFA2T3,CCN2,CD74,CDH11,CDH2,CLU,COL12A1,COL1A2,COL4A6,COL6A1,DBN1,DLC1,E2F5,EMP2,FAH,GJA1,HMOX1,HSPG2,HTRA1,IRF2,ITGB2,ITM2B,IVNS1ABP,JUP,KRAS,KRT18,LAMB1,LGALS9,LHX1,MCAM,MT-CO1,MT-ND1,MT-ND4,MYH11,MYLK,NAGPA,NFE2L2,PABPC1,PALM,PLCD1,PLEKHO2,PODXL,RHOA,SEMA7A,SERPINF1,SH3BGRL,SLC43A3,SPI1,SPRED2,STAT1,STEAP4,TAGLN,T…	AR,Ap1,CTNNB1,DDIT3,ERBB2,ERK,ESR2,FOS,FOXO1,FOXO3,IL1B,KLF6,KRAS,MEK,NFKB1,NFkB (complex),NOTCH1,PI3K (complex),RB1,SIRT1,SMAD2,SP1,STAT3,TP53
F2DEGs for IPA, fdr0.1, lfc 1 - 2025-02-13 02:48 PM		tretinoin		chemical drug	Activated	3.744		0.248	1.557	1.27e-24	ABCA1,ACTN3,ALDH1A2,ANGPTL4,ANXA1,ANXA2,APOD,BHLHE40,BNIP3,C3,CAMK4,CBFB,CCN2,CD53,CD63,CD74,CD82,CDH2,CDH5,CEBPA,CFP,CLDN11,COL1A2,CP,CTSC,CTSK,CYP2R1,DCN,DDX18,DLC1,DNMT3B,DPYSL5,E2F5,FOXO1,FOXO3,GJA1,HMOX1,HSPB8,IFI35,IL6ST,IRF2,ITGA1,ITGB2,ITM2B,KRT15,KRT18,LAMB1,LGALS9,LHX1,MAPK8IP3,MDK,MED1,MEF2C,MEI4,MIA,MMP14,NAGPA,NFE2L2,NR2F1,PLEKHO2,PLS3,PODXL,PTMA,RHOA,S100A10,SEMA7A,SLC25A36,SMAD1,SO…	CEBPB,ERK,ESR2,FOXO1,FOXO3,IFNG,IL6,JUN,MYC,NFKB1,PGR,PPARG,RELA,SIRT1,SMAD4,SP1,STAT1,STAT3,TGFB1,TNF,TP53,YAP1,estrogen receptor,tretinoin
F2DEGs for IPA, fdr0.1, lfc 1 - 2025-02-13 02:48 PM		TGFB1		growth factor	Activated	3.718		0.226	1.748	8.46e-23	ABCA1,ACTG2,ANGPTL4,ANXA2,ATG4B,BHLHE40,C3,CAV1,CBFA2T3,CBFB,CCN2,CD74,CDH11,CDH2,CDH5,CEBPA,CFH,CLU,COL12A1,COL1A2,COL4A6,COL6A1,COL6A2,CTSC,CTSK,CYP19A1,DCN,DNMT3B,E2F5,EDNRA,ELOVL6,FGFR2,FOXO1,FOXO3,GBP1,GJA1,GRIN2A,GSK3B,H1-10,HEXB,HMOX1,HPGD,HSPG2,HTRA1,IDI1,IFRD1,IL6ST,INPP5D,ITGA1,ITGB2,JUP,KDELR3,KMT2E,KRAS,KRT17,KRT18,KRT8,LGALS9,LPL,MAPK8IP3,MBNL2,MEF2C,MMP14,MYH11,MYLK,MYO10,NFE2L2,NR2…	AGT,CTNNB1,ESR2,FOXO1,HIF1A,IL1B,JUN,KLF6,MYC,NFE2L2,NFKB1,NFKBIA,NFkB (complex),NOTCH1,NR3C1,RELA,SMAD,SMAD1,SMAD3,SMAD4,STAT3,TGFB1,TGFBR2,TNF,YAP1,beta-estradiol,estrogen receptor
F2DEGs for IPA, fdr0.1, lfc 1 - 2025-02-13 02:48 PM		beta-estradiol		chemical - endogenous mammalian	Activated	2.777	bias	0.287	0.09	6.23e-22	ABCA1,ABCC5,AGRN,ALCAM,ALDH1A2,ANK1,ANXA1,ANXA2,ANXA3,APOD,ARPC1B,BCAR1,BHLHE40,C3,CAMK4,CAV1,CBFA2T3,CBX6,CCN2,CD74,CDH11,CDH2,CEBPA,CIC,CLDN11,CLDN5,CLU,COL1A2,COL4A6,COL6A2,CP,CRTAP,CTSK,CYP19A1,DBN1,DCN,DNMT3B,ELF1,FARP1,FGFR2,FHL2,FOXG1,FOXO1,FOXO3,GJA1,GRIN2A,GSK3B,HMOX1,HPGD,HSPB8,HTRA1,IFI35,IFRD1,IL6ST,ITGA1,ITGB2,KDELR3,KMT2E,KRAS,KRT17,KRT18,KRT8,LAMB1,LPL,MCAM,MCM3,MDK,MEF2C,MMP14,MPE…	Ap1,CEBPB,ESR2,FOS,GATA4,IGF1,IL6,JUN,NFKB1,NFkB (complex),PGR,PPARG,RELA,RUNX2,SMAD4,SP1,STAT1,STAT3,TGFB1,TNF,YAP1,beta-estradiol,estrogen receptor
F2DEGs for IPA, fdr0.1, lfc 1 - 2025-02-13 02:48 PM		lipopolysaccharide		chemical drug	Activated	4.068	bias	0.387	0.675	2.47e-20	ABCA1,ABCC5,ALCAM,ALDH1A2,AMPD3,ANGPTL4,ANXA1,ANXA2,ANXA3,APBB2,APOC1,ARPC1B,BCL11B,C3,CAV1,CAVIN1,CBFA2T3,CCN2,CD53,CD63,CD74,CD82,CDH11,CDH2,CDH5,CEBPA,CFH,CFP,CLDN5,COL12A1,COL1A2,COL4A6,COL6A1,CP,CRTAP,CTSC,CTSK,DCN,DEGS1,DOCK10,ELF1,ELOVL6,FOXG1,FOXO1,GBP1,GJA1,GSK3B,H1-10,HMOX1,HPGD,HSPA13,HTRA1,IDI1,IFI35,IFRD1,IL6ST,INPP5D,IRF2,ITGB2,ITM2B,IVNS1ABP,LAMB1,LGALS9,LMO4,LPL,MDK,MED1,MEF2C,MMP…	CTNNB1,ESR2,FOXO1,IFNG,IL1B,JUN,KLF6,MYC,NFKB1,NFkB (complex),NOTCH1,NR3C1,PGR,PPARG,RELA,SMAD4,SP1,STAT1,STAT3,TGFB1,TNF,YAP1,beta-estradiol,estrogen receptor,lipopolysaccharide
F2DEGs for IPA, fdr0.1, lfc 1 - 2025-02-13 02:48 PM		TNF		cytokine	Activated	3.137	bias	0.287	0.677	5.6e-20	ABCA1,ALCAM,AMPD3,ANGPTL4,ANXA1,ARHGDIB,BHLHE40,C3,CAV1,CCN2,CD74,CD82,CDH11,CDH2,CDH5,CEBPA,CFH,CLDN11,CLDN5,CLU,COL1A2,CP,CTSC,CTSF,CTSK,CYP19A1,DCN,EMP2,FGFR2,FOXO1,GBP1,GJA1,GNAI1,GSK3B,HEXB,HMOX1,HPGD,HSD3B2,HSPG2,HTRA1,IFI35,IL6ST,INPP5D,IRF2,ITGA1,ITGB2,ITM2B,JUP,KLF7,KRT15,KRT17,KRT18,KRT8,LGALS9,LPL,MCAM,MCM3,MEF2C,MIA,MMP14,MT-CO2,MT-CO3,MT-CYB,MYH11,MYLK,NFE2L2,NUCB2,PCDH10,PIM2,PODXL,…	AR,CEBPA,CEBPB,CTNNB1,ESR2,IL1B,IL6,JUN,KLF6,MYC,NFKB1,NFkB (complex),NOTCH1,NR3C1,PGR,PPARG,SMAD4,SP1,STAT1,STAT3,TGFB1,TNF,YAP1,beta-estradiol
F2DEGs for IPA, fdr0.1, lfc 1 - 2025-02-13 02:48 PM		dexamethasone		chemical drug	Activated	3.435		0.077	2.744	1.1e-18	ABCA1,ACTG2,ACTN3,AHI1,ALCAM,AMPD3,ANGPTL4,ANOS1,ANXA1,ANXA3,APOD,ATG4B,ATP1A3,BCAR1,BHLHE40,BNIP3,C3,CAV1,CCN2,CD74,CDH11,CDH2,CEBPA,CLDN5,CLIC1,CLU,COL1A2,COL6A1,COL6A2,CP,CTSC,CTSK,CYP19A1,DCN,DLC1,EDNRA,ELOVL6,FAH,FHL2,FOXG1,FOXO1,FOXO3,GBP1,GJA1,HMOX1,HPGD,IFI35,IFRD1,IL6ST,ITGA1,KRT17,KRT8,LAMB1,LMO4,LPL,MEF2C,MFGE8,MIA,MMP14,MPEG1,MT-CO2,MT-CO3,MYO10,NFE2L2,NUCB2,PABPC1,PER3,PIM2,PLCD1,PMP…	CEBPB,CTNNB1,D-glucose,ESR1,ESR2,IL1B,IL6,JUN,KLF6,NFKB1,NFkB (complex),NOTCH1,PGR,PPARG,PPARGC1A,RELA,SMAD4,SP1,STAT1,STAT3,TGFB1,TNF,YAP1,dexamethasone,estrogen receptor
F2DEGs for IPA, fdr0.1, lfc 1 - 2025-02-13 02:48 PM		doxorubicin		chemical drug	Activated	2.447		0.15	1.46	6.3e-16	ANXA1,ANXA2,ARHGAP15,BHLHE40,CCN2,CDH11,CDH2,CLU,CP,CTSK,EFEMP2,ELF1,FOXO3,GJA1,GRIN2A,HMOX1,JPH2,JUP,KRAS,KRT18,KRT8,MBNL2,MCM3,MEF2C,MMP14,MT-CO1,MT-ND1,MT-ND2,MT-ND4,MT-ND5,NFE2L2,PIK3R3,PODXL,RHOA,RYR2,S100A10,SESN1,SP7,STAT1,TF,TGM2,TOP2B,TXN,TXNIP,VCAM1,ZEB1,ZNF385A	BHLHE40,CEBPB,ESR2,FOS,FOXO3,IL6,JUN,MYC,NFKB1,NR3C1,RELA,SMAD3,STAT3,TNF,TP53,YAP1,doxorubicin,estrogen receptor
F2DEGs for IPA, fdr0.1, lfc 1 - 2025-02-13 02:48 PM		decitabine		chemical drug	Activated	4.066	bias	0.332	1.839	1.63e-15	AGRN,ALDH1A2,ANGPTL4,ANXA2,ARHGDIB,BNIP3,CAV1,CCN2,CDH11,CDH2,CHD5,CLDN5,CLU,COL1A2,CYP19A1,DLC1,DNMT3B,E2F5,ELOVL6,GRIN2A,HPGD,HSPB8,IFI35,IGF2BP1,ITGA1,JUP,KRT15,KRT18,KRT8,LHX1,MMP14,NEFL,PABPC1,PCDH10,S100A10,SERPINH1,SIAH2,SMAD1,SPI1,SRSF1,STAT1,SULF2,TCF12,TGFBI,TGM2,TMSB4X,TUBA4A,VSIR,YWHAE,ZEB1,ZMYND8	Ap1,CTNNB1,EZH2,FOS,FOXO1,JUN,MYC,NFKBIA,PML,PPARA,PPARG,RB1,RELA,SMAD,SMAD1,SMAD4,SP1,TERT,TGFBR2,TP53,decitabine,estrogen receptor
F2DEGs for IPA, fdr0.1, lfc 1 - 2025-02-13 02:48 PM		TP53		transcription regulator	Activated	3.43		0.106	2.614	7.52e-14	ABCA1,ALDH1A2,ANGPTL4,ANK1,ANXA1,ANXA2,ANXA3,APBB2,ARPC1B,ATG4B,BHLHE40,BNIP3,CAV1,CCN2,CD82,CDH5,CEBPA,CHD3,CLU,COL1A2,COL6A2,CP,CTSF,CTSK,CYP19A1,DCN,DDX18,DLC1,DNMT3B,DYSF,E2F5,EDNRA,ESYT1,FHL2,FKBP6,FOXO1,FOXO3,GBP1,GJA1,GNAI1,GSK3B,HMOX1,HSPG2,IFI35,KLF7,KRT15,KRT18,KRT8,LHX1,MBNL2,MCAM,MCM3,MT-CO2,MT-CYB,MT-ND5,MYL9,MYO10,NR2F1,PIK3R3,PLPBP,PODXL,RHOA,RYR2,SCO2,SERPINH1,SESN1,SH3BP4,SP7,STA…	Ap1,ERK,ESR2,FOS,FOXO3,IKBKB,JUN,MYC,NFKB1,NFKBIA,NFkB (complex),RELA,SIRT1,SMAD3,SP1,STAT3,TNF,TP53,YAP1,estrogen receptor
F2DEGs for IPA, fdr0.1, lfc 1 - 2025-02-13 02:48 PM		EGF		growth factor	Activated	2.576	bias	0.465	0.052	9.04e-14	ABCA1,ALCAM,ANGPTL4,CAV1,CCN2,CDH11,CDH5,CLU,COL1A2,DCN,DLC1,DNMT3B,FHL2,GABPB1,GJA1,GSK3B,HMOX1,HPGD,HSD3B2,IDI1,KRAS,KRT15,LAMB1,LHX1,MT-CO2,NFE2L2,PODXL,RHOA,S100A10,SMAD1,SOX4,SPI1,STAT1,TAGLN,TF,TGM2,TXNIP,VCAM1,YWHAE,YWHAQ,ZEB1	CTNNB1,EGF,ESR2,EZH2,FOS,INSR,JUN,KRAS,MYC,NFkB (complex),PGR,PML,PPARG,RELA,SMAD3,SMAD4,SP1,STAT1,STAT3,TGFB1,estrogen receptor
F2DEGs for IPA, fdr0.1, lfc 1 - 2025-02-13 02:48 PM		SREBF1		transcription regulator	Activated	2.817	bias	0.536	0.595	1.51e-13	ABCA1,BHLHE40,CAPZB,CEBPA,COL6A1,ELOVL6,FOXO1,HMOX1,HSPA13,IDI1,IVNS1ABP,LPL,MDK,MEF2C,MT-CO1,MT-CO2,MT-CO3,MT-CYB,MT-ND1,MT-ND2,MT-ND4,MT-ND5,PIK3R3,PLS3,SC5D,TF	AMPK,CEBPA,FOXO1,IRS2,NFE2L2,NR1H4,NR3C1,PPARA,PPARG,PPARGC1A,SIRT1,SMAD3,SREBF1,SREBF2,STAT3,insulin
F2DEGs for IPA, fdr0.1, lfc 1 - 2025-02-13 02:48 PM		APP		other		1.405	bias	0.283	0.1	2.57e-13	ABCA1,ATP1A3,BASP1,C3,CCN2,CD74,CD82,CDH2,CDH5,CFH,CLDN5,CLIC1,CLU,CP,DBN1,DCN,DNAJC5,DYSF,FOXO3,GRIN2A,GSK3B,HMOX1,HSPG2,IFI35,IL6ST,ITGA1,LMO4,MDK,MEF2C,MMP14,MT-CO1,MT-CO2,MT-CO3,MT-CYB,MT-ND1,MT-ND2,MT-ND4,MT-ND5,NEFL,NFE2L2,RHOA,SERPINF1,SNCB,TAGLN,TOP2B,TXN,VCAM1,YWHAE,ZFHX3	APP,AR,Ap1,CEBPA,HSF1,JUN,LDL,MAPT,NFE2L2,NFKB1,NFkB (complex),PPARG,PPARGC1A,PSEN1,SMAD4,SOD1,STAT1,STAT3,YAP1
F2DEGs for IPA, fdr0.1, lfc 1 - 2025-02-13 02:48 PM		FGF2		growth factor		-0.234	bias	0.399	-2.14	6.48e-13	ANGPTL4,BNIP3,CAV1,CBFB,CDH11,CDH5,COL1A2,CTSK,DCN,DNMT3B,FAH,FGFR2,FOXO1,FOXO3,GBP1,GJA1,GRIN2A,GSK3B,ITGA1,KRAS,LAMB1,LHX1,MCAM,PODXL,PTMA,S100A10,SP7,TAGLN,TF,VCAM1,YWHAE,YWHAQ,ZEB1	E2F1,EGR1,ERK,FGF2,FOXO1,FOXO3,HIF1A,ID2,JUN,NFKB1,RELA,SIRT1,SP1,SRC,STAT3,TCF3,TNF,TP53,YAP1,estrogen receptor
F2DEGs for IPA, fdr0.1, lfc 1 - 2025-02-13 02:48 PM		IL6		cytokine	Activated	3.367	bias	0.401	1.075	1.28e-12	ABCA1,ABCC5,ANXA1,BHLHE40,C3,CCN2,CD53,CD74,CD82,CDH2,CEBPA,CFH,CFP,CLU,CP,CTSC,CTSK,CYP19A1,DCN,FAH,HMOX1,HOMER3,HPGD,IL6ST,ITGA1,KRT18,KRT8,LPL,MCM3,MMP14,NFE2L2,NUCB2,PODXL,SC5D,SOX4,SP7,SPI1,STAT1,STEAP4,TF,TGM2,VCAM1,ZEB1	AKT,Ap1,CTNNB1,ESR2,FOS,IL17A,IL1B,IL6,JUN,KLF6,MYC,NFE2L2,NFKB1,NFkB (complex),NOTCH1,NR3C1,RELA,STAT1,STAT3,TNF,YAP1,beta-estradiol,estrogen receptor
F2DEGs for IPA, fdr0.1, lfc 1 - 2025-02-13 02:48 PM		AGT		growth factor	Activated	4.103	bias	0.4	1.471	1.43e-12	ADAMTSL2,ANGPTL4,ANXA1,ANXA3,BHLHE40,C3,CAV1,CAVIN1,CCN2,CDH5,CLDN5,COL12A1,COL1A2,COL4A6,COL6A1,COL6A2,CP,CTSK,CYP19A1,EDNRA,FOXO3,GJA1,GSK3B,HMOX1,HSD3B2,HSPG2,IDI1,IL6ST,ITGA1,ITGB2,ITPKB,JPH2,KRAS,LAMB1,MYH11,NFE2L2,PCDH10,PDGFRL,PLXNA4,RHOA,RSRP1,RYR2,SOX4,SPI1,TBX2,TGFBI,TXNIP,VCAM1,ZEB1,ZFHX3	AGT,AR,CEBPA,FOXO1,FOXO3,JUN,NFkB (complex),NR3C1,PGR,PPARG,PPARGC1A,RELA,SIRT1,SMAD3,SMAD4,SP1,SREBF1,STAT1,STAT3,TGFB1,TNF,YAP1,corticosterone,estrogen receptor,insulin
F2DEGs for IPA, fdr0.1, lfc 1 - 2025-02-13 02:48 PM		DAP3		other	Activated	2.828	bias	0.765	0.664	1.64e-12	MT-CO1,MT-CO2,MT-CO3,MT-CYB,MT-ND1,MT-ND2,MT-ND4,MT-ND5
F2DEGs for IPA, fdr0.1, lfc 1 - 2025-02-13 02:48 PM		HRAS		enzyme		-0.086		0.225	-0.972	1.96e-12	ANXA2,ANXA3,ATP1A3,BASP1,BNIP3,CAV1,CCN2,CFH,CLU,COL1A2,COL6A2,CTSC,DNMT3B,EFEMP2,FKBP6,FOXO1,GJA1,HMOX1,HTRA1,IL6ST,JUP,KRAS,KRT18,MCAM,MFGE8,MMP14,MYH11,MYL9,PLS3,RHOA,SESN1,SOX4,SPRED2,TAGLN,TGM2,TMSB4X,TPM4,ZEB1	CEBPB,CTNNB1,ERK,FOXO3,HIF1A,HRAS,JUN,NFAT5,NFKB1,NR3C1,PML,RAC1,RAS,RB1,RELA,SIRT1,SP1,STAT3,TERT,TP53
F2DEGs for IPA, fdr0.1, lfc 1 - 2025-02-13 02:48 PM		SMARCA4		transcription regulator	Activated	4.351	bias	0.562	1.427	4.2e-12	ABCA1,ANTXR2,ARHGDIB,BNIP3,CCN2,CD63,CD74,CDH11,CDH2,CFP,CLIC2,CP,DYSF,ECM2,EDNRA,ELOVL6,EVA1A,FGFR2,FHL2,GBP1,H1-10,HEXB,HPGD,KRT15,KRT18,MEF2C,MFGE8,MT-ND2,MYH11,MYLK,PER3,SEMA7A,SERPINH1,SLC43A3,TAGLN,TBX2,TF	AR,Ap1,EP300,JUN,NFKB1,NR4A1,SMAD3,SMAD4,SMARCA4,SP1,SP3,STAT3
F2DEGs for IPA, fdr0.1, lfc 1 - 2025-02-13 02:48 PM		IL1B		cytokine	Activated	2.612	bias	0.284	0.723	5.3e-12	AMPD3,ANGPTL4,ANXA1,BHLHE40,C3,CCN2,CD74,CD82,CDH2,CEBPA,CLIP2,CLU,COL1A2,CP,CTSF,CYP19A1,DCN,FGFR2,FOXO1,GBP1,GJA1,GSK3B,H1-10,HEXB,HMOX1,HSPB8,HSPG2,IER5L,IFRD1,ITGA1,ITM2B,ITPKB,JUP,LAMB1,LGALS9,MEF2C,MIA,MMP14,MT-CO2,MYH11,MYLK,NFE2L2,NR2F1,PODXL,S100A10,SERPINH1,SESN1,SPI1,STAT1,TGM2,TNIP1,TXNIP,VCAM1	Ap1,FOXO1,HIF1A,IFNG,IL1B,JUN,MYC,NFKB1,NFKBIA,NFkB (complex),NOTCH1,PGR,PPARG,RELA,SMAD4,SP1,STAT1,STAT3,TGFB1,TNF,YAP1,estrogen receptor
F2DEGs for IPA, fdr0.1, lfc 1 - 2025-02-13 02:48 PM		CTNNB1		transcription regulator	Activated	3.058	bias	0.447	0.624	7.51e-12	AGRN,ALCAM,ALDH1A2,ANXA1,APOD,BHLHE40,C6,CAPZB,CCN2,CDH11,CDH2,CEBPA,CLDN5,CLU,COL4A6,CTSF,CYP19A1,GJA1,GPAT3,GSK3B,HTRA1,IDI1,IGF2BP1,ITGA1,ITGB2,JUP,LAMB1,LECT2,LHX1,LPL,MFGE8,MMP14,MYLK,PLS3,PODXL,SESN1,SOX4,SP7,SPI1,SRSF1,STAT1,TCF12,TGM2,TRAF4,UGT2A3,VCAM1,ZEB1	AKT,Ap1,BMP4,CTNNB1,ESR1,ESR2,FOS,IL1B,JUN,KLF6,NFE2L2,NFKB1,NFKBIA,NFkB (complex),NOTCH1,RELA,SMAD3,SMAD4,STAT3,TCF,TNF,YAP1,estrogen receptor
F2DEGs for IPA, fdr0.1, lfc 1 - 2025-02-13 02:48 PM		PD98059		chemical - kinase inhibitor		-1.698	bias	-0.468	0.899	8.63e-12	ABCA1,ANXA1,BNIP3,C3,CAV1,CCN2,CD74,CDH2,CEBPA,CLU,COL1A2,CTSK,CYP19A1,FAH,GJA1,GSK3B,HMOX1,HPGD,ITGB2,KRT8,LPL,MMP14,MYH11,NFE2L2,PABPC1,PODXL,S100A10,SP7,TAGLN,TF,TUBA4A,TXN,TXNIP,VCAM1	Ap1,CEBPB,EP300,ESR2,FOS,IL6,JUN,MYC,NFE2L2,NFKB1,NFkB (complex),NR4A1,PD98059,RELA,RUNX2,SMAD3,SMAD4,SP1,STAT3,TNF,YAP1,estrogen receptor
F2DEGs for IPA, fdr0.1, lfc 1 - 2025-02-13 02:48 PM		RCCD1		other	Inhibited	-2.828	bias	-0.765	-0.664	1.58e-11	MT-CO1,MT-CO2,MT-CO3,MT-CYB,MT-ND1,MT-ND2,MT-ND4,MT-ND5
F2DEGs for IPA, fdr0.1, lfc 1 - 2025-02-13 02:48 PM		estrogen receptor		group		-0.133		0.011	-0.18	2e-11	ABCA1,ANXA1,C3,CAV1,CCN2,CDH11,CDH5,COL12A1,COL4A6,COL6A1,COL6A2,FGFR2,JUP,KRT15,KRT18,KRT8,MMP14,MT-CO2,PCDH10,SMAD1,TGM2,ZEB1	AR,CTNNB1,EGF,ERK,ESR2,ETS1,FOS,FOXO3,JUN,MYC,NFKB1,NFKBIA,NFkB (complex),NR3C1,PPARG,RELA,SIRT1,SP1,STAT3,TP53,beta-estradiol,estrogen receptor,tamoxifen
F2DEGs for IPA, fdr0.1, lfc 1 - 2025-02-13 02:48 PM		STAT3		transcription regulator	Activated	4.896	bias	0.354	2.85	4.43e-11	AMPD3,ANGPTL4,C3,CCN2,CD74,CDH11,CDH2,CDH5,CEBPA,CFH,COL1A2,CP,CTSK,DNMT3B,GJA1,GRIN2A,HMOX1,IFI35,IL6ST,ITGB2,KRT17,MMP14,MT-CO1,MT-CO2,MT-CO3,MT-CYB,MT-ND1,MT-ND2,MT-ND4,MT-ND5,PIM2,SOX4,SPI1,STAT1,STEAP4,TAGLN,TGM2,UPF3A,WAS,ZEB1	Ap1,CEBPA,CEBPB,CREBBP,CTNNB1,EP300,ESR2,FOXO1,IFNG,IL6,JUN,JUNB,MYC,NFKB1,NFkB (complex),PPARG,RELA,SP1,STAT1,STAT3,TNF,TP53,YAP1,estrogen receptor,prostaglandin E2
F2DEGs for IPA, fdr0.1, lfc 1 - 2025-02-13 02:48 PM		PGR		ligand-dependent nuclear receptor		-1.993		-0.07	-1.654	7.16e-11	CCSAP,CDH2,CEBPA,CLDN5,COL12A1,COL1A2,COL4A6,COL6A1,COL6A2,CTSK,CYP19A1,EDNRA,FOXO1,GBP1,GRK4,HPGD,HSPG2,IFI35,ITGA1,KRT18,MYO10,NT5C2,PIM2,SERPINH1,STAT1,TGFBI,VCAM1,WAS,ZEB1	AR,CEBPB,CREB1,EGR1,ESR1,ESR2,FOS,FOXO1,FSH,HIF1A,JUN,MYC,NFKB1,NR3C1,PGR,RELA,SMAD2,SMAD3,SRC,STAT3,dexamethasone,estrogen receptor,medroxyprogesterone acetate,progesterone
F2DEGs for IPA, fdr0.1, lfc 1 - 2025-02-13 02:48 PM		ALKBH7		other	Activated	2.619	bias	0.51	1.283	7.36e-11	MT-CO1,MT-CO2,MT-CYB,MT-ND1,MT-ND2,MT-ND4,MT-ND5
F2DEGs for IPA, fdr0.1, lfc 1 - 2025-02-13 02:48 PM		ESR2		ligand-dependent nuclear receptor		0.972		0.244	-0.386	7.53e-11	ABCA1,ANK1,ANXA1,ARHGDIB,C3,CAV1,CBFA2T3,CCN2,CDH2,CLDN11,CLU,COL1A2,CYP19A1,DOCK10,EDNRA,EFEMP2,FOXO1,FOXO3,GJA1,H1-0,HPGD,IDI1,IFI35,KDELR3,KRT17,KRT8,LMO4,LPL,MDK,MMP14,MYLK,P3H1,PABPC1,SOX4,STEAP4,TGM2,UBL3,VCAM1,ZEB1	AR,Ap1,CEBPA,CTNNB1,EP300,ERK1/2,ESR1,ESR2,FOS,GATA4,JUN,MYC,NR3C1,NR4A1,PPARG,RELA,SMAD3,SMAD4,SP1,STAT3,TNF,YAP1,beta-estradiol,estrogen receptor
F2DEGs for IPA, fdr0.1, lfc 1 - 2025-02-13 02:48 PM		p38 MAPK		group	Activated	2.367	bias	0.603	-0.322	7.77e-11	ABCA1,ANK1,BNIP3,CAV1,CCN2,CD82,CDH5,CEBPA,CLDN5,CTSK,CYP19A1,GBP1,GJA1,HMOX1,HTRA1,ITGB2,KDELR3,MEF2C,MT-CO2,MYH11,NFE2L2,SEPTIN4,SP7,STAT1,TNIP1,VCAM1	Ap1,EP300,FOXO1,HIF1A,IFNG,JUN,MYC,NFKB1,NFkB (complex),NOTCH1,NR4A1,RELA,SMAD3,SMAD4,SP1,SRF,STAT1,STAT3,TNF,VEGFA,YAP1,estrogen receptor,p38 MAPK
F2DEGs for IPA, fdr0.1, lfc 1 - 2025-02-13 02:48 PM		progesterone		chemical - endogenous mammalian		0.243		0.187	-0.723	8.17e-11	ALDH1A2,AMPD3,APOD,BHLHE40,C3,CAV1,CD82,CDH11,CDH2,CLDN5,COL12A1,CP,CTSF,CYP19A1,DLC1,EDNRA,FGFR2,FOXO1,GJA1,ITGA1,KRT15,LPL,MCM3,MDK,MYO10,NPL,NT5C2,PBX3,PIM2,STAT1,TBX2,TGFBI,TNS2,ZEB1,ZFHX3	AGT,AR,CTNNB1,FOXO1,HIF1A,IL1B,JUN,KLF6,NFE2L2,NFKB1,NFkB (complex),NOTCH1,NR3C1,PGR,RELA,SMAD3,SP1,STAT1,STAT3,TNF,YAP1,estrogen receptor,progesterone
F2DEGs for IPA, fdr0.1, lfc 1 - 2025-02-13 02:48 PM		IFNG		cytokine	Activated	2.358	bias	0.327	0.096	8.65e-11	ABCA1,AGRN,ALDH1A2,ANGPTL4,C3,CAMK4,CAV1,CCN2,CD63,CD74,CD82,CDH2,CDH5,CEBPA,CFH,CFP,CLIP2,COL1A2,CP,CTSC,CTSK,DCN,DEGS1,E2F5,EDNRA,FAH,FHL2,FKBP6,FOXO1,GBP1,GJA1,HMOX1,HSPG2,HTRA1,IDI1,IFI35,IFRD1,IRF2,ITGB2,ITM2B,ITPKB,KRAS,KRT15,KRT17,LGALS9,LPL,MED1,NFE2L2,PIM2,S100A10,SEMA7A,SEPTIN4,SERPINH1,SLC46A1,SMAD1,SPI1,STAT1,TBC1D10A,TXNIP,VCAM1	CREB1,CREM,CSF1,CTNNB1,FOS,IFNG,IL1B,IgE,JUN,KLF6,NFKB1,NFKBIA,NFkB (complex),NOTCH1,RELA,SMAD3,STAT1,STAT3,TNF,YAP1,estrogen receptor
F2DEGs for IPA, fdr0.1, lfc 1 - 2025-02-13 02:48 PM		TGF beta		group	Activated	3.563		0.157	2.802	9.57e-11	ABCA1,ANGPTL4,BASP1,BHLHE40,BNIP3,CCN2,CD53,CDH11,CDH2,CLU,COL12A1,COL1A2,COL6A2,CTSK,DCN,HMOX1,HSPG2,INPP5D,ITGA1,MMP14,MT-ND2,RYR2,SERPINH1,SMAD1,SOX4,TAGLN,TCF12,TGFBI,VCAM1	CEBPA,CEBPB,CEBPD,CTNNB1,ESR2,IL6,JUN,NFKB1,NFKBIA,PGR,PPARG,RELA,SMAD,SMAD1,SMAD3,SMAD4,SMAD7,SP1,STAT1,STAT3,TGF beta,TGFB1,TGFBR2,TNF,YAP1,estrogen receptor
F2DEGs for IPA, fdr0.1, lfc 1 - 2025-02-13 02:48 PM		ERK		group	Activated	2.223	bias	0.468	0.283	9.58e-11	ABCA1,CAV1,CCN2,CDH5,CLU,CTSK,DNMT3B,FOXO1,FOXO3,HMOX1,ITGB2,KRT18,LAMB1,MCAM,MMP14,MYLK,NFE2L2,SOX4,SP7,STAT1,TGM2	AR,Ap1,CEBPB,DDIT3,EP300,ERK,ESR2,FOXO1,FOXO3,IL6,JUN,NFE2L2,NFKB1,NR4A1,PI3K (complex),RELA,SIRT1,SMAD3,SMAD4,SP1,STAT3,TNF,YAP1,estrogen receptor
F2DEGs for IPA, fdr0.1, lfc 1 - 2025-02-13 02:48 PM		hydrogen peroxide		chemical - endogenous mammalian	Activated	3.217	bias	0.357	1.314	1.03e-10	ANXA1,ANXA2,C3,CAV1,CCN2,CD63,CD74,CDH2,CDH5,CLU,COL1A2,DNMT3B,FOXO3,HMOX1,KRAS,MCAM,MDK,MT-CO1,MT-CO2,MYH11,NFE2L2,PTMA,RHOA,SC5D,SERPINH1,SESN1,STAT1,TAGLN,TGM2,TRAF4,TUBA4A,TXN,TXNIP,VCAM1,YWHAQ	AR,BHLHE40,CTNNB1,DDIT3,ERK,ESR2,FOS,FOXO1,FOXO3,HIF1A,JUN,MYC,NR3C1,PI3K (complex),RELA,SIRT1,SMAD3,SP1,STAT3,TP53,beta-estradiol,doxorubicin,hydrogen peroxide
F2DEGs for IPA, fdr0.1, lfc 1 - 2025-02-13 02:48 PM		actinonin		chemical reagent	Inhibited	-2.132		-0.079	-1.896	1.45e-10	MT-CO1,MT-CO2,MT-CO3,MT-CYB,MT-ND1,MT-ND2,MT-ND4,MT-ND5,NFE2L2
F2DEGs for IPA, fdr0.1, lfc 1 - 2025-02-13 02:48 PM		LMNA		other		-1.082		-0.212	-0.572	1.83e-10	CCN2,CEBPA,COL12A1,COL1A2,DCN,FHL2,GJA1,KLF7,KRT18,LPL,MCAM,MEF2C,MMP14,MT-CO1,MT-CO2,MT-CO3,MT-ND1,PDP2,RBMS1,RYR2,SEMA7A,STAT1,TAGLN,TNS2	AKT,Ap1,ESR2,FOS,JUN,LMNA,NFE2L2,NFkB (complex),NR1H4,NR3C1,PPARA,PPARG,PPARGC1A,RELA,SREBF1,SREBF2,STAT3,TNF,YAP1,estrogen receptor
F2DEGs for IPA, fdr0.1, lfc 1 - 2025-02-13 02:48 PM		NSUN3		enzyme	Activated	2.449	bias	0.765	0.575	1.96e-10	MT-CO1,MT-CO2,MT-CYB,MT-ND2,MT-ND4,MT-ND5
F2DEGs for IPA, fdr0.1, lfc 1 - 2025-02-13 02:48 PM		miR-2392 (miRNAs w/seed AGGAUGG)		mature microrna	Inhibited	-2.441	bias	-0.765	-0.573	1.96e-10	MT-CO1,MT-CO2,MT-CYB,MT-ND2,MT-ND4,MT-ND5
F2DEGs for IPA, fdr0.1, lfc 1 - 2025-02-13 02:48 PM		mir-2392		microrna	Inhibited	-2.439	bias	-0.383	-1.506	1.96e-10	MT-CO1,MT-CO2,MT-CYB,MT-ND2,MT-ND4,MT-ND5
F2DEGs for IPA, fdr0.1, lfc 1 - 2025-02-13 02:48 PM		ARID1A		transcription regulator		0.066		0.111	-0.438	2.79e-10	AGRN,ALDH1A2,ANXA1,C3,CBFA2T3,CDH5,CLU,COL12A1,COL1A2,COL4A6,HIBCH,HTRA1,JUP,KDELR3,KRT17,KRT18,KRT8,MEF2C,MIA,MYH11,MYLK,PLEKHO2,PLS3,PODXL,SERPINF1,STEAP4,TAGLN,TBX2,ZFPM2	ARID1A,CEBPA,CTNNB1,EP300,IL1B,JUN,JUNB,KLF6,NFKB1,NFkB (complex),NOTCH1,PGR,PPARG,RUNX2,SMAD4,SMARCA2,SNAI2,SOX9,SP1,STAT1,STAT3,TGFB1,YAP1
F2DEGs for IPA, fdr0.1, lfc 1 - 2025-02-13 02:48 PM		SNAI1		transcription regulator		1.103		-0.043	1.259	4.75e-10	CCN2,CDH2,CDH5,CLDN11,COL1A2,CYP19A1,HPGD,KRT17,KRT18,KRT8,MMP14,SERPINH1,SP7,TF,TPM4,WAS,ZEB1	Ap1,CEBPA,CEBPB,CEBPD,EP300,ESR2,ETS1,IL6,NFKB1,NR4A1,PGR,PPARG,SMAD3,SMAD4,SMAD7,SNAI1,SP1,STAT1,STAT3,TGFB1,YAP1
F2DEGs for IPA, fdr0.1, lfc 1 - 2025-02-13 02:48 PM		WWTR1		transcription regulator		0.646		0.006	0.623	5.1e-10	ANGPTL4,ARHGAP15,CCN2,CPXM2,GJA1,HMOX1,ITGB2,KRT17,KRT8,MYH11,MYL9,MYLK,NFE2L2,SP7,STAT1,TAGLN,TXN,VCAM1	FOS,JUN,LATS,NFE2L2,NFKB1,NFkB (complex),NOTCH1,PPARG,RELA,RETN,SMAD2,SMAD3,SMAD4,SP1,STAT1,STAT3,WWTR1,YAP1,nitric oxide
F2DEGs for IPA, fdr0.1, lfc 1 - 2025-02-13 02:48 PM		calcitriol		chemical drug		0.942		0.002	0.93	5.41e-10	ADAMTSL2,AFAP1L2,ALDH1A2,ANXA2,C3,CAVIN1,CDH5,CEBPA,CFH,CHD5,CLDN5,COL12A1,COL1A2,COL6A2,CTSK,CYP19A1,DCN,FOXO3,HPGD,LPL,MCM3,MFGE8,MIA,MMP14,MYT1,PDP2,SERPINB6,SH3BP4,SLC25A36,SNORC,SPI1,TF,TOP2B,TSKU,TXN,TXNIP,UNC119,WSB1	ADIPOQ,CEBPA,CEBPB,CTNNB1,EP300,ESR2,IL6,JUN,JUNB,NFKB1,PPARG,PPARGC1A,RELA,RNA polymerase II,SP1,STAT3,TP53,YAP1,calcitriol
F2DEGs for IPA, fdr0.1, lfc 1 - 2025-02-13 02:48 PM		8-bromo-cAMP		chemical reagent	Activated	2.359	bias	0.605	-0.814	6.16e-10	ABCA1,ARPC1B,BCAR1,CAV1,CCN2,CD82,CEBPA,CLDN11,CLU,COL4A6,CTSK,CYP19A1,DCN,FOXO1,GJA1,GNAI1,HPGD,HSD3B2,IL6ST,ITGA1,KRT18,KRT8,MCM3,MYLK,SMAD1,SPRED2,STAT1,TMSB4X,TRAF4	8-bromo-cAMP,AR,CEBPA,CEBPB,CREB,CTNNB1,ERK1/2,ESR1,ESR2,GATA4,IL6,JUN,MYC,NFKB1,NR3C1,PPARG,RELA,STAT3,TNF,YAP1,beta-estradiol,cyclic AMP,estrogen receptor
F2DEGs for IPA, fdr0.1, lfc 1 - 2025-02-13 02:48 PM		N-[2,2,2-trichloro-1-(2-naphthylamino)ethyl]-2-furamide		chemical reagent	Inhibited	-2.111	bias	-0.539	-0.321	7.7e-10	BCL11B,GSK3B,MT-CO1,MT-CO2,MT-CO3,MT-CYB,MT-ND1,MT-ND2,MT-ND4,MT-ND5,PDP2
F2DEGs for IPA, fdr0.1, lfc 1 - 2025-02-13 02:48 PM		MKNK1		kinase	Activated	2.891	bias	0.765	0.25	8.03e-10	AGRN,ANGPTL4,ANXA2,ATP1A3,CDH5,CFH,CLU,COL4A6,CP,GNAI1,IFRD1,MAPK8IP3,RSRP1,SERPINH1,TAGLN,TF,TXNIP
F2DEGs for IPA, fdr0.1, lfc 1 - 2025-02-13 02:48 PM		PPARGC1A		transcription regulator		-0.544		0.204	-1.568	8.84e-10	ABCA1,APOD,ATP1A3,BNIP3,C3,CCN2,CEBPA,CFH,COL1A2,COL6A2,CTSC,DCN,GSK3B,HMOX1,HSD3B2,LAMB1,LGALS9,LPL,MCM3,MT-CO1,MT-CO2,MT-ND1,PDGFRL,SCO2,SERPINH1,STAT1,SYT2,VCAM1	CEBPA,CEBPB,D-glucose,ESR1,ESR2,IL6,JUN,KLF11,NFE2L2,NFKB1,NFkB (complex),NR3C1,PPARG,PPARGC1A,RUNX2,SMAD3,SP1,SREBF1,STAT3,YAP1,aldosterone,insulin
F2DEGs for IPA, fdr0.1, lfc 1 - 2025-02-13 02:48 PM		HTT		transcription regulator		1.135		0.153	0.685	9.49e-10	ABCA1,AGRN,AMPD3,ATP1A3,BASP1,BCL11B,BHLHE40,CAMK4,CCN2,CD74,CDH11,CEBPA,COL6A1,DCN,FOXO3,GRIN2A,JUP,KMT2E,MCAM,MED1,MMP14,MT-CO3,MT-CYB,NEFL,NFE2L2,NR2F1,NSG2,NT5C2,RABGGTA,SERPINF1,SERPINH1,SESN1,TAGLN,TESC,TGFBI,TGM2,VCAM1	APP,AR,Ap1,CREBBP,DDIT3,EGR1,EP300,FOXO1,FOXO3,GATA4,HTT,JNK,KLF4,MAPK14,NCOA3,NFE2L2,NFKBIA,PI3K (complex),PPARG,SIRT1,SP1,STAT3,YAP1
F2DEGs for IPA, fdr0.1, lfc 1 - 2025-02-13 02:48 PM		epigallocatechin-gallate		chemical drug		-0.944		-0.216	0.071	9.67e-10	CAV1,CCN2,CEBPA,CLDN5,CTSK,ELF1,EPX,FOXO3,GJA1,HMOX1,IL6ST,JUP,MT-CO1,MT-CO2,MT-CO3,MT-CYB,MT-ND1,MT-ND2,MT-ND4,MT-ND5,NFE2L2,STAT1,VCAM1,YWHAQ	AMPK,APP,AR,Ap1,CEBPA,CREBBP,EGR1,JUN,NFE2L2,NFKB1,NFKBIA,NFkB (complex),PPARGC1A,RELA,RUNX2,SIRT1,SMAD3,SMAD4,SP1,STAT3,TP53,epigallocatechin-gallate,p38 MAPK
F2DEGs for IPA, fdr0.1, lfc 1 - 2025-02-13 02:48 PM		IGF1		growth factor	Activated	2.932	bias	0.366	1.043	1.02e-09	ABCA1,BHLHE40,CCN2,CD74,CLU,COL1A2,CP,CYP19A1,DCN,FOXG1,FOXO1,GJA1,HMOX1,HTRA1,KDELR3,LPL,MDK,MMP14,MYH11,NFE2L2,RYR2,SLC12A6,SP7,SPRED2,TBX2,TF,TGFBI,TGM2,TXNIP,VCAM1,ZCCHC24	AR,Ap1,CEBPB,CTNNB1,EP300,ESR2,FOXO1,IGF1,IL6,JNK,JUN,MYC,NFE2L2,NFKB1,NFKBIA,NFkB (complex),NR3C1,PIK3R1,PPARG,RELA,STAT3,TNF,YAP1,beta-estradiol,estrogen receptor
F2DEGs for IPA, fdr0.1, lfc 1 - 2025-02-13 02:48 PM		D-glucose		chemical - endogenous mammalian	Activated	2.533		0.232	1.292	1.08e-09	ABCA1,ACTG2,ANXA1,ANXA3,C3,CAV1,CCN2,CEBPA,CLU,COL1A2,CREBZF,CTSC,DCN,ELOVL6,EVA1A,FBP2,GJA1,HMOX1,IL6ST,ITGA1,LAMB1,LPL,MCAM,MMP14,MT-CYB,MT-ND1,MYH11,MYL9,NFE2L2,PIM2,PODXL,SRSF1,TAGLN,TGM2,TXNIP,VCAM1,ZMYND8	AR,Ap1,CEBPB,D-glucose,ESR2,FOS,FOXO1,IL6,JUN,NFKB1,NFkB (complex),NR3C1,PDGF-BB (complex),PPARA,PPARG,RELA,SMAD3,SP1,SRF,STAT3,TNF,YAP1,dexamethasone,estrogen receptor
F2DEGs for IPA, fdr0.1, lfc 1 - 2025-02-13 02:48 PM		NOTCH3		transcription regulator		-0.218		0.184	-0.905	1.45e-09	APOD,CDH11,COL1A2,COL6A1,COL6A2,DCN,DLC1,GSK3B,ITGA1,MT-CO1,MT-ND4,MYH11,MYLK,TAGLN,TMSB4X,ZEB1
F2DEGs for IPA, fdr0.1, lfc 1 - 2025-02-13 02:48 PM		ERBB2		kinase		0.647	bias	0.312	-1.024	2.49e-09	ANGPTL4,ANXA2,ANXA3,BHLHE40,BNIP3,CAVIN1,CBFA2T3,CCN2,CD82,CDH11,CDH2,CLU,COL6A1,COL6A2,E2F5,FAH,FOXO1,GJA1,GNAI1,GSK3B,HSPB8,HTRA1,IDI1,IL6ST,JUP,LAMB1,LMO4,MAPK8IP3,MCM3,MMP14,MYL9,MYO10,NAGPA,NR2F1,NUCB2,PODXL,RXFP2,SOX4,STEAP4,TAGLN,TGFBI,TMSB4X,ZEB1	AKT,Ap1,CEBPB,CTNNB1,ERBB2,ESR2,FOS,FOXO1,FOXO3,IL6,JUN,MYC,NFE2L2,NFKB1,NR3C1,RELA,SP1,STAT3,TCF,TP53,YAP1,prostaglandin E2
F2DEGs for IPA, fdr0.1, lfc 1 - 2025-02-13 02:48 PM		cisplatin		chemical drug	Activated	3.054		0.181	1.976	2.89e-09	ANK1,ANXA1,ANXA2,BHLHE40,C3,CAV1,CCN2,CD53,CDH11,CDH2,CEBPA,CLU,CP,CTSK,DPYSL5,EFEMP2,GJA1,GRIN2A,HMOX1,IL6ST,INPP5D,IRF2,LAMB1,LMO4,MBNL2,MCAM,MCM3,MMP14,MT-CO1,NEFL,NFE2L2,PBX3,S100A10,SCO2,SEMA7A,SESN1,SLC25A36,SP7,SULF2,TMSB4X,TXNIP,VCAM1	Ap1,CEBPB,ESR2,FOS,FOXO1,HSF1,IL6,JUN,MYC,NFE2L2,NFKB1,PPARG,RELA,SMAD3,SOD1,STAT1,STAT3,TNF,YAP1,cisplatin,estrogen receptor,lipopolysaccharide
F2DEGs for IPA, fdr0.1, lfc 1 - 2025-02-13 02:48 PM		U0126		chemical drug	Inhibited	-3.808	bias	-0.46	-1.468	3.65e-09	ANGPTL4,ATG4B,BHLHE40,C3,CAV1,CCN2,CDH5,CEBPA,CYP19A1,ELOVL6,FGFR2,FOXO3,GJA1,GSK3B,HMOX1,HPGD,HSPG2,IDI1,LAMB1,LPL,NFE2L2,PABPC1,SP7,SPI1,STAT1,TF,TGM2,TUBA4A,TXN,VCAM1	AGT,EGF,ESR2,ETS1,FOS,FOXO1,HIF1A,JUN,MYC,NFE2L2,NFKB1,NFkB (complex),NOTCH1,RELA,SMAD3,SP1,STAT3,TNF,U0126,YAP1,estrogen receptor
F2DEGs for IPA, fdr0.1, lfc 1 - 2025-02-13 02:48 PM		JUN		transcription regulator	Activated	2.401	bias	0.465	0.575	3.7e-09	ANXA1,ANXA2,ARHGDIB,C3,CAV1,CCN2,CDH11,CDH2,CFP,CLU,COL1A2,CYP19A1,FOXO3,GJA1,GSK3B,HMOX1,HPGD,KRT15,LMO1,S100A10,STAT1,SULF2,TF,TMSB4X,TXN,VCAM1,ZEB1,ZNF385A	Ap1,CEBPB,ESR2,ETS1,FOS,IL6,JUN,JUND,NFE2L2,NFKB1,NFKBIA,NFkB (complex),PPARG,RELA,SIRT1,SP1,STAT3,TNF,TP53,YAP1,estrogen receptor
F2DEGs for IPA, fdr0.1, lfc 1 - 2025-02-13 02:48 PM		CEBPA	1.926	transcription regulator	Activated	2.108		0.246	0.979	3.98e-09	ANXA1,C3,CDH5,CEBPA,COL1A2,CTSK,CYP19A1,FOXO1,FOXO3,GABPB1,GBP1,GJA1,GSK3B,H1-10,HMOX1,HPGD,KRT17,LPL,MED1,MT-CO1,SERPINF1,SPI1,STEAP4,TAGLN,TET2,TRAF4	ADIPOQ,AR,Ap1,CEBPA,CTNNB1,ESR2,FOS,FOXO1,JUN,JUNB,JUND,MYC,NFKB1,NFkB (complex),PPARA,PPARG,PPARGC1A,RELA,SMAD2,SMAD3,SMAD4,SP1,STAT3
F2DEGs for IPA, fdr0.1, lfc 1 - 2025-02-13 02:48 PM		SORL1		transporter	Activated	3	bias	0.507	0.971	4.08e-09	ABCA1,C3,CAV1,COL1A2,COL6A1,DCN,EDNRA,EFEMP2,FGFR2,ITGA1,LAMB1,LPL,MDK,MFGE8,MIA,TGM2	JUN,RELA,SORL1,STAT3,TNF,YAP1,estrogen receptor
F2DEGs for IPA, fdr0.1, lfc 1 - 2025-02-13 02:48 PM		TGFB3		growth factor		0.902	bias	0.519	-0.774	5.81e-09	ACTG2,BHLHE40,CCN2,CDH2,CLDN11,COL1A2,CYP19A1,GJA1,HTRA1,KRAS,MYO10,RHOA,TAGLN,TGM2	CEBPA,CEBPD,CTNNB1,ESR1,HRAS,NFE2L2,NFKBIA,NOTCH1,RELA,SMAD,SMAD1,SMAD2,SMAD3,SMAD4,SMAD7,SP1,STAT3,TGFB3,TGFBR1,TGFBR2,TP53
F2DEGs for IPA, fdr0.1, lfc 1 - 2025-02-13 02:48 PM		testosterone		chemical - endogenous mammalian	Activated	2.504	bias	0.316	0.998	6.34e-09	ACTN3,ANXA1,ANXA3,CAMK4,CAV1,CD82,CDH2,CLDN11,CLU,CYP19A1,DCN,FGFR2,FOXO1,KRAS,MT-CO1,MT-CO2,MT-CO3,MT-CYB,MT-ND5,PTMA,SYT11,TF,VCAM1,YWHAE	AR,Ap1,CTNNB1,ESR2,JUN,MYC,NFKB1,NFkB (complex),NQO1,NR3C1,PPARGC1A,RELA,SMAD3,SP1,STAT3,TNF,YAP1,beta-estradiol,dihydrotestosterone,estrogen receptor,testosterone
F2DEGs for IPA, fdr0.1, lfc 1 - 2025-02-13 02:48 PM		NQO1		enzyme		1.432	bias	0.388	0.158	6.54e-09	CEBPA,MT-CO1,MT-CO2,MT-CO3,MT-CYB,MT-ND1,MT-ND2,MT-ND4,MT-ND5,SPI1,VCAM1	AMPK,NFE2L2,NQO1,NR1H4,NR3C1,PPARA,PPARG,PPARGC1A,SIRT1,STAT3,aristolochic acid I
F2DEGs for IPA, fdr0.1, lfc 1 - 2025-02-13 02:48 PM		TK1		kinase	Activated	3.011	bias	0.301	1.811	7.16e-09	ABCC5,ANTXR2,CD74,DBN1,EDNRA,FHL2,HEPHL1,HTRA1,IGF2BP1,KRT17,MARCHF4,PCDH10,PIK3R3,PTMA,SLC43A3,TGM2
F2DEGs for IPA, fdr0.1, lfc 1 - 2025-02-13 02:48 PM		LMO2		transcription regulator		1.421		-0.003	1.433	8.82e-09	ANXA1,CD53,CDH5,EFEMP2,ELF1,GJA1,MDK,MEF2C,MFGE8,NSG2,PIM2,SERPINF1,SKI,SPI1,STAT1,TCF12,TNS2,TXNIP,ZEB1,ZFHX3
F2DEGs for IPA, fdr0.1, lfc 1 - 2025-02-13 02:48 PM		DSP		other		-0.721	bias	-0.401	0.324	9.69e-09	CEBPA,COL1A2,GJA1,JUP,KRAS,LPL,MMP14	AR,CEBPA,CTNNB1,DSP,ERK1/2,ESR1,GATA4,JUN,MYC,NFKB1,PPARG,TCF,YAP1
F2DEGs for IPA, fdr0.1, lfc 1 - 2025-02-13 02:48 PM		SIRT3		enzyme	Inhibited	-2.137		-0.234	-1.366	1.01e-08	CDH5,CYP19A1,GSK3B,MT-CO1,MT-CO2,MT-CO3,MT-CYB,MT-ND1,MT-ND2,MT-ND4,MT-ND5	AKT,AMPK,Ap1,ESR2,FOS,JUN,LONP1,NFE2L2,PPARGC1A,SIRT1,SIRT3,TFAM
F2DEGs for IPA, fdr0.1, lfc 1 - 2025-02-13 02:48 PM		ADAMTSL2	2.072	other		-0.711	bias	-0.255	0.092	1.02e-08	ANOS1,CCN2,COL12A1,COL6A1,COL6A2,ITGA1,MMP14,SGCE,TGFBI,VCAM1
F2DEGs for IPA, fdr0.1, lfc 1 - 2025-02-13 02:48 PM		MT-TE		other						1.07e-08	MT-CO2,MT-CYB,MT-ND1,MT-ND4,MT-ND5
F2DEGs for IPA, fdr0.1, lfc 1 - 2025-02-13 02:48 PM		methylprednisolone		chemical drug		1.502		0.021	1.401	1.12e-08	ANXA1,ANXA2,ANXA3,CAMK1,CCN2,CD74,CDH2,CTSC,FAH,FBP2,H1-0,HMOX1,IL6ST,INPP5D,IVNS1ABP,JUP,KRAS,KRT15,LGALS9,LPL,NFE2L2,PDP2,PLS3,PPOX,PTER,STAT1,TMSB4X,TNIP1,TUBA4A,VCAM1	Ap1,CEBPB,ESR2,FOS,FOXO1,IFNG,IL10,IL17A,IL6,JUN,MYC,NFKB1,NFKBIA,NFkB (complex),STAT1,STAT3,YAP1,methylprednisolone
F2DEGs for IPA, fdr0.1, lfc 1 - 2025-02-13 02:48 PM		trichostatin A		chemical drug		1.332		0.199	0.196	1.2e-08	ABCA1,ABCC5,AGRN,CA6,CDH2,CEBPA,CLU,COL1A2,CTSF,CYP19A1,DLC1,DNMT3B,E2F5,ELF1,ELOVL6,FOXO1,HMOX1,IGF2BP1,IRF2,ITGA1,JUP,MCM3,MMP14,NEFL,NFE2L2,S100A10,SIAH2,SMAD1,SRSF1,TAGLN,TCF12,TGM2,TMSB4X,TSKU,TXN,TXNIP,VCAM1,YWHAE,ZEB1,ZMYND8	Ap1,CTNNB1,DDIT3,EP300,EZH2,FOXO1,JUN,MYC,PML,PPARA,PPARG,RELA,SP1,STAT3,TNF,TP53,YAP1,decitabine,estrogen receptor,trichostatin A
F2DEGs for IPA, fdr0.1, lfc 1 - 2025-02-13 02:48 PM		RUNX1		transcription regulator		1.846		0.202	1.107	1.24e-08	ALCAM,ANK1,ANXA2,CD53,CDH2,CEBPA,COL1A2,ITGB2,LGALS9,LMO1,LMO4,MYL9,PIM2,PODXL,PPOX,RHOA,SOX4,SP7,SPI1,STAT1	IL4,IRF4,JUN,NR3C1,RUNX1,STAT1,TP53
F2DEGs for IPA, fdr0.1, lfc 1 - 2025-02-13 02:48 PM		vancomycin		biologic drug	Activated	2.334	bias	0.265	1.252	1.27e-08	ALCAM,ANXA1,ANXA2,APOD,C3,CD63,CD82,CFP,CLU,CP,EFEMP2,HMOX1,MCM3,RHOA,S100A10,SOX4,ZMYND8
F2DEGs for IPA, fdr0.1, lfc 1 - 2025-02-13 02:48 PM		dihydrotestosterone		chemical - endogenous mammalian	Activated	2.017	bias	0.339	0.656	1.32e-08	ABCA1,APOD,BASP1,BCAR1,CCN2,CD63,CD74,CDH2,CEBPA,CLU,COL6A1,CYP19A1,DCN,FOXO1,HPGD,IL6ST,LPL,MCAM,MT-CO1,MT-CO2,MT-CO3,MT-CYB,MT-ND4,MYLK,SRGAP2,TF,TGM2,TMSB4X,TXNIP,VCAM1,ZEB1	AKT,APP,Ap1,CEBPB,CREB,CREBBP,CTNNB1,EGR1,ESR2,FOS,IL6,JUN,MYC,NFE2L2,NFKB1,NFKBIA,NR3C1,STAT3,YAP1,beta-estradiol,cyclic AMP,dihydrotestosterone
F2DEGs for IPA, fdr0.1, lfc 1 - 2025-02-13 02:48 PM		MSTN		growth factor		0.64		0.068	0.476	1.36e-08	ANGPTL4,ANOS1,ATG4B,CCN2,CDH2,CEBPA,CTSK,HTRA1,ITGA1,MEF2C,PCDH10,SERPINH1,SMAD1,SOX4,SP7	AR,Ap1,GATA3,JNK,JUN,MSTN,NFE2L2,NFKB1,NOTCH1,NR3C1,PGR,PPARG,RELA,SMAD2,SMAD3,SMAD4,SP1,STAT1,TGFB1,TP53,YAP1,p38 MAPK
F2DEGs for IPA, fdr0.1, lfc 1 - 2025-02-13 02:48 PM		NR4A1		ligand-dependent nuclear receptor	Inhibited	-2.155		-0.12	-1.716	1.54e-08	APOD,CCN2,CDH5,CEBPA,CLDN5,COL1A2,COL6A1,COL6A2,FBP2,GSK3B,HMOX1,HSD3B2,JUP,KRT18,KRT8,LPL,MED1,MT-CO2,NUCB2,VCAM1	AKT,Ap1,CEBPA,CEBPB,CEBPD,ESR2,FOS,IL13,JUN,NFE2L2,NFKBIA,NFkB (complex),NR4A1,PPARG,PPARGC1A,RELA,SMAD2,SMAD3,SMAD4,SMAD7,SP1,SREBF1,STAT3,insulin
F2DEGs for IPA, fdr0.1, lfc 1 - 2025-02-13 02:48 PM		PSMB11		peptidase	Inhibited	-3.051	bias	-0.617	-0.825	2.14e-08	ACTN3,CAV1,COL1A2,COL4A6,COL6A1,COL6A2,GNG13,HMOX1,MT-CO1,MT-CO3,MT-ND1,MT-ND2,MT-ND5
F2DEGs for IPA, fdr0.1, lfc 1 - 2025-02-13 02:48 PM		Immunoglobulin		complex		0.966		0.158	0.034	2.3e-08	AFAP1L2,APOC1,BHLHE40,C3,C6,CCN2,CD63,CD74,CDH2,CFP,CLU,COL1A2,COL6A1,COL6A2,DBN1,DYSF,EVA1A,FBP2,FGFR2,FHL2,FOXO1,FOXO3,GBP1,GRIN2A,GSK3B,HEXB,HMOX1,IFI35,IL6ST,INPP5D,ITGB2,JUP,LGALS9,LPL,MEF2C,MMP14,NFE2L2,PLCD1,PLXNA4,SERPINF1,SLC43A3,SMAD1,SPI1,STAT1,TRAF4,TXN,TXNIP,VCAM1,VSIR	CEBPA,CEBPD,CTNNB1,FOS,IL17A,IL1B,Immunoglobulin,JUN,KLF6,NFKB1,NFkB (complex),NOTCH1,PGR,PPARG,RELA,SMAD3,SMAD4,SMAD7,SP1,STAT1,STAT3,TGFB1,TNF,YAP1,estrogen receptor
F2DEGs for IPA, fdr0.1, lfc 1 - 2025-02-13 02:48 PM		MTDH		transcription regulator						2.37e-08	ANGPTL4,ANXA2,BCAR1,CCN2,CD63,CDH2,CFH,FGFR2,FOXO1,FOXO3,HMOX1,HTRA1,KRT8,MYL9,PLS3	AKT,AR,Ap1,EP300,ERK,ESR2,FOS,FOXO1,FOXO3,JUN,MTDH,NCOA3,NFE2L2,PPARG,PPARGC1A,SIRT1,SP1,STAT3,TP53,YAP1
F2DEGs for IPA, fdr0.1, lfc 1 - 2025-02-13 02:48 PM		YAP1		transcription regulator	Activated	3.369	bias	0.34	1.631	2.4e-08	ALDH1A2,ANGPTL4,ANK1,CCN2,CDH2,COL6A1,CPXM2,CYP19A1,DCN,FOXP4,HMOX1,IFI35,IL6ST,INPP5D,ITGA1,ITGB2,LPL,MCM3,MMP14,MYH11,MYL9,MYLK,NFE2L2,PIM2,STAT1,TAGLN,TXN,VCAM1,ZEB1	Ap1,CEBPB,ESR2,HIF1A,IL6,JUN,MRTFA,MRTFB,NFAT5,NFKB1,PGR,PPARG,RAC1,SMAD4,SP1,SRF,STAT1,STAT3,TGFB1,WWTR1,YAP1
F2DEGs for IPA, fdr0.1, lfc 1 - 2025-02-13 02:48 PM		F2R		g-protein coupled receptor	Activated	2.555	bias	0.481	1.069	2.54e-08	CCN2,CDH11,FGFR2,GJA1,HMOX1,KRT8,LAMB1,MCAM,RHOA,TAGLN,TGM2,VCAM1	AR,Ap1,DDIT3,F2R,F3,FOS,FOXO1,FOXO3,GATA4,MRTFA,PGR,PI3K (complex),PKC,PPARG,RELA,RHOA,SMAD1,SMAD4,SP1,STAT1,STAT3,TGFB1,YAP1
F2DEGs for IPA, fdr0.1, lfc 1 - 2025-02-13 02:48 PM		LY294002		chemical drug	Inhibited	-4.211	bias	-0.555	-1.372	2.84e-08	ABCA1,BHLHE40,CCN2,CD74,CDH2,CEBPA,COL1A2,CP,CYP19A1,FOXO1,GBP1,GJA1,GSK3B,HMOX1,IDI1,JUP,KLF7,KRAS,LAMB1,LMO4,MEF2C,MMP14,MT-CO2,MYH11,NFE2L2,TAGLN,VCAM1,ZEB1	AKT,Ap1,CTNNB1,ESR2,FOS,GATA4,IGF1,IL1B,JUN,KLF6,LY294002,NFE2L2,NFKB1,NFkB (complex),NOTCH1,RELA,RUNX2,SMAD3,SP1,STAT3,TNF,YAP1,estrogen receptor
F2DEGs for IPA, fdr0.1, lfc 1 - 2025-02-13 02:48 PM		SOX2		transcription regulator		0.532		0.234	-0.559	3.18e-08	AFAP1L2,ARPC1B,BHLHE40,CBFA2T3,CCN2,CDH2,CLDN11,DNMT3B,DOCK10,ELF1,FARP1,GJA1,GSK3B,IER5L,KRT17,KRT18,LHX1,MEF2C,PIK3R3,SH3BP4,SMAD1,SMARCAD1,TEAD1,TET2,TF,ZFHX3	MYC,POU5F1,SOX2
F2DEGs for IPA, fdr0.1, lfc 1 - 2025-02-13 02:48 PM		KDM1A		enzyme		0.282		-0.105	0.628	3.26e-08	ARHGDIB,C3,CD63,CD74,COL1A2,CREBZF,CTSC,DNMT3B,FOXO1,HMOX1,HSPB8,ITGB2,KRT18,KRT8,MCM3,MT-CO3,MYT1,SLC43A3,TNRC6C,VCAM1,WAS,ZBTB20	AR,CEBPA,HIF1A,JUN,KDM1A,NFKB1,NFkB (complex),SMAD4,SP1,STAT3,VHL
F2DEGs for IPA, fdr0.1, lfc 1 - 2025-02-13 02:48 PM		OSM		cytokine	Activated	2.389	bias	0.31	0.795	3.63e-08	ABCA1,ABCC5,AMPD3,ANGPTL4,ANXA1,ANXA2,ANXA3,BHLHE40,CA6,CDH2,CEBPA,COL1A2,COL6A1,CYP19A1,DEGS1,ECM2,FGFR2,GBP1,GRIN2A,HMOX1,IFI35,IL6ST,ITPKB,KRT17,LMO1,PLCD1,STAT1,VCAM1	AR,CEBPA,CEBPB,ESR2,FOS,HIF1A,IL6,JUN,NFKB1,NFkB (complex),NOTCH1,OSM,PGR,PPARG,RELA,SMAD3,SMAD4,SP1,STAT1,STAT3,TGFB1,YAP1
F2DEGs for IPA, fdr0.1, lfc 1 - 2025-02-13 02:48 PM		CREBBP		transcription regulator	Activated	2.728	bias	0.532	0.976	3.92e-08	AHI1,CAMK1G,CAMK4,CD53,CD74,CDH5,CEBPA,COL1A2,FOXO3,GRIN2A,HMOX1,JUP,LPL,MCM3,MEF2C,MIA,NFE2L2,PHIP,RHOA,TAGLN,TESC,TULP4,VCAM1	Ap1,CEBPB,CREBBP,EP300,FOXO1,JUN,NCOA3,NFE2L2,NFKB1,NFkB (complex),PPARA,PPARG,RELA,RNA polymerase II,RUNX2,SMAD3,SMARCA2,SP1,SP3,histone H3,histone H4
F2DEGs for IPA, fdr0.1, lfc 1 - 2025-02-13 02:48 PM		LDB1		transcription regulator		0.943		0.018	0.865	4.39e-08	ALCAM,ANXA1,CD53,CDH5,EFEMP2,GJA1,HPGD,MDK,MEF2C,MFGE8,NSG2,PIM2,SERPINF1,SKI,SPI1,TCF12,TNS2,TXNIP,ZEB1,ZFHX3
F2DEGs for IPA, fdr0.1, lfc 1 - 2025-02-13 02:48 PM		AKT		group	Activated	3.028	bias	0.263	1.939	4.86e-08	BHLHE40,CCN2,CD63,CDH2,CP,CYP19A1,FOXO1,FOXO3,GSK3B,HMOX1,HPGD,HSPG2,LPL,MCAM,MMP14,MT-CO1,MT-CO2,NFE2L2,PODXL,SOX4,STEAP4,VCAM1,ZEB1	AKT,Ap1,CTNNB1,ESR2,HIF1A,JUN,MYC,NFAT5,NFE2L2,NFKB1,NFkB (complex),NR3C1,RAC1,RELA,RUNX2,SMAD3,STAT3,TNF,YAP1,beta-estradiol,estrogen receptor
F2DEGs for IPA, fdr0.1, lfc 1 - 2025-02-13 02:48 PM		PI3K (complex)		complex	Activated	3.011	bias	0.519	1.119	4.98e-08	ABCA1,CCN2,CDH2,FOXO1,GJA1,HMOX1,IRF2,ITGB2,KRAS,MCAM,MEF2C,MT-CO1,NFE2L2,SLC12A6,SPI1,TAGLN,TGM2,TXNIP,VCAM1	AR,Ap1,CTNNB1,EP300,GATA4,JNK,JUN,KRAS,LY294002,MAPK14,MYC,NCOA3,NFE2L2,NFkB (complex),PI3K (complex),PPARG,RELA,RUNX2,SIRT1,SP1,STAT3,TNF,YAP1,estrogen receptor
F2DEGs for IPA, fdr0.1, lfc 1 - 2025-02-13 02:48 PM		2500002B13Rik		other	Activated	2.449	bias	0.67	0.809	5.1e-08	MT-CO1,MT-CO2,MT-CO3,MT-CYB,MT-ND4,NFE2L2
F2DEGs for IPA, fdr0.1, lfc 1 - 2025-02-13 02:48 PM		TGFB2		growth factor	Activated	2.55		-0.103	2.936	5.37e-08	ABCA1,ANGPTL4,BHLHE40,CCN2,CDH11,CDH2,CDH5,CEBPA,COL1A2,COL6A2,HMOX1,HSPG2,MIA,SESN1,TAGLN,TXNIP	Ap1,CEBPA,CEBPD,EP300,JUN,NFE2L2,NFKBIA,NR4A1,PGR,PPARG,RELA,SMAD,SMAD3,SMAD4,SMAD7,SP1,STAT1,STAT3,TGF beta,TGFB1,TGFB2,TNF,YAP1,estrogen receptor
F2DEGs for IPA, fdr0.1, lfc 1 - 2025-02-13 02:48 PM		ERK1/2		group		-0.25	bias	0.472	-2.083	6.22e-08	ABCA1,ATP1A3,C3,CAV1,CCN2,CEBPA,CYP19A1,FGFR2,FOXO1,GJA1,HPGD,HSD3B2,IL6ST,KRT17,MED1,MMP14,SLC12A6,UNC119,VCAM1,ZEB1	AR,Ap1,CEBPB,ERK1/2,ESR2,FOXO1,IL6,JUN,NFKB1,PGR,PPARA,PPARG,RELA,SMAD3,SMAD4,SP1,STAT1,STAT3,TGFB1,TNF,YAP1,estrogen receptor
F2DEGs for IPA, fdr0.1, lfc 1 - 2025-02-13 02:48 PM		TP63		transcription regulator		1.047		0.145	0.312	6.64e-08	ABCC5,ANOS1,BCAR1,BHLHE40,CAV1,CCN2,CD82,CDH2,CEBPA,CHD3,DCN,FGFR2,FOXO3,GNAI1,HIP1R,HSPG2,HTRA1,KRT15,KRT17,LAMB1,MED1,MFGE8,MMP14,PIK3R3,SERPINF1,SOX4,TAGLN,TRAF4,VAMP4,ZEB1	AKT,AR,Ap1,CEBPA,CEBPB,CREBBP,EP300,ERK1/2,ESR1,ESR2,FOS,FOXO3,GATA4,JUN,NFE2L2,NR3C1,PPARG,RELA,RNA polymerase II,SMARCA2,SP1,TP53,TP63,TP73,histone H3
F2DEGs for IPA, fdr0.1, lfc 1 - 2025-02-13 02:48 PM		NORAD		other	Activated	2.335	bias	0.431	1.065	6.68e-08	BASP1,BHLHE40,C3,CCN2,COL6A2,MT-ND1,MT-ND5,RHOA,TAGLN	CEBPA,CEBPD,NFE2L2,NORAD,NR1H4,NR3C1,PPARA,PPARG,PPARGC1A,SMAD3,SMAD4,SMAD7,SP1
F2DEGs for IPA, fdr0.1, lfc 1 - 2025-02-13 02:48 PM		ALKBH1		enzyme	Activated	2.449	bias	0.495	1.236	7.79e-08	MT-CO1,MT-CO2,MT-CYB,MT-ND2,MT-ND4,MT-ND5
F2DEGs for IPA, fdr0.1, lfc 1 - 2025-02-13 02:48 PM		ETS1		transcription regulator	Activated	3.499	bias	0.51	1.714	8.49e-08	ARHGDIB,CAV1,CCN2,CDH2,CDH5,COL1A2,HMOX1,HPGD,HSPB8,ITGB2,KRT8,LAMB1,MCAM,NFE2L2,SPI1,WAS,ZEB1
F2DEGs for IPA, fdr0.1, lfc 1 - 2025-02-13 02:48 PM		CREB1		transcription regulator		-1.414	bias	0.266	-2.543	8.61e-08	ABCA1,BHLHE40,BNIP3,CAMK4,CDH11,CDH2,CEBPA,CYP19A1,FGFR2,FOXO3,HMOX1,HPGD,IDI1,IGSF9B,KDELR3,KLF7,LMO1,LPL,MCAM,SEMA7A,SIAH2,SIK2,TF,TPM4,TSKU,TXN,ZFPM2	AR,CEBPB,CREB,CREB1,CREBBP,CREM,EP300,FOXO1,NCOA3,PPARG,PPARGC1A,SP1,YAP1
F2DEGs for IPA, fdr0.1, lfc 1 - 2025-02-13 02:48 PM		HIF1A		transcription regulator	Activated	2.721	bias	0.39	0.989	8.75e-08	ANGPTL4,BHLHE40,BNIP3,CAV1,CAVIN1,CCN2,CDH2,COL1A2,EDNRA,FHL2,GAPDHS,GJA1,HMOX1,ITGA1,ITGB2,JUP,KRT18,MEF2C,MT-CO3,MT-ND1,NEFL,PCDH10,PIM2,RYR2,STAT1,TXN,VCAM1,WSB1	Ap1,CTNNB1,EPAS1,HIF1A,JUN,NFAT5,NFKB1,NFkB (complex),NOTCH1,PML,RAC1,RB1,RELA,RUNX2,SMAD2,SP1,STAT3,TERT,TNF,TP53,VHL,YAP1,estrogen receptor
F2DEGs for IPA, fdr0.1, lfc 1 - 2025-02-13 02:48 PM		SIRT1		transcription regulator		0.066		-0.25	1.154	1.02e-07	ABCA1,APOC1,BNIP3,CAV1,CD63,CD74,CDH2,CYP19A1,FOXO1,FOXO3,GNG13,HMOX1,LAMB1,MEF2C,MT-CO1,MYT1,NFE2L2,SKI,SLC43A3,SP7,STAT1,TGM2,VCAM1,ZEB1	AKT,AR,Ap1,DDIT3,ERK,ESR2,FOS,FOXO1,FOXO3,GATA4,JNK,JUN,MAPK14,NCOA3,NFE2L2,PI3K (complex),PPARA,PPARG,RELA,SIRT1,SP1,STAT3,TP53,YAP1
F2DEGs for IPA, fdr0.1, lfc 1 - 2025-02-13 02:48 PM		EGFR		kinase	Activated	2.052	bias	0.375	0.431	1.06e-07	ACTN3,ANXA1,CAV1,CCN2,CD63,COL6A1,COL6A2,CTSK,CYP19A1,GABPB1,GBP1,GJA1,IVNS1ABP,KRT17,LAMB1,MCAM,MMP14,MT-CO2,PABPC1,PODXL,SEMA7A,SRSF1,STEAP4,TGM2,TXNIP,VSIR,ZEB1	AKT,Ap1,CTNNB1,EGFR,ESR2,FOS,JUN,KRAS,MEK,MYC,NFE2L2,NFkB (complex),RELA,SMAD2,SP1,STAT3,TNF,TP53,YAP1,estrogen receptor
F2DEGs for IPA, fdr0.1, lfc 1 - 2025-02-13 02:48 PM		SMAD3		transcription regulator	Activated	2.529	bias	0.445	0.762	1.39e-07	C3,CCN2,CDH11,CDH2,CDH5,CLDN11,COL1A2,COL6A1,COL6A2,CYP19A1,FOXO1,FOXO3,HMOX1,INPP5D,LAMB1,LGALS9,SMAD1,SP7,TAGLN,TF	CEBPD,NFE2L2,NFKBIA,NOTCH1,PGR,PPARG,RELA,SMAD,SMAD2,SMAD3,SMAD4,SMAD7,SP1,STAT1,STAT3,TGF beta,TGFB1,YAP1
F2DEGs for IPA, fdr0.1, lfc 1 - 2025-02-13 02:48 PM		medroxyprogesterone acetate		chemical drug	Activated	3.7	bias	0.498	1.453	1.44e-07	ARPC1B,BCAR1,CAMK4,CAV1,CCN2,CEBPA,COL4A6,CTSK,DCN,DNMT3B,FOXO1,HTRA1,IFI35,IL6ST,ITGA1,ITGB2,KRT18,MCM3,MYLK,SMAD1,SPRED2,STAT1,TMSB4X,TRAF4	CEBPB,CTNNB1,ERK,ESR2,FOXO3,IL6,JUN,MYC,NFKB1,NFKBIA,NR3C1,PGR,PRL,SIRT1,SP1,STAT1,STAT3,TP53,YAP1,beta-estradiol,estrogen receptor,medroxyprogesterone acetate
F2DEGs for IPA, fdr0.1, lfc 1 - 2025-02-13 02:48 PM		RELA		transcription regulator		1.291	bias	0.529	-0.847	1.54e-07	ALCAM,ARHGDIB,BHLHE40,C3,CAV1,CCN2,COL1A2,CYP19A1,DNMT3B,GBP1,HMOX1,KLF7,KRT15,KRT18,KRT8,MIA,MT-CYB,NFE2L2,SCO2,SP7,SPI1,TGM2,TMSB4X,TNIP1,VCAM1	AR,BRD4,CEBPB,ESR2,FOS,FOXO3,HIF1A,JUN,KLF4,MYC,NFKB1,NFKBIA,NFkB (complex),NOTCH1,NR3C1,RELA,RNA polymerase II,SMAD3,SP1,STAT3,TNF,TP53,YAP1,estrogen receptor
F2DEGs for IPA, fdr0.1, lfc 1 - 2025-02-13 02:48 PM		IRS1		enzyme		1.307	bias	0.281	0.586	1.63e-07	CCN2,CEBPA,COL6A1,DBN1,FHL2,GJA1,HMOX1,LPL,MEF2C,MMP14,NR2F1,TAGLN,TGFBI	AR,CEBPA,DDIT3,FOXO1,FOXO3,IGF1R,IRS1,IRS2,JUN,MRTFA,PI3K (complex),PPARG,PPARGC1A,RHOA,SMAD1,SMAD3,SREBF1,STAT3,YAP1,insulin
F2DEGs for IPA, fdr0.1, lfc 1 - 2025-02-13 02:48 PM		PDGF-BB (complex)		complex		1.164	bias	0.437	-0.549	1.75e-07	ABCA1,BHLHE40,C3,CCN2,COL12A1,COL1A2,CP,DCN,FHL2,GJA1,HMOX1,KRAS,MMP14,MYH11,SPI1,TAGLN,TGM2,VCAM1,YWHAE,YWHAQ	AR,Ap1,DDIT3,FOXO1,FOXO3,GATA4,JNK,MAPK14,NCOA3,NFE2L2,NFKBIA,PDGF-BB (complex),PGR,PI3K (complex),PPARG,SIRT1,SMAD,SMAD3,SMAD4,SMAD7,SP1,STAT1,STAT3,TGF beta,TGFB1,YAP1
F2DEGs for IPA, fdr0.1, lfc 1 - 2025-02-13 02:48 PM		mir-802		microrna	Inhibited	-3.046	bias	-0.6	-0.901	1.76e-07	ARPC5,CDH11,CDH5,GNAI1,HPGD,KRAS,MYH11,MYL9,MYLK,PIK3R3,RHOA,TESC,ZEB1
F2DEGs for IPA, fdr0.1, lfc 1 - 2025-02-13 02:48 PM		TGFBR1		kinase		-0.088		0.075	-0.331	1.83e-07	BHLHE40,C3,CCN2,CDH2,CDH5,CLDN5,COL1A2,HMOX1,ITGB2,STAT1,TAGLN,TGFBI	AR,Ap1,CEBPA,CEBPD,EP300,NR4A1,PGR,PPARG,RELA,SMAD2,SMAD3,SMAD4,SMAD7,SP1,STAT1,STAT3,TGFB1,TGFBR1
F2DEGs for IPA, fdr0.1, lfc 1 - 2025-02-13 02:48 PM		PRKAA2		kinase		-0.903	bias	-0.351	0.29	2.06e-07	ARHGDIB,CAMK4,CEBPA,FGFR2,FOXO3,GABPB1,LMO4,MT-CO1,MYLK,SPRED2,TGM2,TXNIP,VCAM1	AMPK,AR,E2F1,EZH2,FOXO1,FOXO3,HIF1A,JUN,NFE2L2,PPARGC1A,PRKAA1,PRKAA2,RB1,SIRT1,TP53
F2DEGs for IPA, fdr0.1, lfc 1 - 2025-02-13 02:48 PM		cyclosporin A		biologic drug		0.301		-0.241	1.388	2.3e-07	ANXA1,ANXA2,APOD,CAV1,CCN2,CDH11,CLU,CP,EDNRA,EFEMP2,FOXO1,GJA1,HMOX1,MCM3,MMP14,MYH11,NFE2L2,S100A10,SERPINH1,SIAH2,SRSF1,TAGLN,VCAM1	AR,Ap1,BHLHE40,EPAS1,GATA4,HIF1A,IGF1,JNK,JUN,NFE2L2,PPARG,RELA,RUNX2,SMAD2,SP1,STAT3,TNF,TP53,VHL,YAP1,cyclosporin A,doxorubicin,estrogen receptor
F2DEGs for IPA, fdr0.1, lfc 1 - 2025-02-13 02:48 PM		TGFBR2		kinase		-0.525	bias	-0.339	0.713	2.41e-07	ANGPTL4,BHLHE40,CCN2,CDH2,CLU,COL1A2,COL4A6,FGFR2,GJA1,HPGD,ITGA1,JUP,KRAS,KRT18,KRT8,MMP14,SEMA7A,SKI,SMAD1,TAGLN,TCF12,TXNIP	CTNNB1,JUN,MYC,NFE2L2,NFKB1,NFKBIA,NOTCH1,PGR,PPARG,RELA,SMAD,SMAD2,SMAD3,SMAD4,SMAD7,SP1,STAT1,TCF,TGF beta,TGFB1,TGFB3,TGFBR2,YAP1
F2DEGs for IPA, fdr0.1, lfc 1 - 2025-02-13 02:48 PM		Pick1		other						2.7e-07	ANXA2,BNIP3,C3,CD63,CD74,CDH2,CLU,FOXO3,FOXP4,HMOX1,MFGE8,NFE2L2,SYT11,TESC,TXN
F2DEGs for IPA, fdr0.1, lfc 1 - 2025-02-13 02:48 PM		LDL		complex		1.975	bias	0.343	0.536	2.72e-07	ABCA1,BHLHE40,C3,CCN2,CDH5,CLIP2,CTSK,GNAI1,HMOX1,IFI35,IRF2,MMP14,MT-CO1,MT-ND1,MT-ND2,NFE2L2,RYR2,STAT1,TAGLN,VCAM1	APP,AR,Ap1,CEBPA,CREBBP,DDIT3,EGR1,ERK,FOS,FOXO1,FOXO3,JUN,LDL,NFKB1,NFKBIA,NFkB (complex),PI3K (complex),SIRT1,SMAD3,SMAD4,SP1,STAT1,STAT3,TP53
F2DEGs for IPA, fdr0.1, lfc 1 - 2025-02-13 02:48 PM		NR3C1		ligand-dependent nuclear receptor		0.071		0.009	0.034	3.03e-07	ABCA1,ANGPTL4,ANXA1,ATG4B,BHLHE40,BNIP3,CAV1,CCN2,CEBPA,CLDN5,COL1A2,COL6A1,COL6A2,CYP19A1,DEGS1,ELOVL6,FOXO1,FOXO3,GRIN2A,ITGB2,KRT15,KRT17,LMO4,PIK3R3,SCO2,SIAH2,SMAD1,SOX4,SYT2,TRAF4,TXN,VCAM1,YWHAE	AR,CEBPA,CTNNB1,ESR1,ESR2,FOS,FOXO3,JUN,MYC,NFkB (complex),NR3C1,PPARG,PPARGC1A,RELA,SMAD3,SP1,SREBF1,STAT3,TNF,YAP1,beta-estradiol,corticosterone,dexamethasone,estrogen receptor,insulin
F2DEGs for IPA, fdr0.1, lfc 1 - 2025-02-13 02:48 PM		PTGS2		enzyme		1.614		0.197	0.943	3.14e-07	ANXA1,ANXA2,CD74,CLU,CTSK,CYP19A1,EDNRA,GRIN2A,LPL,MMP14,NFE2L2,PTMA,RHOA,SEMA7A,SP7,TGM2	Ap1,CEBPB,CTNNB1,ESR2,FOXO1,HSF1,IGF1R,IL6,JUN,NFKB1,NFKBIA,PPARA,PPARG,PTGS2,RELA,SP1,STAT3,TNF,TP53,YAP1,estrogen receptor,indomethacin,prostaglandin E2
F2DEGs for IPA, fdr0.1, lfc 1 - 2025-02-13 02:48 PM		INHA		growth factor		-0.194		-0.015	-0.145	3.22e-07	ACTG2,ADAMTSL2,CCN2,COL1A2,COL4A6,COL6A1,CYP19A1,KRT18,KRT8,MYH11,MYL9	CREB1,FSH,INHA,JUN,SMAD2,SMAD3
F2DEGs for IPA, fdr0.1, lfc 1 - 2025-02-13 02:48 PM		POU5F1		transcription regulator		1.57		0.24	0.637	3.52e-07	BNIP3,CBFA2T3,CD63,CDH2,DNMT3B,FARP1,HEXB,IER5L,IGF2BP1,IL6ST,KRT17,KRT18,MEF2C,PODXL,SMAD1,TEAD1,TET2,TF,TRAF4,ZEB1,ZFHX3	CTNNB1,EZH2,JUN,MYC,PML,POU5F1,SOX2,SP1
F2DEGs for IPA, fdr0.1, lfc 1 - 2025-02-13 02:48 PM		rosiglitazone		chemical drug		1.323	bias	0.255	0.14	3.53e-07	ABCA1,ANGPTL4,APOC1,ATL1,C3,CAV1,CCN2,CEBPA,COL1A2,COL6A1,CYP19A1,EDNRA,ELOVL6,GBP1,GPAT3,HMOX1,HPGD,ITGA1,KRT18,LPL,SERPINF1,SKI,STAT1,YWHAE	Ap1,CEBPA,EP300,FOXO1,JUN,NR1H,NR4A1,PPARA,PPARG,PPARGC1A,RELA,SMAD3,SMAD4,SP1,SREBF1,STAT1,STAT3,TNF,YAP1,estrogen receptor,insulin,rosiglitazone
F2DEGs for IPA, fdr0.1, lfc 1 - 2025-02-13 02:48 PM		TP73		transcription regulator	Activated	3.49	bias	0.307	2.043	3.79e-07	AHI1,ANGPTL4,BCAR1,BCL11B,BHLHE40,C3,CD82,FGFR2,FOXO3,GJA1,HSPB8,INPP5D,ITGA1,ITGB2,JCAD,MDK,MMP14,PIK3R3,SERPINB6,SERPINF1,TNS2,UBL3,VAMP4,ZNF385A	TP53,TP63,TP73
F2DEGs for IPA, fdr0.1, lfc 1 - 2025-02-13 02:48 PM		FLCN		other	Inhibited	-3.41	bias	-0.628	-1.268	4.26e-07	ANXA3,BHLHE40,CTSC,HEXB,HMOX1,MT-CO1,MT-CO2,MT-CYB,MT-ND1,MT-ND2,MT-ND5,PODXL	FLCN,NFE2L2,NR1H4,NR3C1,PPARA,PPARG,PPARGC1A,TFE3
F2DEGs for IPA, fdr0.1, lfc 1 - 2025-02-13 02:48 PM		thioacetamide		chemical toxicant		1.368	bias	0.56	-0.35	4.34e-07	ANXA1,ANXA2,BHLHE40,CCN2,CLIP2,CLU,COL1A2,CP,CTSF,DBN1,HMOX1,MCM3,MMP14,NFE2L2,S100A10,TAGLN,TGM2	ERK,FOXO3,JUN,NFKB1,NFKBIA,NFkB (complex),PGR,PPARG,RELA,SIRT1,SMAD4,SP1,STAT1,STAT3,TGFB1,TNF,TP53,YAP1,estrogen receptor,thioacetamide
F2DEGs for IPA, fdr0.1, lfc 1 - 2025-02-13 02:48 PM		CACNA1C		ion channel						4.43e-07	ANXA2,CAV1,CTSK,MMP14,MT-CO1,S100A10
F2DEGs for IPA, fdr0.1, lfc 1 - 2025-02-13 02:48 PM		ATN1		transcription regulator						4.62e-07	ATP1A3,BASP1,BHLHE40,CAMK4,CBFB,CDH11,JUP,MCAM,NEFL,NR2F1,NSG2,SOX4
F2DEGs for IPA, fdr0.1, lfc 1 - 2025-02-13 02:48 PM		FOS		transcription regulator	Activated	2.079		0.246	1.259	5e-07	ARPC5,C3,CCN2,CDH11,CFP,CLU,COL6A1,ELOVL6,FOXO3,GJA1,GSK3B,HMOX1,HPGD,HSPB8,KRT15,KRT8,LPL,NFE2L2,S100A10,SULF2,TAOK1,TGFBI,TPM4,TXN,VCAM1,ZEB1	AR,Ap1,ESR2,ETS1,FOS,JUN,JUNB,JUND,MYC,NFE2L2,NFKB1,NFkB (complex),RELA,RUNX2,SMAD3
F2DEGs for IPA, fdr0.1, lfc 1 - 2025-02-13 02:48 PM		bleomycin		biologic drug	Activated	2.883	bias	0.474	0.864	5.48e-07	BASP1,BHLHE40,C3,CCN2,CDH11,CDH5,CEBPA,CLU,COL1A2,CTSK,DCN,EMP2,GSK3B,ITGA1,KRT8,MMP14,SEMA7A,SMAD1,SOX4	CEBPB,EP300,ESR2,IL6,JUN,NFE2L2,NFKB1,NFKBIA,PGR,PPARG,PPARGC1A,RELA,SMAD,SMAD3,SMAD4,SMAD7,SP1,STAT1,STAT3,TGF beta,TGFB1,TNF,TP53,YAP1,bleomycin,estrogen receptor
F2DEGs for IPA, fdr0.1, lfc 1 - 2025-02-13 02:48 PM		MALSU1		other	Activated	2	bias	0.765	0.469	5.51e-07	MT-CO1,MT-CO2,MT-ND1,MT-ND4
F2DEGs for IPA, fdr0.1, lfc 1 - 2025-02-13 02:48 PM		NFE2L2	1.69	transcription regulator		1.645	bias	0.318	0.103	5.8e-07	BASP1,BNIP3,C3,CCN2,CD74,CDH2,CEBPA,CFH,CP,CTSK,FOXO3,GSK3B,HMOX1,IFRD1,IL6ST,JPH2,LPL,MEF2C,MMP14,MT-CO2,MYH11,NFE2L2,NUCB2,TAGLN,TEAD1,TGFBI,TMSB4X,TXN,UNC119,VCAM1	AKT,Ap1,CEBPB,CTNNB1,ESR2,FOS,IL1B,IL6,JUN,KLF6,NFE2L2,NFKB1,NFkB (complex),NOTCH1,PPARG,RELA,SP1,STAT3,TNF,TP53,YAP1,estrogen receptor,p38 MAPK
F2DEGs for IPA, fdr0.1, lfc 1 - 2025-02-13 02:48 PM		interferon alpha		group	Activated	2.4	bias	0.544	0.04	5.83e-07	ANXA1,ANXA2,ANXA3,C3,CAV1,CLIC2,COL1A2,DOCK10,GBP1,HMOX1,IFI35,IL6ST,KDELR3,KRT17,LGALS9,MCM3,MT-CO1,MT-CYB,PIM2,RABGAP1L,SEPTIN4,STAT1,TBC1D10A,TGM2,TPM4,VCAM1	AR,Ap1,CEBPA,FOXO1,IFNG,IL4,IRF4,JUN,MYC,NFKB1,NFKBIA,NFkB (complex),NR3C1,RELA,SMAD4,STAT1,STAT3,TNF,TP53,YAP1,estrogen receptor,interferon alpha
F2DEGs for IPA, fdr0.1, lfc 1 - 2025-02-13 02:48 PM		BMP2		growth factor		1.335	bias	0.291	0.195	5.85e-07	ALDH1A2,BHLHE40,CAMK4,COL1A2,CTSK,CYP19A1,DBN1,FGFR2,FOXO1,MCM3,MEF2C,SMAD1,SP7,TAGLN,TBC1D10A,TBX2,TGM2	BMP2,CEBPB,CREBBP,CTNNB1,GATA4,KLF4,MYOCD,NFKBIA,NOTCH1,PGR,PPARG,RUNX2,SMAD,SMAD1,SMAD3,SMAD4,SP1,STAT1,TGFB1,TGFBR2,VHL
F2DEGs for IPA, fdr0.1, lfc 1 - 2025-02-13 02:48 PM		TWIST1		transcription regulator	Activated	2.269	bias	0.359	0.964	6.21e-07	ALCAM,APOD,C3,CDH2,CLU,COL6A1,DCN,FGFR2,FOXO1,KRT8,MFGE8,RHOA,TF,TGFBI,ZEB1
F2DEGs for IPA, fdr0.1, lfc 1 - 2025-02-13 02:48 PM		N-acetyl-L-cysteine		chemical drug	Inhibited	-2.681	bias	-0.471	-0.897	6.77e-07	ATP1A3,BNIP3,C3,CAV1,CCN2,CTSK,FOXO3,GJA1,GSK3B,HMOX1,LPL,MYH11,NFE2L2,TAGLN,TXN,TXNIP,VCAM1	Ap1,CAT,FOXO1,HSF1,JUN,MYC,N-acetyl-L-cysteine,NFE2L2,NFKB1,NFkB (complex),PPARA,PPARG,RELA,RUNX2,SIRT1,SMAD3,SP1,TP53,hydrogen peroxide,p38 MAPK
F2DEGs for IPA, fdr0.1, lfc 1 - 2025-02-13 02:48 PM		EP300		transcription regulator	Activated	2.591	bias	0.599	0.595	7.03e-07	ABCA1,AHI1,CAMK4,CD53,CEBPA,COL1A2,CYP19A1,FOXO1,FOXO3,GSK3B,HMOX1,ITGB2,JUP,MCM3,MEF2C,MIA,MYH11,PABPC1,PHIP,RHOA,TESC,TULP4,TXNIP	Ap1,CEBPB,CREBBP,EGR1,EP300,JUN,KLF4,NFE2L2,NR4A1,PPARG,PPARGC1A,RELA,RNA polymerase II,SMAD3,SMAD4,SMARCA2,SP1,SP3,STAT3,TNF,TP53,YAP1,estrogen receptor,histone H3
F2DEGs for IPA, fdr0.1, lfc 1 - 2025-02-13 02:48 PM		ERBB3		kinase		1.36		0.123	0.954	7.29e-07	ACTN3,CCN2,CLU,COL6A1,CTSK,EMP2,HEXB,HMOX1,ITGB2,PIM2,TGM2	AR,CTNNB1,DDIT3,EGFR,ERBB3,ERK,ESR2,FOXO1,FOXO3,HIF1A,NFkB (complex),NRG1,PI3K (complex),SIRT1,SP1,STAT3,TFEB,TP53,TSC2,estrogen receptor
F2DEGs for IPA, fdr0.1, lfc 1 - 2025-02-13 02:48 PM		FOXO4		transcription regulator		-0.046		0	-0.046	7.29e-07	ANXA3,BNIP3,CAV1,CCN2,CDH5,ELOVL6,IDI1,ITGB2,SESN1,TXNIP,VCAM1	FOXO4,HIF1A,JUN,NFKB1,SP1,STAT3,VHL
F2DEGs for IPA, fdr0.1, lfc 1 - 2025-02-13 02:48 PM		TAFAZZIN		enzyme	Activated	2.558		0.237	1.714	7.38e-07	ALDH1A2,ANGPTL4,ANXA1,ANXA2,BASP1,CAV1,CCN2,CD74,CDH2,COL6A2,DCN,ELOVL6,GJA1,HMOX1,PIM2,RYR2,STAT1,TAGLN,VCAM1,ZFPM2	ANGPTL4,AR,Ap1,CEBPA,CEBPB,ESR2,GATA3,IL6,JUN,NFKB1,NFKBIA,NFkB (complex),NR3C1,RELA,SMAD4,STAT1,STAT3,TAFAZZIN,TP53,YAP1
F2DEGs for IPA, fdr0.1, lfc 1 - 2025-02-13 02:48 PM		TWNK		enzyme	Activated	2.433	bias	0.255	1.812	7.8e-07	MT-CO1,MT-CYB,MT-ND1,MT-ND2,MT-ND4,MT-ND5
F2DEGs for IPA, fdr0.1, lfc 1 - 2025-02-13 02:48 PM		diphtheria toxin		chemical - endogenous non-mammalian		1	bias	0.255	0.49	7.96e-07	ABCA1,ALDH1A2,CD63,CD74,CFH,CFP,COL12A1,COL1A2,HTRA1,LAMB1,S100A10,TGM2
F2DEGs for IPA, fdr0.1, lfc 1 - 2025-02-13 02:48 PM		MRTFA		transcription regulator	Activated	2.482	bias	0.317	1.331	8.7e-07	ACTG2,ALCAM,ARPC1B,CBFB,CCN2,EPX,HPGD,MYH11,MYL9,MYLK,STAT1,TAGLN,TPM4,VCAM1,WAS	AR,CTNNB1,EP300,HIF1A,MRTFA,MRTFB,NCOA3,NFKB1,PPARG,PPARGC1A,RAS,SMAD7,SP1,SRF,STAT3,TP53,WWTR1,YAP1
F2DEGs for IPA, fdr0.1, lfc 1 - 2025-02-13 02:48 PM		MAPT		other		0.625	bias	0.434	-0.221	8.75e-07	ATP1A3,BASP1,C3,CD63,CD74,CP,CTSC,DNAJC5,GRIN2A,GSK3B,HEXB,HMOX1,HSPB8,ITGA1,ITGB2,LPL,MT-CO2,MT-CO3,PIK3R3,SLC43A3,SNCB,STEAP4,TOP2B,TXN,VCAM1,WAS,YWHAE	AKT,APP,Ap1,CREBBP,EGR1,ESR2,FOS,IL10,IL17A,JUN,MAPT,NFE2L2,NFKB1,NFKBIA,PSEN1,STAT1,STAT3
F2DEGs for IPA, fdr0.1, lfc 1 - 2025-02-13 02:48 PM		MYCN		transcription regulator	Inhibited	-2.737		0.131	-3.285	9.51e-07	ABCA1,ARPC1B,BASP1,BCL11B,CAV1,CCN2,CDH11,CDH5,CLDN11,CLU,E2F5,FGFR2,FKBP9,P3H1,PTMA,S100A10,SYT9,TAGLN,TGM2	ERK,FOXO3,MYCN,SIRT1,SP1,STAT3,TP53
F2DEGs for IPA, fdr0.1, lfc 1 - 2025-02-13 02:48 PM		plicamycin		chemical drug		-1.302	bias	-0.347	-0.174	1.02e-06	ABCA1,CAMK1G,CCN2,COL1A2,CYP19A1,FOXO3,HMOX1,NFE2L2,SEMA7A,TESC,ZMYND8	Ap1,EP300,NR4A1,SMAD3,SMAD4,SP1,plicamycin
F2DEGs for IPA, fdr0.1, lfc 1 - 2025-02-13 02:48 PM		NR4A3		ligand-dependent nuclear receptor		-0.47		0.092	-0.799	1.03e-06	CEBPA,COL6A1,COL6A2,FBP2,FHL2,FOXO1,GSK3B,HSD3B2,LHX1,MEF2C,MT-CO1,MT-CO2,MT-ND2,MT-ND4,MYH11	CEBPA,NR4A3,PPARG,PPARGC1A,SMAD3,SREBF1,insulin
F2DEGs for IPA, fdr0.1, lfc 1 - 2025-02-13 02:48 PM		CSF1		cytokine	Activated	2.331	bias	0.51	0.602	1.03e-06	ABCA1,BHLHE40,CD74,CEBPA,CFP,CTSK,FHL2,GBP1,HPGD,IDI1,IFI35,IL6ST,LGALS9,LPL,RHOA,SC5D,SPI1,STAT1,VCAM1	Ap1,CCL2,CEBPB,CSF1,ESR2,FOXO1,IFNG,IL10,IL6,JUN,MYC,NFKB1,NFKBIA,RELA,STAT1,STAT3,TNF,YAP1,estrogen receptor
F2DEGs for IPA, fdr0.1, lfc 1 - 2025-02-13 02:48 PM		IL4		cytokine	Activated	3.649	bias	0.428	1.207	1.06e-06	ABCA1,ALDH1A2,ANXA1,ANXA2,ATP1A3,BHLHE40,BNIP3,C3,CBFB,CD74,CLDN5,COL1A2,COL6A2,CTSC,CTSK,DOCK10,GBP1,GJA1,H1-0,HPGD,HSD3B2,IFI35,IL6ST,ITGA1,ITGB2,LGALS9,LPL,MED1,PIM2,PLCD1,PODXL,RHOA,S100A10,SCO2,SEMA7A,STAT1,SYT11,TGFBI,TGM2,TNIP1,UBL3,VCAM1	CCL2,CEBPB,FOXO1,IFNG,IL13,IL4,JUN,MYC,NFKB1,NFKBIA,NFkB (complex),PPARG,RELA,STAT1,STAT3,TNF,YAP1,estrogen receptor,interferon alpha
F2DEGs for IPA, fdr0.1, lfc 1 - 2025-02-13 02:48 PM		SLC40A1		transporter		-1.64		0.105	-1.999	1.15e-06	ANXA1,BCAR1,BNIP3,HMOX1,MT-CO1,MT-CO2,MT-CO3,MT-CYB,MT-ND1,MT-ND2,MT-ND4,MT-ND5
F2DEGs for IPA, fdr0.1, lfc 1 - 2025-02-13 02:48 PM		MRPL14		other	Activated	2	bias	0.765	0.469	1.27e-06	MT-CO1,MT-CO2,MT-ND1,MT-ND4
F2DEGs for IPA, fdr0.1, lfc 1 - 2025-02-13 02:48 PM		KITLG		growth factor	Activated	3.124	bias	0.609	1.221	1.3e-06	CCN2,CDH2,CEBPA,CLIC1,CLU,GJA1,HMOX1,IRF2,LPL,MEF2C,PODXL,SKI,TCF12,TMSB4X,TPM4,TXNIP	AR,Ap1,DDIT3,EDN1,ESR2,ETS1,FOS,FOXO1,FOXO3,GATA4,HIF1A,JUN,JUND,KITLG,MYC,NFE2L2,PI3K (complex),RELA,SMAD3,STAT3,TNF,TP53,YAP1,ZEB1,estrogen receptor
F2DEGs for IPA, fdr0.1, lfc 1 - 2025-02-13 02:48 PM		EZH2		transcription regulator		-0.33		-0.065	-0.037	1.37e-06	ARHGDIB,BCL11B,C3,CA6,CD63,CD82,CDH2,CEBPA,COL1A2,FOXO3,ITGA1,KRAS,MYO10,MYT1,PCDH10,PIM2,SH3BP4,SMAD1,SP7,TGFBI,TPM4,TXN,ZEB1	CEBPA,CEBPD,CREBBP,CTNNB1,DNMT1,EP300,EZH2,HIF1A,JUN,MYC,NFKB1,NFkB (complex),NOTCH1,PITX2,PML,RELA,RNA polymerase II,SMAD3,SMAD4,SMAD7,SMARCA2,SP1,STAT3,histone H3
F2DEGs for IPA, fdr0.1, lfc 1 - 2025-02-13 02:48 PM		CTBP1		enzyme		-0.728	bias	-0.306	0.015	1.41e-06	ABCA1,CDH5,CLDN11,COL1A2,JUP,KRT8,MIA,TAGLN
F2DEGs for IPA, fdr0.1, lfc 1 - 2025-02-13 02:48 PM		ESRRA		transcription regulator	Activated	3.075	bias	0.555	0.772	1.43e-06	ABCC5,ANGPTL4,ANXA1,ATP1A3,CDH2,CDH5,CEBPA,CYP19A1,DYSF,EMP2,GAPDHS,HMOX1,IDI1,KRT15,LPL,MED1,MFGE8,MMP14,RYR2,SLC39A13	CTNNB1,ESRRA,JUN,MYC,NFKB1,TCF,YAP1
F2DEGs for IPA, fdr0.1, lfc 1 - 2025-02-13 02:48 PM		Y 27632		chemical drug	Inhibited	-2.111	bias	-0.282	-1.244	1.43e-06	CCN2,CDH5,CEBPA,CLDN5,COL12A1,GSK3B,MYH11,RHOA,TAGLN,VCAM1	APP,Ap1,CREBBP,EGR1,MRTFA,NFE2L2,NFKB1,NFKBIA,PGR,PPARG,RELA,RHOA,ROCK,SMAD1,SMAD4,SP1,STAT1,STAT3,TGFB1,TP53,Y 27632,YAP1,p38 MAPK
F2DEGs for IPA, fdr0.1, lfc 1 - 2025-02-13 02:48 PM		CEBPB		transcription regulator		1.563	bias	0.555	-1.095	1.51e-06	ALDH1A2,BASP1,C3,CD74,CEBPA,CLU,COL1A2,CP,CTSC,CYP19A1,DCN,DEGS1,FGFR2,FHL2,FKBP6,FOXO3,GSK3B,HSD3B2,KRT15,KRT18,MCM3,MIA,MMP14,STAT1,SYCP1,TF	Ap1,CEBPB,ESR2,FOS,FOXO1,FOXO3,IL6,JUN,MYC,NFE2L2,NFKB1,NFKBIA,NR1H4,NR3C1,PPARA,PPARG,PPARGC1A,RELA,SMAD3,SP1,STAT3,TP53,YAP1
F2DEGs for IPA, fdr0.1, lfc 1 - 2025-02-13 02:48 PM		KDM5B		enzyme		-0.77	bias	-0.38	0.477	1.53e-06	CAV1,CCN2,FGFR2,IGF2BP1,IVNS1ABP,MAPK8IP3,MCAM,MCM3,NEFL,PLS3,PPOX,SOX4
F2DEGs for IPA, fdr0.1, lfc 1 - 2025-02-13 02:48 PM		CXCL8		cytokine	Activated	2.061	bias	0.328	1.051	1.54e-06	ANXA1,CD74,CDH2,COL12A1,COL1A2,CYP19A1,HSPG2,IFRD1,ITGA1,ITGB2,VCAM1	CEBPB,CTNNB1,CXCL8,ESR2,FOXO3,HIF1A,IL6,ITGB1,JUN,MYC,NFAT5,NFE2L2,NFKB1,NFkB (complex),PGR,PPARG,RAC1,SIRT1,SMAD4,SP1,STAT1,STAT3,TGFB1,YAP1,hydrogen peroxide
F2DEGs for IPA, fdr0.1, lfc 1 - 2025-02-13 02:48 PM		miR-204-5p (and other miRNAs w/seed UCCCUUU)		mature microrna	Inhibited	-2.952	bias	-0.765	-0.693	1.61e-06	ARPC1B,CBFB,CDH11,CDH2,CTSC,HMOX1,SMAD1,SOX4,TCF12
F2DEGs for IPA, fdr0.1, lfc 1 - 2025-02-13 02:48 PM		LRP6		transmembrane receptor		1.499		0.105	1.206	1.61e-06	ALDH1A2,CAV1,CCN2,KRT18,MMP14,RHOA,SOX3,SP7	AR,Ap1,CTNNB1,ERK,FOXO3,HSF1,JNK,JUN,LRP6,MRTFA,NFE2L2,NFkB (complex),PPARG,PRKCA,RELA,RHOA,SIRT1,SMAD1,SP1,STAT3,TCF7L2,TP53,YAP1
F2DEGs for IPA, fdr0.1, lfc 1 - 2025-02-13 02:48 PM		MYC		transcription regulator		1.145	bias	0.341	-0.844	1.64e-06	ABCA1,AGRN,ALCAM,ANGPTL4,APOC1,CAPZB,CAV1,CBFA2T3,CDH2,CEBPA,CLU,COL1A2,DBN1,DDX18,DNMT3B,FARP1,GJA1,GRK4,HMOX1,IFI35,IGF2BP1,ITGA1,ITM2B,KRAS,KRT17,MYL9,MYO10,NFE2L2,PLS3,PTMA,RHOA,S100A10,SERPINH1,SMAD1,SRSF1,STAT1,TEAD1,TF,TMSB4X,TXN,TXNIP,UNC119,VCAM1,ZEB1	AR,Ap1,CREBBP,CTNNB1,EP300,ESR1,ESR2,FOS,JNK,JUN,MYC,NFE2L2,NR3C1,NR4A1,PML,PPARG,RELA,SMAD3,SMAD4,SP1,SREBF1,STAT3,YAP1,beta-estradiol
F2DEGs for IPA, fdr0.1, lfc 1 - 2025-02-13 02:48 PM		EPAS1		transcription regulator		1.799	bias	0.472	0.059	1.64e-06	ANGPTL4,BHLHE40,BNIP3,CAV1,CBX6,CCN2,CD53,CEBPA,GJA1,IL6ST,ITGB2,LGALS9,LPL,MMP14,NEFL,PCDH10,VCAM1	AR,Ap1,CEBPA,CTNNB1,EPAS1,ERK1/2,ESR1,FOXO1,GATA4,HIF1A,JUN,MRTFA,MYC,NFKB1,PPARG,RELA,SMAD7,SRF,STAT3,TCF,VEGFA,WWTR1,YAP1,sphingosine-1-phosphate
F2DEGs for IPA, fdr0.1, lfc 1 - 2025-02-13 02:48 PM		miR-155-5p (miRNAs w/seed UAAUGCU)		mature microrna	Inhibited	-2.91	bias	-0.765	-0.241	1.66e-06	CBFB,CDH2,FOXO3,INPP5D,KRAS,LPL,MYO10,PODXL,RHOA,SH3BP4,SMAD1,SPI1,STAT1	AKT,Ap1,ESR2,FOS,JUN,NFE2L2,miR-155-5p (miRNAs w/seed UAAUGCU)
F2DEGs for IPA, fdr0.1, lfc 1 - 2025-02-13 02:48 PM		AMPK		complex		1.699		0.09	1.42	1.66e-06	CLDN11,CREBZF,FOXO3,GJA1,HMOX1,MT-CO1,MT-CO2,MT-CYB,MT-ND1,STAT1,VCAM1	AKT,AMPK,AR,Ap1,ESR2,FOS,FOXO1,FOXO3,JNK,JUN,NFE2L2,NFKB1,NR1H4,NR3C1,PPARA,PPARG,PPARGC1A,RELA,SIRT1,SP1,TP53,YAP1,p38 MAPK
F2DEGs for IPA, fdr0.1, lfc 1 - 2025-02-13 02:48 PM		AR		ligand-dependent nuclear receptor		1.76	bias	0.283	0.389	1.89e-06	ABCA1,ACTN3,ALDH1A2,ATP1A3,BASP1,BHLHE40,C3,CAV1,CCN2,CDH11,CDH2,CLDN11,DEGS1,DLC1,EDNRA,FGFR2,FOXO1,GJA1,HMOX1,JPH2,MEF2C,MT-CO1,MT-CO2,MT-ND2,PLS3,SPI1,SPO11,STAT1,SULF2,TF,ZEB1	AR,Ap1,CEBPA,CREB1,ERK1/2,ESR1,ESR2,FOS,GATA4,JNK,JUN,MYC,NFE2L2,NFKB1,NFkB (complex),PKA,PPARG,RELA,SIRT1,SMAD2,SMAD3,SMAD4,SP1,STAT3,YAP1
F2DEGs for IPA, fdr0.1, lfc 1 - 2025-02-13 02:48 PM		tributyltin		chemical reagent		1.941		-0.009	1.964	1.94e-06	ABCA1,ANGPTL4,CCN2,CEBPA,COL1A2,COL6A1,COL6A2,DCN,ELOVL6,LPL,STAT1	Ap1,FOXO1,NFE2L2,NFKB1,PPARA,PPARG,RELA,SP1,SP3,TP53,mir-223,p38 MAPK,tributyltin
F2DEGs for IPA, fdr0.1, lfc 1 - 2025-02-13 02:48 PM		CST5		other		-1.546	bias	-0.376	-0.048	2e-06	ANXA2,ANXA3,CAV1,CHD3,COL12A1,DDX18,GRAP,MEF2C,MYL9,MYO10,NR2F1,PLS3,SOX4,SRSF1,TESC,TXN
F2DEGs for IPA, fdr0.1, lfc 1 - 2025-02-13 02:48 PM		SIRT6		enzyme		1.842		-0.187	2.422	2.1e-06	CCN2,ELOVL6,FOXO1,FOXO3,GSK3B,HMOX1,MT-CO1,MT-CO2,MT-CO3,MT-CYB,MT-ND1	AKT,AR,Ap1,CEBPA,ESR2,FOS,FOXM1,FOXO3,JUN,NFE2L2,NR1H4,NR3C1,PPARA,PPARG,PPARGC1A,PTEN,SIRT6,SMAD3,SREBF1,SREBF2,estrogen receptor,insulin
F2DEGs for IPA, fdr0.1, lfc 1 - 2025-02-13 02:48 PM		BDNF		growth factor		0.113	bias	0.341	-1.084	2.17e-06	AGRN,ANXA2,ATP1A3,BHLHE40,CAMK1G,CP,ELOVL6,GNAI1,GRIN2A,IFRD1,MAPK8IP3,RHOA,RYR2,S100A10,SERPINH1,SPRED2,TAGLN,TXNIP
F2DEGs for IPA, fdr0.1, lfc 1 - 2025-02-13 02:48 PM		CFTR		ion channel		-1.929		-0.166	-1.405	2.24e-06	ABCA1,CAV1,CFH,HPGD,IDI1,MT-CO1,MT-ND2,MT-ND4,MT-ND5,STAT1
F2DEGs for IPA, fdr0.1, lfc 1 - 2025-02-13 02:48 PM		homocysteine		chemical - endogenous mammalian		0.219		0.104	-0.12	2.27e-06	ANXA2,CLDN5,CLU,ELOVL6,HMOX1,IDI1,LPL,MT-CO3,MT-CYB,TAGLN,VCAM1	Ap1,CAT,D-glucose,ESR1,ETS1,FOS,FOXO1,HSF1,JUN,JUND,NFE2L2,NFKB1,NFkB (complex),PPARG,PPARGC1A,RETN,SP1,YAP1,homocysteine
F2DEGs for IPA, fdr0.1, lfc 1 - 2025-02-13 02:48 PM		LONP1		peptidase	Activated	2.646		-0.237	3.272	2.45e-06	ANXA2,MT-CO1,MT-CO2,MT-CO3,MT-CYB,MT-ND1,MT-ND2,MT-ND4,MT-ND5	LONP1,TFAM
F2DEGs for IPA, fdr0.1, lfc 1 - 2025-02-13 02:48 PM		SMAD7		transcription regulator		-1.425		-0.198	-0.753	2.47e-06	CCN2,CDH2,COL1A2,COL6A1,DCN,DNMT3B,FOXO1,HMOX1,KRT8,TAGLN,TGFBI,TXN	AR,CEBPA,CEBPD,HIF1A,JUN,MAPK8,NFAT5,NFKB1,NR4A1,RAC1,SIRT1,SMAD2,SMAD3,SMAD4,SMAD7,SP1,STAT3,TGFBR1,YAP1
F2DEGs for IPA, fdr0.1, lfc 1 - 2025-02-13 02:48 PM		lactic acid		chemical - endogenous mammalian	Activated	2.594	bias	0.436	1.462	2.48e-06	AGRN,CCN2,CLU,COL6A2,H1-0,MT-CO2,PABPC1,PTMA,SYT11,SYT9,TEAD1,TPM4,TXN,TXNIP,UFC1
F2DEGs for IPA, fdr0.1, lfc 1 - 2025-02-13 02:48 PM		MRPL12		other		1.982	bias	0.765	0.465	2.52e-06	MT-CO1,MT-CO2,MT-ND1,MT-ND2
F2DEGs for IPA, fdr0.1, lfc 1 - 2025-02-13 02:48 PM		NFKBIA		transcription regulator		0.658		0.196	-0.235	2.77e-06	AMPD3,BNIP3,C3,CD74,CD82,CLU,COL1A2,CP,CTSF,DCN,FHL2,HMOX1,KRT18,KRT8,MFGE8,MMP14,MT-CO3,MT-CYB,TCF12,TMSB4X,VCAM1	Ap1,CEBPB,CHUK,ESR2,IKBKB,IL6,JUN,NFKB1,NFKBIA,NFkB (complex),RELA,STAT3,TNF,TP53,YAP1,estrogen receptor
F2DEGs for IPA, fdr0.1, lfc 1 - 2025-02-13 02:48 PM		pirinixic acid		chemical toxicant	Activated	2.753	bias	0.469	0.993	2.77e-06	ABCA1,ANGPTL4,ANXA2,BNIP3,C3,CD63,CDH2,CFH,CLU,ELOVL6,FBP2,HMOX1,KRT8,LECT2,LPL,PIK3R3,SC5D,TSKU,TXN,VCAM1,YWHAQ	Ap1,CEBPB,ESR2,ESRRA,FOXO1,HSF1,IL6,JUN,NFE2L2,NFKB1,NR3C1,PPARA,PPARG,RELA,SOD1,SP1,SREBF1,STAT1,STAT3,YAP1,oleic acid,pirinixic acid
F2DEGs for IPA, fdr0.1, lfc 1 - 2025-02-13 02:48 PM		pCPT-cAMP		chemical - kinase inhibitor	Activated	2.201	bias	0.675	0.715	2.8e-06	ABCA1,MT-ND1,MT-ND2,MT-ND4,MT-ND5
F2DEGs for IPA, fdr0.1, lfc 1 - 2025-02-13 02:48 PM		genistein		chemical drug		-0.369		0.197	-1.227	2.95e-06	ANGPTL4,C3,CCN2,CD74,CDH5,CEBPA,CHD5,CLU,CTSF,CTSK,CYP19A1,HEXB,HMOX1,HPGD,ITGB2,LPL,NAGPA,NFE2L2,TAGLN,VCAM1	Ap1,CEBPB,ESR2,FOS,GATA4,IL6,JUN,LDL,NFE2L2,NFKB1,PKC,PPARGC1A,RELA,SP1,STAT1,STAT3,TNF,TP53,YAP1,estrogen receptor,genistein,p38 MAPK
F2DEGs for IPA, fdr0.1, lfc 1 - 2025-02-13 02:48 PM		IGF1R		transmembrane receptor		1.873	bias	0.539	0.201	3.1e-06	ANXA3,CBFB,CD53,CEBPA,CLU,CYP19A1,FHL2,GJA1,HTRA1,IVNS1ABP,LPL,MT-CO1,MT-ND4,RHOA,S100A10,SP7,TGFBI,TXN	Ap1,CEBPA,FOXO1,GATA4,IGF1,IGF1R,IRS2,JUN,NFE2L2,NFKB1,PPARG,PPARGC1A,RELA,RUNX2,SMAD3,SP1,SREBF1,STAT3,TNF,TP53,YAP1,estrogen receptor,insulin,p38 MAPK
F2DEGs for IPA, fdr0.1, lfc 1 - 2025-02-13 02:48 PM		FHL2	1.553	transcription regulator	Activated	2.209	bias	0.408	0.948	3.16e-06	BCAR1,CDH5,CLDN5,FHL2,GSK3B,PIK3R3,SP7,TAGLN,TEAD1,YWHAE
F2DEGs for IPA, fdr0.1, lfc 1 - 2025-02-13 02:48 PM		DNMT1		enzyme		-1.195	bias	-0.566	0.159	3.26e-06	ABCC5,ARHGDIB,C3,CDH2,CHD3,COL1A2,DLC1,DNMT3B,DPYSL5,GSK3B,INPP5D,KRAS,LAMB1,MEF2C,MT-CO1,MYT1,NEFL,NFE2L2,PAQR9,PIK3R3,PLCD1,PLXNA4,RSRP1,VCAM1	CEBPA,CEBPD,DNMT1,HDAC3,HIF1A,KDM1A,PITX2,SMAD3,SMAD4,SMAD7,SP1,STAT3
F2DEGs for IPA, fdr0.1, lfc 1 - 2025-02-13 02:48 PM		SLC15A4		transporter	Activated	2.72	bias	0.765	0.192	3.28e-06	ANXA1,ANXA2,ANXA3,DOCK10,HMOX1,IFI35,KDELR3,KRT17,MCM3,TPM4,VCAM1
F2DEGs for IPA, fdr0.1, lfc 1 - 2025-02-13 02:48 PM		TNFSF11		cytokine	Activated	2.027	bias	0.605	0.079	3.31e-06	CAV1,CEBPA,CTSK,FHL2,FOXO1,HMOX1,IFRD1,ITPKB,MT-CO1,MT-CO3,MT-CYB,MT-ND4,SMARCAD1,STAT1,TNIP1,VCAM1	AR,BTK,CCL2,CEBPA,FOXO1,IFNG,MYC,NFE2L2,NFKB1,NFkB (complex),RELA,SMAD4,SP1,STAT1,STAT3,TNFSF11,TP53,YAP1,p38 MAPK
F2DEGs for IPA, fdr0.1, lfc 1 - 2025-02-13 02:48 PM		L-triiodothyronine		chemical - endogenous mammalian	Activated	2.082	bias	0.28	0.743	3.56e-06	ABCA1,ACTG2,APOC1,ATP1A3,CAMK4,CCN2,CEBPA,CLU,CYP19A1,DNMT3B,EDNRA,IDI1,JUP,KRT17,MMP14,MT-CO2,MT-CO3,MT-ND4,RYR2,SEMA7A,TET2,TF,TGM2,TSKU	AR,Ap1,CEBPA,CREB,CREB1,CREBBP,CREM,EP300,ERK1/2,ESR1,GATA4,HTT,IGF1,L-triiodothyronine,NCOA3,NFKB1,NFkB (complex),PPARG,RELA,RUNX2,SMAD4,SP1,STAT3
F2DEGs for IPA, fdr0.1, lfc 1 - 2025-02-13 02:48 PM		IGF2BP1	1.913	translation regulator		1.02		-0.067	1.286	3.78e-06	ABCA1,BHLHE40,CAV1,COL1A2,COL6A2,FOXO1,GBP1,GSK3B,KRAS,LGALS9,MAPK8IP3,SERPINH1,SRSF1,TET2,TF,YWHAE
F2DEGs for IPA, fdr0.1, lfc 1 - 2025-02-13 02:48 PM		focal adhesion kinase		group		0.186		0.164	-0.21	3.93e-06	CDH2,ITGB2,KRT18,KRT8,TAGLN,VCAM1	AR,CAV1,CEBPB,DDIT3,EGR1,ESR2,FOXO1,FOXO3,HIF1A,IL6,JUN,MRTFA,NFKB1,PI3K (complex),PPARG,RELA,RHOA,SIRT1,SMAD1,SMAD2,SRC,STAT3,YAP1,focal adhesion kinase
F2DEGs for IPA, fdr0.1, lfc 1 - 2025-02-13 02:48 PM		enalapril		biologic drug		-1.154		-0.225	-0.488	4e-06	CCN2,CLU,CP,EFEMP2,HMOX1,MFGE8,MMP14,S100A10,VCAM1	ADIPOQ,CTNNB1,FOXO1,HGF,HIF1A,NFKB1,NFkB (complex),PPARGC1A,RELA,SMAD1,SP1,STAT3,enalapril
F2DEGs for IPA, fdr0.1, lfc 1 - 2025-02-13 02:48 PM		BMP4		growth factor	Activated	2.322	bias	0.446	0.927	4.02e-06	ALDH1A2,BHLHE40,CDH5,CEBPA,CYP19A1,FGFR2,GJA1,HTRA1,ISLR2,MMP14,RABGAP1L,SMAD1,SOX3,SP7,SPI1,TAGLN,TGM2	AR,Ap1,BMP4,CTNNB1,ESR1,JNK,NFE2L2,NFKB1,NFKBIA,NOTCH1,NR1H4,PPARG,RARA,RELA,RUNX2,SMAD,SMAD1,SMAD2,SMAD3,SMAD4,SP1,STAT3,TGFBR2,TP53,YAP1,p38 MAPK
F2DEGs for IPA, fdr0.1, lfc 1 - 2025-02-13 02:48 PM		HMG20A		transcription regulator	Activated	2.53	bias	0.698	0.324	4.38e-06	CCN2,CLU,DCN,KRT18,MMP14,MYLK,P3H1,TAGLN,TGM2,VCAM1
F2DEGs for IPA, fdr0.1, lfc 1 - 2025-02-13 02:48 PM		DES		other						4.48e-06	DCN,DYSF,KRT18,KRT8	DES,NFKB1,NFKBIA,NFkB (complex),RELA,STAT3,TP53
F2DEGs for IPA, fdr0.1, lfc 1 - 2025-02-13 02:48 PM		isovitexin		chemical - endogenous non-mammalian		0.132	bias	-0.425	0.977	4.48e-06	HMOX1,MT-CO2,NFE2L2,VCAM1	NFE2L2,NFKB1,NFkB (complex),RELA,SOD,SP1,TP53,isovitexin,p38 MAPK
F2DEGs for IPA, fdr0.1, lfc 1 - 2025-02-13 02:48 PM		forskolin		chemical toxicant		0.58	bias	0.345	-1.029	4.59e-06	ABCA1,ACTG2,BHLHE40,CCN2,CDH2,CLU,COL1A2,CREBZF,CYP19A1,FAH,FGFR2,FOXO1,FOXP4,GBP1,GJA1,HMOX1,HPGD,HSD3B2,ITGA1,KRT18,MFGE8,S100A10,SH3BP4,STAT1,TPM4,TUBA4A,TXNIP,ZEB1	CREB1,CTNNB1,ESR2,FOS,FSH,HIF1A,IL1B,JUN,KLF6,MYC,NFAT5,NFKB1,NFkB (complex),NOTCH1,RAC1,RELA,SMAD2,SMAD3,STAT3,TNF,YAP1,estrogen receptor,forskolin
F2DEGs for IPA, fdr0.1, lfc 1 - 2025-02-13 02:48 PM		NRAS		enzyme		-1.671	bias	-0.314	-0.737	4.74e-06	AGRN,CFH,COL1A2,GJA1,HOMER3,HTRA1,IFI35,KRAS,MCM3,NFE2L2,SESN1,SPRED2,STAT1,TULP4	CTNNB1,KRAS,MYC,NFkB (complex),NRAS,STAT3,estrogen receptor
F2DEGs for IPA, fdr0.1, lfc 1 - 2025-02-13 02:48 PM		deferoxamine		chemical drug		0.856	bias	0.353	-0.324	4.74e-06	ANGPTL4,ANXA2,BHLHE40,BNIP3,CP,HMOX1,HSPA13,ITGB2,LPL,MT-CO1,MT-CYB,MT-ND5,SULF2,VCAM1	CEBPB,CTNNB1,EPAS1,FOXO3,HIF1A,JUN,NFKB1,NFKBIA,NFkB (complex),NR3C1,RELA,RUNX2,SMAD2,SP1,STAT3,TP53,VHL,YAP1,deferoxamine
F2DEGs for IPA, fdr0.1, lfc 1 - 2025-02-13 02:48 PM		GSKJ4		chemical reagent	Inhibited	-2.985	bias	-0.612	-1.157	4.83e-06	ARHGDIB,MT-CO1,MT-CO2,MT-CO3,MT-CYB,MT-ND1,MT-ND2,MT-ND4,MT-ND5	AR,CEBPA,GSKJ4,NFKB1,NFkB (complex),SMAD4,STAT3
F2DEGs for IPA, fdr0.1, lfc 1 - 2025-02-13 02:48 PM		PML		transcription regulator		-1.533		0.034	-1.638	4.96e-06	CDH2,ELOVL6,HMOX1,IDI1,IFI35,JUP,LPL,NFE2L2,STAT1,TBX2,TXN,ZEB1	AR,Ap1,CREBBP,CTNNB1,EP300,EZH2,FOXM1,FOXO3,HIF1A,JUN,KLF4,MYC,NFE2L2,NFKB1,NFkB (complex),NR4A1,PML,PPARG,PTEN,RUNX2,SMAD3,SMAD4,SP1,estrogen receptor
F2DEGs for IPA, fdr0.1, lfc 1 - 2025-02-13 02:48 PM		2-bromoethylamine		chemical reagent	Activated	2.63	bias	0.672	0.863	5.11e-06	ANXA1,ANXA2,CLU,CP,EFEMP2,MCM3,S100A10
F2DEGs for IPA, fdr0.1, lfc 1 - 2025-02-13 02:48 PM		PPARA		ligand-dependent nuclear receptor		1.324		0.159	0.63	5.15e-06	ABCA1,ANGPTL4,ANXA2,C3,C6,CD63,CEBPA,CFH,ELOVL6,GRIN2A,HMOX1,IDI1,KRT8,LECT2,LPL,MT-CO2,NFE2L2,PAQR9,SC5D,SIK2,TXN,VAMP4,VCAM1,YWHAQ	Ap1,FOXO1,JUN,NCOA1,NFE2L2,NFKB1,NFKBIA,PPARA,PPARG,RELA,SP1,SREBF1,STAT1,docosahexaenoic acid,linoleic acid,oleic acid,pirinixic acid
F2DEGs for IPA, fdr0.1, lfc 1 - 2025-02-13 02:48 PM		MAPK7		kinase	Activated	2.061	bias	0.628	0.208	5.79e-06	CCN2,CDH2,DLC1,ELOVL6,HMOX1,IDI1,MEF2C,STEAP4,TRAF4	CREBBP,ETS1,JUN,MAPK7,MEF2D,MYC,NFE2L2,NFKB1,NFkB (complex),PML,RUNX2,SMAD3,SP1,STAT3,ZEB1
F2DEGs for IPA, fdr0.1, lfc 1 - 2025-02-13 02:48 PM		lactacystin		chemical - protease inhibitor		1.9	bias	0.321	0.801	5.93e-06	ARHGDIB,BCAR1,CLIC1,FOXO1,GJA1,GNAI1,HMOX1,HSPB8,IFRD1,NFE2L2,SH3BGRL,SP7,TXN	AR,Ap1,ETS1,FOS,FOXO1,HSF1,JNK,JUN,JUND,NFE2L2,NFkB (complex),NOS2,NOTCH1,PPARG,PRKCA,RELA,SMAD2,SMAD3,SMAD4,SP1,TP53,YAP1,lactacystin
F2DEGs for IPA, fdr0.1, lfc 1 - 2025-02-13 02:48 PM		GH1		growth factor		1.022		0.196	0.353	5.95e-06	CCN2,CDH2,CEBPA,CLU,GRIN2A,GSK3B,ITGA1,JUP,PTMA,RHOA,SERPINH1,SKI	AR,Ap1,CEBPA,CTNNB1,ERBB2,ESR2,FOS,GH1,JNK,JUN,MYC,MYH9,NFE2L2,NFKB1,PPARG,PPARGC1A,RB1,SMAD3,SREBF1,TCF,TP53,YAP1,insulin
F2DEGs for IPA, fdr0.1, lfc 1 - 2025-02-13 02:48 PM		GLI1		transcription regulator		0.908		-0.032	1.06	5.96e-06	ANXA1,ARPC5,CAV1,CCSAP,CDH11,CLU,DEGS1,FOXO1,H1-0,HPGD,IER5L,ITPKB,JUP,KRAS,KRT15,KRT17,MEF2C,RIN2,SESN1,SOX4,SP7,UPF3A,ZFHX3
F2DEGs for IPA, fdr0.1, lfc 1 - 2025-02-13 02:48 PM		LIF		cytokine	Activated	2.358		0.191	1.703	6.37e-06	CDH5,CYP19A1,IL6ST,LPL,MEF2C,MMP14,MT-CO1,MT-CO2,MT-CO3,MT-CYB,MT-ND1,MT-ND2,MT-ND4,MT-ND5	AKT,AR,Ap1,CEBPA,ESR2,FOS,JUN,LIF,NFE2L2,NFKB1,NFkB (complex),SMAD4,STAT3
F2DEGs for IPA, fdr0.1, lfc 1 - 2025-02-13 02:48 PM		FTO		enzyme		1.593		0.17	1.042	6.7e-06	C3,CDH2,COL12A1,EDNRA,GJA1,IGF2BP1,JCAD,KRT18,KRT8,MDK,MFGE8,SERPINF1
F2DEGs for IPA, fdr0.1, lfc 1 - 2025-02-13 02:48 PM		PRL		cytokine	Activated	2.556	bias	0.464	0.672	6.74e-06	ANXA2,ANXA3,CAMK1,CAV1,CLDN5,CLU,COL1A2,DCN,IFI35,ITGA1,KRT15,MFGE8,MMP14,PLCD1,STAT1,TMSB4X,TXNIP	CEBPB,CTNNB1,D-glucose,ESR1,ESR2,ETS1,FOXO3,HIF1A,JUN,KLF11,MAPK1,MYC,NFKB1,NFKBIA,NFkB (complex),NR3C1,PPARG,PPARGC1A,PRL,RELA,SP1,STAT1,STAT3,TP53,YAP1,beta-estradiol
F2DEGs for IPA, fdr0.1, lfc 1 - 2025-02-13 02:48 PM		GRN		growth factor		-1.633	bias	-0.286	-0.932	6.96e-06	APOC1,BHLHE40,C3,CD74,CLU,HEXB,INPP5D,ITGB2,LPL,MEF2C,SPI1,TXNIP,YWHAQ	CEBPB,CTNNB1,ESR2,GRN,IL1B,IL6,JUN,KLF6,MYC,NFE2L2,NFKB1,NFkB (complex),NOTCH1,RELA,SIRT1,STAT3,TNF,YAP1,estrogen receptor,hydrogen peroxide
F2DEGs for IPA, fdr0.1, lfc 1 - 2025-02-13 02:48 PM		MRTFB		transcription regulator	Activated	2.895	bias	0.423	1.468	6.96e-06	ACTG2,ALCAM,CBFB,CCN2,EDNRA,EPX,HPGD,MYH11,MYL9,PDGFRL,SH3BP4,TAGLN,TPM4	AR,EP300,MRTFB,NCOA3,PPARG,PPARGC1A,YAP1
F2DEGs for IPA, fdr0.1, lfc 1 - 2025-02-13 02:48 PM		cobalt chloride		chemical reagent		1.893	bias	0.477	0.491	7.1e-06	BHLHE40,BNIP3,CAV1,CLU,CP,FGFR2,FOXO3,HMOX1,KRAS,SERPINF1,SMAD1,WSB1	E2F1,EPAS1,EZH2,FGF2,FOXO1,FOXO3,HIF1A,ID2,JUN,NFKB1,RB1,RELA,RUNX2,SIRT1,SMAD2,SP1,STAT3,TNF,TP53,VHL,YAP1,cobalt chloride,estrogen receptor
F2DEGs for IPA, fdr0.1, lfc 1 - 2025-02-13 02:48 PM		FOXO1	1.038	transcription regulator	Activated	2.038	bias	0.367	0.632	7.12e-06	ABCA1,ANGPTL4,ANXA3,BNIP3,CAMK4,CAV1,CCN2,CDH5,CLDN5,CTSK,ELOVL6,FOXO1,HMOX1,ITGB2,LPL,SESN1,SOX4,TXNIP,VCAM1,ZEB1	AKT,Ap1,DDIT3,EGF,ESR2,ETS1,FOS,FOXO1,FOXO3,JUN,MYC,NFE2L2,PPARA,PPARG,RELA,SIRT1,SP1,STAT1,TFEB,TSC1,palmitic acid
F2DEGs for IPA, fdr0.1, lfc 1 - 2025-02-13 02:48 PM		Z-LLL-CHO		chemical - protease inhibitor	Activated	2.762	bias	0.461	0.855	7.23e-06	ARHGDIB,BCAR1,BNIP3,CCN2,CEBPA,CLIC1,CLU,DCN,FOXO1,GNAI1,GSK3B,HMOX1,MMP14,NFE2L2,SP7,STAT1,TXN,VCAM1,WAS	ELAVL1,ERK,FOXO3,JUN,NFE2L2,NFKB1,NFkB (complex),RELA,RUNX2,SIRT1,SMAD3,SMAD4,SP1,STAT1,STAT3,TNF,TP53,WWTR1,YAP1,Z-LLL-CHO,estrogen receptor
F2DEGs for IPA, fdr0.1, lfc 1 - 2025-02-13 02:48 PM		fluticasone propionate		chemical drug		1.798		0.014	1.752	7.53e-06	ANGPTL4,C3,CD74,DCN,HPGD,HTRA1,LPL,MFGE8,SERPINF1,SESN1,STAT1,TGM2	CEBPB,EP300,IL4,IRF4,JUN,NR3C1,PPARG,PPARGC1A,STAT1,TP53,fluticasone propionate
F2DEGs for IPA, fdr0.1, lfc 1 - 2025-02-13 02:48 PM		BMP10		growth factor		1.73	bias	0.298	0.859	7.55e-06	ANGPTL4,CD74,COL12A1,COL1A2,FGFR2,HPGD,MEF2C,MMP14,VCAM1
F2DEGs for IPA, fdr0.1, lfc 1 - 2025-02-13 02:48 PM		TLE3		other		-1.109	bias	-0.607	0.237	8.08e-06	ANXA1,ANXA2,CDH2,COL12A1,MT-ND1,MT-ND2,MT-ND4,MT-ND5,RBMS1,ZEB1
F2DEGs for IPA, fdr0.1, lfc 1 - 2025-02-13 02:48 PM		quercetin		chemical drug		0.054		0.093	-0.299	8.32e-06	ABCA1,ANXA1,BHLHE40,C3,CAV1,CCN2,CD63,HMOX1,KRT17,KRT18,KRT8,LPL,NFE2L2,VCAM1,ZCCHC24	Ap1,CEBPB,ESR2,FOS,IKBKB,IL6,JUN,NFKB1,NFKBIA,NFkB (complex),PPARG,RELA,SP1,STAT3,TNF,TP53,YAP1,estrogen receptor,quercetin
F2DEGs for IPA, fdr0.1, lfc 1 - 2025-02-13 02:48 PM		CALR		transcription regulator		0.221		0.2	-0.296	8.74e-06	CDH2,CEBPA,COL1A2,GJA1,LPL,MEF2C,RYR2	AR,CALR,CEBPA,CTNNB1,DDIT3,FOXO1,FOXO3,JUN,MYC,NFKB1,NFkB (complex),PI3K (complex),SMAD4,STAT3,TCF,YAP1
F2DEGs for IPA, fdr0.1, lfc 1 - 2025-02-13 02:48 PM		Serpina3n (includes others)		other		-1.179	bias	-0.604	0.144	8.79e-06	CCN2,CLDN5,FOXO1,SP7,VCAM1	AR,Ap1,CTNNB1,FOXO1,JNK,JUN,MYC,NFE2L2,NFKB1,NFKBIA,NFkB (complex),PPARG,PPARGC1A,RELA,SIRT1,Serpina3n (includes others),TCF,TP53,YAP1
F2DEGs for IPA, fdr0.1, lfc 1 - 2025-02-13 02:48 PM		LIPE		enzyme						9.05e-06	ABCA1,ACTN3,CD74,CEBPA,COL1A2,CP,FBP2,GJA1,JUP,MED1,MEF2C	AR,CEBPA,ERK1/2,ESR1,GATA4,LIPE,PPARG,PPARGC1A,SMAD3,SREBF1,insulin
F2DEGs for IPA, fdr0.1, lfc 1 - 2025-02-13 02:48 PM		mifepristone		chemical drug	Inhibited	-2.025		-0.162	-1.362	9.14e-06	ANXA1,C3,CAV1,CCN2,CD74,CDH2,CLU,CTSF,DLC1,GJA1,HPGD,JUP,KRAS,MT-CO2,MT-CO3,NFE2L2,NPL	AR,ESR2,FOS,FOXO3,JUN,MYC,NFkB (complex),NR3C1,PPARG,RELA,SMAD3,SP1,STAT3,TNF,YAP1,dexamethasone,estrogen receptor,mifepristone,testosterone
F2DEGs for IPA, fdr0.1, lfc 1 - 2025-02-13 02:48 PM		TGM2	2.018	enzyme	Activated	2.138	bias	0.341	0.863	9.34e-06	BNIP3,C3,CD74,CFP,CYP2R1,E2F5,GJA1,IFI35,LGALS9,PLEKHO2,SEMA7A,STAT1,TNIP1,ZEB1	AR,CEBPA,HIF1A,NFKB1,NFkB (complex),NOTCH1,RELA,SMAD4,STAT3,TGM2
F2DEGs for IPA, fdr0.1, lfc 1 - 2025-02-13 02:48 PM		NRG1		growth factor	Activated	2.527	bias	0.431	1.183	9.47e-06	ABCA1,BNIP3,CAV1,CAVIN1,CCN2,EMP2,HEXB,HMOX1,IDI1,ITGB2,LMO4,MED1,SOX4,TF,TGM2	AR,EGF,ERK,ETS1,FOS,FOXO1,FOXO3,HIF1A,JUN,MYC,NFE2L2,NFKB1,NRG1,PPARG,PPARGC1A,RAS,RELA,SIRT1,SP1,STAT3,TP53,p38 MAPK
F2DEGs for IPA, fdr0.1, lfc 1 - 2025-02-13 02:48 PM		CCN5		growth factor		0		-0.101	0.248	9.92e-06	CCN2,CEBPA,JUP,KRT18,KRT8,LPL,ZEB1	AKT,Ap1,CCN5,CTNNB1,ESR2,FOS,JUN,LRP6,MYC,NFE2L2,NFKB1,TCF,TCF7L2,YAP1
F2DEGs for IPA, fdr0.1, lfc 1 - 2025-02-13 02:48 PM		trans-hydroxytamoxifen		chemical drug		-1.155		-0.124	-0.725	1e-05	ABCC5,ANXA3,CAV1,CBX6,CLU,COL1A2,DBN1,DCN,LAMB1,SERPINF1,SIAH2,STAT1	ESR1,NR1H4,RARA,RUNX2,SP1,STAT3,trans-hydroxytamoxifen
F2DEGs for IPA, fdr0.1, lfc 1 - 2025-02-13 02:48 PM		TEAD4		transcription regulator		1.007	bias	0.49	-0.254	1e-05	CBFA2T3,CCN2,CDH2,CEBPA,EDNRA,FGFR2,PDGFRL,SH3BP4,SMAD1,TAGLN
F2DEGs for IPA, fdr0.1, lfc 1 - 2025-02-13 02:48 PM		SPDEF		transcription regulator	Inhibited	-2.828	bias	-0.383	-1.746	1.01e-05	CCN2,CDH11,CDH2,COL4A6,COL6A1,COL6A2,SMAD1,ZEB1	CTNNB1,JUN,MYC,NFKB1,SPDEF,TCF,YAP1
F2DEGs for IPA, fdr0.1, lfc 1 - 2025-02-13 02:48 PM		aspirin		chemical drug	Inhibited	-2.359	bias	-0.443	-0.773	1.02e-05	ABCA1,CAV1,CD63,CDH5,DLC1,GRIN2A,HPGD,ITGA1,ITPKB,MCAM,RHOA,SOX4,VCAM1,YWHAE	AKT,Ap1,EP300,ERK,ESR2,FOS,FOXO3,IL10,JUN,NFE2L2,NFKBIA,NR4A1,PGR,PPARG,SIRT1,SMAD3,SMAD4,SP1,STAT1,STAT3,TGFB1,TP53,aspirin
F2DEGs for IPA, fdr0.1, lfc 1 - 2025-02-13 02:48 PM		ESR1		ligand-dependent nuclear receptor		1.078		0.206	-0.049	1.03e-05	ABCC5,ALCAM,ANXA3,C3,CAMK1,CAV1,CD74,CEBPA,CP,CTSC,CYP19A1,FGFR2,FOXO1,GJA1,HIP1R,HOMER3,HSPA13,HTRA1,IFRD1,IL6ST,KRAS,KRT15,KRT17,LAMB1,LPL,MAPK8IP3,MYH11,PIM2,PTMA,SERPINB6,SESN1,SIAH2,SLC25A36,SOX3,SOX4,STAT1,TAGLN,TAOK1,TGM2,TNIP1,TSKU,TXNIP,UBL3,UNC119,ZMYND8	AR,CEBPA,CEBPB,CREBBP,CTNNB1,EP300,ERK1/2,ESR1,ESR2,GATA4,IL1B,JUN,KLF6,MYC,NFKB1,NFkB (complex),NOTCH1,NR3C1,PPARG,RARA,SP1,beta-estradiol,fulvestrant
F2DEGs for IPA, fdr0.1, lfc 1 - 2025-02-13 02:48 PM		PAPOLA		enzyme						1.07e-05	MT-CO1,MT-CO2,MT-CO3
F2DEGs for IPA, fdr0.1, lfc 1 - 2025-02-13 02:48 PM		PCSK9		peptidase						1.07e-05	ANXA1,BASP1,C3,CBFA2T3,CD53,CDH2,DCN,JPH2,MYH11,MYLK,SPI1,TF,TMSB4X,VCAM1
F2DEGs for IPA, fdr0.1, lfc 1 - 2025-02-13 02:48 PM		glycocyamine		chemical - endogenous mammalian						1.07e-05	CDH2,RHOA,ZEB1
F2DEGs for IPA, fdr0.1, lfc 1 - 2025-02-13 02:48 PM		griseofulvin		chemical drug						1.07e-05	GJA1,HMOX1,KRT18
F2DEGs for IPA, fdr0.1, lfc 1 - 2025-02-13 02:48 PM		LATS		group		-1.915		-0.227	-1.323	1.12e-05	CCN2,GJA1,ITGB2,KRT17,MYL9,TAGLN,ZEB1	LATS,MRTFA,SMAD7,SRF,STAT3,WWTR1,YAP1
F2DEGs for IPA, fdr0.1, lfc 1 - 2025-02-13 02:48 PM		tempo		chemical reagent		-1.982	bias	-0.487	-1.017	1.15e-05	HMOX1,MT-ND1,MT-ND2,VCAM1	HIF1A,NFKB1,NFkB (complex),NOTCH1,RELA,STAT3,tempo
F2DEGs for IPA, fdr0.1, lfc 1 - 2025-02-13 02:48 PM		halofuginone		chemical drug						1.16e-05	BHLHE40,CCN2,CLIP2,COL1A2,CP,CTSK,DBN1,NFE2L2,TAGLN,TGM2,VCAM1	AR,Ap1,CEBPA,GATA4,MAPK14,NCOA3,NFE2L2,NFKB1,NFKBIA,NFkB (complex),RELA,SIRT1,SMAD4,SP1,STAT3,TP53,halofuginone,p38 MAPK
F2DEGs for IPA, fdr0.1, lfc 1 - 2025-02-13 02:48 PM		miR-124-3p (and other miRNAs w/seed AAGGCAC)		mature microrna	Inhibited	-2.343	bias	-0.765	0.496	1.18e-05	ARPC1B,CAV1,CCN2,CEBPA,E2F5,GSK3B,MYO10,PODXL,RBMS1,SERPINB6,SYCP1,TEAD1,TSKU,ZCCHC24
F2DEGs for IPA, fdr0.1, lfc 1 - 2025-02-13 02:48 PM		allopurinol		chemical drug		1.492	bias	0.276	0.67	1.25e-05	ANXA1,ANXA2,CLU,CP,EFEMP2,HMOX1,MCM3,S100A10,TXNIP
F2DEGs for IPA, fdr0.1, lfc 1 - 2025-02-13 02:48 PM		CDH11	2.101	other	Activated	2.552	bias	0.683	0.808	1.27e-05	CDH11,IL6ST,ITGB2,JUP,MDK,MYL9,TAGLN
F2DEGs for IPA, fdr0.1, lfc 1 - 2025-02-13 02:48 PM		SOD1		enzyme						1.32e-05	ATP1A3,C3,CDH2,CLU,CP,HMOX1,HSPB8,LPL,MT-CO1,MT-ND1,MT-ND4,NEFL,NFE2L2,S100A10,SP7,TMSB4X,VCAM1	AKT,Ap1,CEBPB,CREBBP,ESR2,FOS,FOXO1,HSF1,IL6,JUN,NFE2L2,NFKB1,NFkB (complex),PPARA,PPARG,RUNX2,SMAD3,SOD1,SREBF1,STAT1,STAT3,TP53,YAP1,oleic acid
F2DEGs for IPA, fdr0.1, lfc 1 - 2025-02-13 02:48 PM		MAPK1		kinase		-0.784		0.031	-0.881	1.34e-05	ANGPTL4,ANTXR2,CAV1,CCN2,CDH2,DCN,DOCK10,FHL2,FOXO1,GBP1,HMOX1,IFI35,IGSF9B,KRT17,NFE2L2,PLA2G4F,STAT1,TSKU	CEBPB,ERK,FOS,FOXO3,HIF1A,JUN,KLF11,MAPK1,NFKB1,NFkB (complex),NR3C1,RELA,SIRT1,SMAD3,SP1,STAT1,STAT3,TP53,VHL
F2DEGs for IPA, fdr0.1, lfc 1 - 2025-02-13 02:48 PM		IKBKB		kinase	Activated	2.234	bias	0.469	0.535	1.35e-05	ABCA1,AMPD3,C3,CCN2,CLU,CP,CTSF,CTSK,DCN,FOXO1,FOXO3,HMOX1,KRT18,KRT8,TMSB4X,VCAM1	CEBPB,CHUK,ESR2,IKBKB,IKBKG,IL6,JUN,NFKB1,NFKBIA,NFkB (complex),RELA,STAT3,TNF,TP53,YAP1,estrogen receptor
F2DEGs for IPA, fdr0.1, lfc 1 - 2025-02-13 02:48 PM		advanced glycation end-products		chemical - endogenous mammalian		0.388	bias	0.336	-0.487	1.35e-05	ABCA1,CCN2,CDH2,CLDN5,FOXO1,GJA1,SERPINF1,VCAM1	AR,Ap1,CEBPA,ERK1/2,ESR1,FOXO1,GATA4,HIF1A,JNK,JUN,NFAT5,NFE2L2,NFKB1,PPARG,PPARGC1A,RAC1,RELA,SIRT1,STAT3,TNF,YAP1,advanced glycation end-products,estrogen receptor
F2DEGs for IPA, fdr0.1, lfc 1 - 2025-02-13 02:48 PM		XAV939		chemical reagent		-1.501	bias	-0.476	-0.347	1.43e-05	CAV1,CDH2,COL1A2,DNMT3B,GSK3B,SP7,ZEB1	CTNNB1,EZH2,GSK3B,JUN,MYC,NFKB1,TCF,XAV939,YAP1
F2DEGs for IPA, fdr0.1, lfc 1 - 2025-02-13 02:48 PM		VEGFA		growth factor	Activated	2.166	bias	0.573	0.011	1.46e-05	CAV1,CBFB,CCN2,CDH5,CEBPA,CLDN5,GBP1,GJA1,HMOX1,INPP5D,ITGA1,MEF2C,MYLK,SCO2,SLC12A6,VCAM1	AR,CEBPA,DDIT3,ERK1/2,ESR1,FOXO1,FOXO3,GATA4,HIF1A,JUN,NFE2L2,NFKB1,NFkB (complex),NOTCH1,PI3K (complex),PPARG,RELA,SP1,STAT3,TP53,VEGFA,VHL,p38 MAPK
F2DEGs for IPA, fdr0.1, lfc 1 - 2025-02-13 02:48 PM		BRAF		kinase						1.46e-05	CBFB,CD63,CDH2,COL6A1,DNMT3B,FOXO1,GNAI1,HIP1R,HSPG2,LAMB1,LMO1,MDK,MMP14,NAGPA,PALM,PODXL,SERPINB6,SERPINH1,TUBA4A,ZEB1	AKT,Ap1,BRAF,CTNNB1,EGFR,ESR2,FOS,FOXM1,FOXO3,JUN,MEK,NFE2L2,SMAD2,SP1,STAT3,estrogen receptor
F2DEGs for IPA, fdr0.1, lfc 1 - 2025-02-13 02:48 PM		isobutylmethylxanthine		chemical toxicant		1.72	bias	0.391	0.795	1.48e-05	ABCA1,ANGPTL4,CAV1,CCN2,CEBPA,COL1A2,COL6A1,ELOVL6,FOXP4,ITGA1,ITGB2,LPL,STAT1	Ap1,CEBPA,FOXO1,IRS2,MRTFA,PGR,PPARA,PPARG,PPARGC1A,RELA,SMAD3,SMAD4,SMAD7,SP1,SREBF1,SRF,STAT1,STAT3,TGFB1,WWTR1,YAP1,insulin,isobutylmethylxanthine
F2DEGs for IPA, fdr0.1, lfc 1 - 2025-02-13 02:48 PM		PRKAA1		kinase	Inhibited	-2.172	bias	-0.342	-1.053	1.63e-05	ARHGDIB,CLU,CTSK,FGFR2,FOXO3,LMO4,MT-CO1,MYLK,SPRED2,TGM2,TXNIP,VCAM1	AMPK,AR,DDIT3,E2F1,ERK,FOXO1,FOXO3,HIF1A,NFE2L2,PI3K (complex),PPARGC1A,PRKAA1,PRKAA2,SIRT1,SP1,STAT3,TP53
F2DEGs for IPA, fdr0.1, lfc 1 - 2025-02-13 02:48 PM		miR-199a-5p (and other miRNAs w/seed CCAGUGU)		mature microrna	Inhibited	-2.789	bias	-0.746	-0.708	1.63e-05	ACTG2,C3,DCN,ITGA1,KRT17,MYH11,MYL9,TAGLN
F2DEGs for IPA, fdr0.1, lfc 1 - 2025-02-13 02:48 PM		geldanamycin		chemical drug		-1.069		-0.225	-0.228	1.7e-05	ANXA1,ANXA2,BCL11B,CDH5,CLU,COL6A2,GBP1,GJA1,HEXB,MCM3,RHOA,STAT1,SYT2,TRIM3,YWHAQ	CEBPB,CREBBP,ESR2,FOS,FOXO3,HSF1,JUN,MYC,NR3C1,RELA,SMAD3,TP53,geldanamycin
F2DEGs for IPA, fdr0.1, lfc 1 - 2025-02-13 02:48 PM		NCOA3		transcription regulator	Activated	2.944	bias	0.602	1.17	1.71e-05	ABCA1,CCN2,CEBPA,FGFR2,HMOX1,LECT2,MYH11,TAGLN,TRAF4	AR,Ap1,CEBPB,CREBBP,EP300,FOS,FOXA2,FOXO1,JNK,NCOA3,NFE2L2,NR1H4,NR3C1,PPARA,PPARG,PPARGC1A,RELA,SP1,SP3,STAT3,TFEB,YAP1,genistein
F2DEGs for IPA, fdr0.1, lfc 1 - 2025-02-13 02:48 PM		WNT4		cytokine		0.489	bias	0.435	-0.642	1.8e-05	CDH2,CDH5,FOXO1,GJA1,LHX1,NR2F1,SP7	AR,Ap1,CTNNB1,JNK,JUN,MYC,NFE2L2,NFKB1,PPARG,TCF,WNT4,YAP1
F2DEGs for IPA, fdr0.1, lfc 1 - 2025-02-13 02:48 PM		YY1		transcription regulator		1.342		0.056	1.196	1.82e-05	ABCA1,ALCAM,CA6,CDH2,CLU,GBP1,HMOX1,LHX1,MDK,MYH11,SRSF1,SULF2,TAGLN,TGFBI,TGM2,WSB1,YWHAE	Ap1,CEBPB,EP300,FOXA1,HDAC3,MYOCD,NFKB1,NFkB (complex),NOTCH1,NR4A1,PPARG,RELA,RUNX2,SMAD2,SMAD3,SMAD4,SMAD7,SOX9,SP1,SRF,STAT3,VHL,YY1
F2DEGs for IPA, fdr0.1, lfc 1 - 2025-02-13 02:48 PM		TSC2		other	Inhibited	-2.349	bias	-0.467	-0.981	1.83e-05	ANXA1,ANXA2,CD63,CP,CTSC,CTSF,CTSK,HEXB,HMOX1,JUP,NAGPA,SPRED2,STAT1,TAGLN	CEBPB,ESR2,FLCN,FOXO1,FOXO3,IL6,NFKB1,PPARGC1A,STAT1,STAT3,TFE3,TFEB,TSC1,TSC2,YAP1
F2DEGs for IPA, fdr0.1, lfc 1 - 2025-02-13 02:48 PM		ZEB1	2.004	transcription regulator	Activated	2.47		0.18	1.908	1.86e-05	CCN2,CD74,CDH2,COL1A2,ITGA1,KRT18,S100A10,TF,TGFBI,ZEB1	AR,CEBPA,CTNNB1,EDN1,ESR2,EZH2,FOS,GATA4,HIF1A,JUN,MRTFA,MYC,NFKB1,NFkB (complex),PML,RELA,SMAD3,SMAD4,SMAD7,SP1,SRF,STAT3,TP53,WWTR1,YAP1,ZEB1
F2DEGs for IPA, fdr0.1, lfc 1 - 2025-02-13 02:48 PM		LIN28A		other		1.977	bias	0.465	0.776	2.01e-05	CCN2,CDH2,COL1A2,E2F5,IGF2BP1,KRAS,TAGLN
F2DEGs for IPA, fdr0.1, lfc 1 - 2025-02-13 02:48 PM		phenylbutazone		chemical drug	Activated	2.619	bias	0.587	1.082	2.01e-05	ANXA1,ANXA2,CLU,CP,EFEMP2,MCM3,S100A10	Ap1,PPARG,PTGS2,TP53,phenylbutazone
F2DEGs for IPA, fdr0.1, lfc 1 - 2025-02-13 02:48 PM		FASN		enzyme		0.378	bias	0.32	-0.468	2.14e-05	APOC1,CAV1,CDH2,CREBZF,ELOVL6,FOXO1,GSK3B,LPL	AKT,Ap1,CEBPA,ESR2,FASN,FOS,JUN,NFE2L2,PPARG,PPARGC1A,SMAD3,SREBF1,insulin
F2DEGs for IPA, fdr0.1, lfc 1 - 2025-02-13 02:48 PM		SETD2		enzyme	Inhibited	-2.137		-0.194	-1.596	2.14e-05	CAV1,CCN2,CDH2,COL1A2,FOXO3,GSK3B,MEF2C,SERPINF1	AR,CEBPA,CEBPD,CREBBP,EP300,ERK,FOXO3,RNA polymerase II,SETD2,SIRT1,SMAD2,SMAD3,SMAD4,SMAD7,SMARCA2,SP1,STAT3,TP53,histone H3
F2DEGs for IPA, fdr0.1, lfc 1 - 2025-02-13 02:48 PM		JNK		group	Activated	2.042	bias	0.491	0.544	2.16e-05	ABCA1,ALDH1A2,CCN2,CDH2,GJA1,HMOX1,MMP14,MT-CO2,NFE2L2,SERPINH1,SP7,TGM2,VCAM1	AKT,Ap1,CEBPB,CTNNB1,ESR2,FOS,FOXO1,IL1B,IL6,JNK,JUN,KLF6,NFE2L2,NFKB1,NFkB (complex),NOTCH1,PPARA,PPARG,RELA,SP1,STAT3,TP53,YAP1,p38 MAPK
F2DEGs for IPA, fdr0.1, lfc 1 - 2025-02-13 02:48 PM		losartan potassium		chemical drug		-0.727	bias	-0.334	0.41	2.22e-05	ACTN3,AFAP1L2,ARHGDIB,CAV1,CCN2,COL1A2,EDNRA,GJA1,ITGB2,KRAS,VCAM1,ZEB1	AGT,AR,CEBPA,DDIT3,ERK1/2,ESR1,ESR2,FOS,FOXO1,FOXO3,GATA4,HIF1A,JUN,MYC,NFE2L2,NR3C1,PI3K (complex),PPARG,PPARGC1A,RELA,SMAD3,STAT3,aldosterone,losartan potassium
F2DEGs for IPA, fdr0.1, lfc 1 - 2025-02-13 02:48 PM		VCAN		other		-0.47		0.071	-0.705	2.35e-05	AGRN,ANGPTL4,C3,CBX6,CLU,DCN,LAMB1,LGALS9,MEF2C,STAT1,VCAM1	CD44,CTNNB1,ETV5,FOXO1,STAT3,VCAN,YAP1
F2DEGs for IPA, fdr0.1, lfc 1 - 2025-02-13 02:48 PM		nitrofurantoin		chemical drug		0.784		0.097	0.479	2.35e-05	ANXA2,APOC1,C3,CLU,CP,HMOX1,IFRD1,MMP14,S100A10,TXN,VCAM1
F2DEGs for IPA, fdr0.1, lfc 1 - 2025-02-13 02:48 PM		AHR		ligand-dependent nuclear receptor		0.467		0.2	-0.383	2.41e-05	BASP1,CDH2,CEBPA,COL12A1,COL1A2,COL6A1,COL6A2,CYP19A1,DCN,ELOVL6,FGFR2,MCAM,MT-CO1,MT-CO3,MT-CYB,MT-ND2,MT-ND4,MYH11,NFE2L2,RHOA,STEAP4,TGFBI,TXN	AHR,AKT,Ap1,CEBPB,EP300,ESR2,FOS,JUN,NFE2L2,NOTCH1,NR4A1,PGR,PPARG,PPARGC1A,RELA,SMAD2,SMAD3,SMAD4,SP1,STAT1,TGFB1,TP53
F2DEGs for IPA, fdr0.1, lfc 1 - 2025-02-13 02:48 PM		LRPPRC		other		-1		0.059	-1.118	2.43e-05	MT-CO1,MT-ND1,MT-ND2,MT-ND5
F2DEGs for IPA, fdr0.1, lfc 1 - 2025-02-13 02:48 PM		TCF7L2		transcription regulator	Activated	3.046	bias	0.609	0.575	2.45e-05	ALDH1A2,ANXA1,APOD,ARHGDIB,CCN2,CEBPA,CLDN11,DEGS1,DOCK10,FBP2,FGFR2,IGF2BP1,MCAM,MIA,RHOA,SC5D,SOX3,SRSF1,ZEB1	AR,CTNNB1,E2F1,FOXO1,FOXO3,HIF1A,JUN,MYC,NFKB1,SIRT1,SMAD3,SP1,STAT3,TCF,TCF7L2,TP53,YAP1
F2DEGs for IPA, fdr0.1, lfc 1 - 2025-02-13 02:48 PM		PKM		kinase		0.505	bias	0.347	-0.515	2.48e-05	ABCA1,CDH2,CLU,COL1A2,FBP2,LGALS9,MT-CO1,MT-CO2,TGM2	AR,Ap1,CEBPA,EGR1,FOXA1,HDAC3,JNK,JUN,NFE2L2,NFKB1,NFkB (complex),PKM,PPARG,RELA,RUNX2,SIRT1,SMAD4,SP1,STAT3,TNF,YAP1,estrogen receptor
F2DEGs for IPA, fdr0.1, lfc 1 - 2025-02-13 02:48 PM		FOXA2		transcription regulator		0.606	bias	0.255	-0.03	2.52e-05	ACTG2,ALDH1A2,ANGPTL4,C3,CEBPA,COL1A2,DCN,EPX,FOXO1,HPGD,KRT17,LHX1,LPL,MYH11,MYL9,NFE2L2,SEMA7A,TAGLN,TF	AR,CEBPA,CEBPB,EP300,ESR2,FOXA1,FOXA2,IL6,JUN,JUNB,NFKB1,PPARG,PPARGC1A,RNA polymerase II,SMAD3,SREBF1,STAT3,YAP1,insulin
F2DEGs for IPA, fdr0.1, lfc 1 - 2025-02-13 02:48 PM		RAC1		enzyme	Activated	2.599	bias	0.425	1.494	2.56e-05	CCN2,CDH2,COL1A2,FOXO1,HMOX1,MMP14,RHOA,STAT1,VCAM1,ZEB1	AKT,Ap1,CEBPB,ESR2,FOS,IL13,JUN,MRTFA,MYC,NFE2L2,NFKBIA,NFkB (complex),PPARG,RAC1,RELA,RHOA,SMAD1,SMAD3,STAT3,TNF,YAP1,estrogen receptor
F2DEGs for IPA, fdr0.1, lfc 1 - 2025-02-13 02:48 PM		RAS		group		1.762	bias	0.493	0.307	2.56e-05	BNIP3,CAV1,CCN2,CEBPA,CHD5,HMOX1,MYH11,STAT1,TGM2,ZEB1	ATM,Ap1,EP300,ERK,FOXO3,HIF1A,JUN,MEF2D,NFAT5,NFE2L2,NFKB1,NFkB (complex),NPM1,NR4A1,RAC1,RAS,RELA,SIRT1,SMAD3,SMAD4,SP1,STAT3,TP53,p38 MAPK
F2DEGs for IPA, fdr0.1, lfc 1 - 2025-02-13 02:48 PM		ELAVL1		other		0.458		0.165	-0.163	2.56e-05	ABCA1,APOD,CCN2,CD63,CDH2,CEBPA,DCN,ELOVL6,GSK3B,HMOX1,LGALS9,LPL,PTMA,SOX4,STAT1,VCAM1,ZEB1	AR,CEBPA,CEBPB,ELAVL1,ESR2,IL6,NFE2L2,NFKB1,NFkB (complex),RELA,SMAD4,SP1,STAT3,TP53,YAP1,p38 MAPK
F2DEGs for IPA, fdr0.1, lfc 1 - 2025-02-13 02:48 PM		ATPase		group						2.65e-05	CTSK,MMP14,VCAM1
F2DEGs for IPA, fdr0.1, lfc 1 - 2025-02-13 02:48 PM		GFM2		translation regulator						2.65e-05	MT-CO2,MT-ND2,MT-ND5
F2DEGs for IPA, fdr0.1, lfc 1 - 2025-02-13 02:48 PM		PAX3		transcription regulator						2.71e-05	ANOS1,ANXA1,ARHGDIB,CDH2,CLDN5,CLU,COL1A2,DBN1,HSPG2,MCAM,SOX4,YWHAE
F2DEGs for IPA, fdr0.1, lfc 1 - 2025-02-13 02:48 PM		BHLHE40	2.143	transcription regulator		1.432	bias	0.455	-0.376	2.73e-05	ANXA1,BHLHE40,CAV1,CD74,CD82,CDH11,CP,ELF1,IL6ST,KRT18,KRT8,MEF2C,MMP14,SIAH2,STAT1,TGM2	Ap1,BHLHE40,CEBPB,CTNNB1,ESR2,IL10,IL1B,IL6,JUN,KLF6,NFKB1,NFKBIA,NFkB (complex),NOTCH1,RELA,STAT3,TNF,YAP1,estrogen receptor
F2DEGs for IPA, fdr0.1, lfc 1 - 2025-02-13 02:48 PM		bucladesine		chemical toxicant		1.101	bias	0.414	-0.445	2.74e-05	ABCA1,ANXA1,CAMK1G,CDH2,CLU,CYP19A1,FAH,FOXO1,GJA1,HMOX1,HSD3B2,ITGA1,ITGB2,MCAM,MMP14,TF,ZEB1	AR,CEBPA,CEBPB,DDIT3,ERK1/2,ESR1,ESR2,FOS,FOXO1,FOXO3,GATA4,IL6,JUN,MYC,NFKB1,PI3K (complex),PPARG,RELA,SMAD3,STAT3,TNF,YAP1,bucladesine,estrogen receptor
F2DEGs for IPA, fdr0.1, lfc 1 - 2025-02-13 02:48 PM		ACSL4		enzyme		0.378	bias	0.279	-0.361	2.78e-05	COL12A1,DLC1,FAH,KRT18,LAMB1,SERPINF1,STAT1	ACSL4,CEBPA,PPARG,PPARGC1A,SMAD3,SREBF1,insulin
F2DEGs for IPA, fdr0.1, lfc 1 - 2025-02-13 02:48 PM		streptozocin		chemical drug		0.458		0.102	0.07	2.83e-05	CCN2,CEBPA,CLU,COL12A1,CTSK,DNMT3B,ELOVL6,FOXO1,GSK3B,HMOX1,HSPG2,ITGB2,LPL,NFE2L2,SERPINF1,TXNIP,VCAM1	AKT,Ap1,CEBPA,ESR2,FOS,FOXO1,IFNG,JUN,MYC,NFE2L2,NFKB1,PGR,PPARG,PPARGC1A,RELA,SMAD3,SMAD4,SP1,SREBF1,STAT1,STAT3,TGFB1,TNF,YAP1,estrogen receptor,insulin,streptozocin
F2DEGs for IPA, fdr0.1, lfc 1 - 2025-02-13 02:48 PM		CSF2		cytokine	Activated	3.038	bias	0.602	0.94	2.97e-05	ABCA1,ANXA1,C3,CD63,CD74,CFH,CTSC,DNAJC5,EFEMP2,HMOX1,IFRD1,INPP5D,IRF2,MCM3,MMP14,PIM2,SPI1,TF,TGFBI,TGM2,TPM4	Ap1,CEBPB,CSF2,ESR2,FOXO1,IFNG,IL10,IL6,JUN,MYC,NFKB1,NFKBIA,NFkB (complex),RELA,STAT1,STAT3,TNF,YAP1,estrogen receptor,interferon alpha
F2DEGs for IPA, fdr0.1, lfc 1 - 2025-02-13 02:48 PM		IRS2		enzyme		0.436		0.113	0.141	3.09e-05	CCN2,CEBPA,COL6A1,FHL2,GJA1,HMOX1,LPL	CEBPA,FOS,IGF1R,INSR,IRS2,JUN,NFE2L2,NFKB1,NR1H4,NR3C1,PPARA,PPARG,PPARGC1A,RELA,SMAD3,SP1,SREBF1,STAT3,TP53,insulin,p38 MAPK
F2DEGs for IPA, fdr0.1, lfc 1 - 2025-02-13 02:48 PM		gentamicin C		chemical drug	Activated	2.646	bias	0.646	0.937	3.09e-05	ANXA1,ANXA2,CLU,CP,EFEMP2,MCM3,S100A10
F2DEGs for IPA, fdr0.1, lfc 1 - 2025-02-13 02:48 PM		GATA4		transcription regulator		0.626		0.166	0.064	3.15e-05	ACTG2,CCN2,COL1A2,CYP19A1,ECM2,GJA1,HSD3B2,KRT17,MEF2C,RYR2,TAGLN,TGFBI,TGM2,VCAM1	GATA4,NKX2-5,TBX5
F2DEGs for IPA, fdr0.1, lfc 1 - 2025-02-13 02:48 PM		phytohemagglutinin		chemical drug	Activated	3.873	bias	0.713	1.111	3.16e-05	ANOS1,C6,CDH11,CLIC2,COL1A2,FKBP9,GNAI1,HPGD,MIA,PLCD1,SKI,SOX4,SRSF1,STAT1,TEAD1
F2DEGs for IPA, fdr0.1, lfc 1 - 2025-02-13 02:48 PM		ezetimibe		chemical drug		0.555		-0.131	0.845	3.23e-05	ABCA1,CEBPA,HMOX1,IDI1,NFE2L2,TXNIP	AR,Ap1,JNK,LDL,NFE2L2,NFKB1,PPARG,PPARGC1A,STAT1,STAT3,YAP1,ezetimibe
F2DEGs for IPA, fdr0.1, lfc 1 - 2025-02-13 02:48 PM		RUNX2		transcription regulator		0.832	bias	0.424	-0.344	3.27e-05	CDH2,CEBPA,COL1A2,CYP19A1,FGFR2,HTRA1,MMP14,MYH11,SP7,TAGLN	CEBPA,CEBPB,CEBPD,EP300,EPAS1,HIF1A,JUN,MYOCD,NFKB1,NFkB (complex),NOTCH1,PPARG,PPARGC1A,RUNX2,SMAD2,SMAD3,SMAD4,SMAD7,SOX9,SP1,SRF,STAT3,TP53,VHL
F2DEGs for IPA, fdr0.1, lfc 1 - 2025-02-13 02:48 PM		TFE3		transcription regulator	Activated	2.828	bias	0.467	1.508	3.28e-05	CTSK,MT-CO1,MT-CYB,MT-ND1,MT-ND2,MT-ND5,PTMA,Urah
F2DEGs for IPA, fdr0.1, lfc 1 - 2025-02-13 02:48 PM		levodopa		chemical - endogenous mammalian		0.065		0.086	-0.354	3.4e-05	CAMK1G,CD63,CLDN5,CTSC,FAH,FOXO1,HEXB,MBNL2,MEF2C,MMP14,NSG2,PALM,PLEKHO2,S100A10,SIAH2,SLC29A3,SNCB,SP7,TAOK1,UBL3,ZEB1,ZFHX3,ZMYND8,ZNF385B
F2DEGs for IPA, fdr0.1, lfc 1 - 2025-02-13 02:48 PM		PLX5622		chemical drug	Inhibited	-2.727		-0.069	-2.474	3.41e-05	CP,GJA1,GRIN2A,HEXB,HSPG2,IL6ST,ITGB2,MFGE8,MMP14,NEFL,SERPINF1,SNCB,STAT1,VSIR
F2DEGs for IPA, fdr0.1, lfc 1 - 2025-02-13 02:48 PM		methylmercury		chemical toxicant		0.378		0.096	0.125	3.42e-05	BNIP3,CD63,HMOX1,MFGE8,PLS3,TXNIP,YWHAQ
F2DEGs for IPA, fdr0.1, lfc 1 - 2025-02-13 02:48 PM		pyridoxal		chemical - endogenous mammalian						3.42e-05	MT-CO1,MT-CO2,MT-CO3,MT-CYB,MT-ND1,MT-ND2,MT-ND4
F2DEGs for IPA, fdr0.1, lfc 1 - 2025-02-13 02:48 PM		TYA-018		chemical reagent		1.732	bias	0.533	-0.113	3.46e-05	BNIP3,CAV1,CBR4,CLU,DCN,FOXO3,HSPB8,ITGA1,LAMB1,RYR2,SCO2,TAGLN
F2DEGs for IPA, fdr0.1, lfc 1 - 2025-02-13 02:48 PM		NPM1		transcription regulator	Activated	2.714	bias	0.684	0.444	3.63e-05	CCN2,CDH11,CEBPA,COL12A1,COL6A2,GJA1,HMOX1,IL6ST,MEF2C,TGFBI,ZMYND8	AR,BRD4,CEBPA,E2F1,KLF4,MYC,NFKB1,NFkB (complex),NPM1,PPARG,RB1,RELA,RNA polymerase II,SMAD4,STAT3,TP53,ZEB1
F2DEGs for IPA, fdr0.1, lfc 1 - 2025-02-13 02:48 PM		PTEN		phosphatase		1.211		-0.066	1.516	3.63e-05	ALDH1A2,ANXA1,ATL1,C3,CDH2,CDH5,CEBPA,DEGS1,ELOVL6,FGFR2,FOXO1,FOXO3,HEXB,IDI1,IFRD1,MCAM,MMP14,MT-CO2,MT-CYB,MT-ND1,NFE2L2,SMAD1,SOX4,SRSF1,SULF2,TRAF4,VCAM1,ZEB1	AKT,Ap1,D-glucose,ESR1,ESR2,FOS,FOXM1,JUN,NFE2L2,PPARG,PPARGC1A,PTEN,RELA,SP1,STAT3,TNF,TP53,YAP1,estrogen receptor
F2DEGs for IPA, fdr0.1, lfc 1 - 2025-02-13 02:48 PM		butyric acid		chemical - endogenous mammalian		0.427		0.084	0.1	3.67e-05	ABCA1,ANXA1,ANXA2,CCN2,CD82,CDH11,CDH2,CLU,DNMT3B,E2F5,HSPG2,INPP5D,IRF2,KRAS,MT-CO2,RHOA,TBX2,TGFBI,TGM2,TUBA4A	AR,Ap1,CEBPB,FOXO3,JNK,JUN,NFE2L2,NR3C1,PGR,PPARG,PTGS2,RELA,SMAD4,SP1,STAT1,STAT3,TGFB1,TNF,TP53,YAP1,butyric acid,estrogen receptor
F2DEGs for IPA, fdr0.1, lfc 1 - 2025-02-13 02:48 PM		FOXO3	1.45	transcription regulator		1.565		0.147	1.069	3.68e-05	ANXA1,ANXA3,ATG4B,BNIP3,CAV1,CCN2,CDH5,FGFR2,FOXO1,FOXO3,ITGB2,MCAM,MEF2C,SCO2,SESN1,TXNIP,VCAM1	AR,CEBPB,E2F1,EZH2,FOXO1,FOXO3,JUN,NFKBIA,NR3C1,PDPK1,PPARG,PPARGC1A,RB1,RELA,SIRT1,STAT3,TNF,TP53,YAP1,estrogen receptor
F2DEGs for IPA, fdr0.1, lfc 1 - 2025-02-13 02:48 PM		columbamine		chemical - endogenous non-mammalian	Activated	2.449	bias	0.765	0.575	3.68e-05	CCN2,COL6A1,MT-CO3,MT-ND1,MT-ND2,MT-ND4
F2DEGs for IPA, fdr0.1, lfc 1 - 2025-02-13 02:48 PM		FSH		complex		0.284		0.225	-0.457	3.74e-05	ACTG2,CAMK4,CCN2,CDH2,CREBZF,CYP19A1,FOXG1,FOXO1,GBP1,GRIN2A,HSD3B2,KRT18,SH3BP4,SMAD1,STAT1,TF,TPM4,ZEB1	AR,CEBPA,CEBPD,CREB,ERK1/2,ESR1,ESR2,FOS,FSH,GATA4,JUN,MYC,NFKB1,PPARG,PPARGC1A,RELA,SMAD3,SMAD4,SMAD7,SP1,SREBF1,cyclic AMP,insulin
F2DEGs for IPA, fdr0.1, lfc 1 - 2025-02-13 02:48 PM		CCR2		g-protein coupled receptor	Activated	3	bias	0.499	1.504	3.79e-05	COL12A1,COL1A2,COL6A1,COL6A2,DCN,HSPG2,STAT1,TGFBI,TGM2	CCR2,IL4,IRF4,JUN,NR3C1,PGR,PPARG,SMAD4,SP1,STAT1,TGFB1,TP53
F2DEGs for IPA, fdr0.1, lfc 1 - 2025-02-13 02:48 PM		MEK		group		1.011		0.245	0.373	3.87e-05	CCN2,CD63,CDH2,CLU,COL1A2,DNMT3B,LAMB1,MMP14,NAGPA,PLCD1,PODXL,SLC43A3,SP7,SPRED2,STEAP4,ZEB1	AKT,Ap1,CTNNB1,CXCR4,EGFR,ERK,ESR2,FOS,FOXO3,ITGA5,JUN,MEK,NFE2L2,SIRT1,SP1,STAT3,TP53,estrogen receptor
F2DEGs for IPA, fdr0.1, lfc 1 - 2025-02-13 02:48 PM		SFN		other		0.585	bias	0.482	-0.486	3.92e-05	CDH2,JUP,KRT18,KRT8,ZEB1	CDKN1A,FOS,JUN,RB1,RELA,SFN,SP1,TP53,estrogen receptor
F2DEGs for IPA, fdr0.1, lfc 1 - 2025-02-13 02:48 PM		PI3K (family)		group		0.226	bias	0.386	-0.908	4.06e-05	ABCA1,FOXO1,FOXO3,HMOX1,NFE2L2,SIAH2,SOX4,TGM2,TXNIP	AKT,AR,Ap1,CTNNB1,ERK,ESR2,FOS,FOXO1,FOXO3,JUN,MYC,NFE2L2,NR3C1,PI3K (family),PPARG,PPARGC1A,SIRT1,SP1,STAT3,TP53,beta-estradiol
F2DEGs for IPA, fdr0.1, lfc 1 - 2025-02-13 02:48 PM		TNC		other		1.698	bias	0.403	0.721	4.19e-05	CDH11,COL1A2,EDNRA,HTRA1,MMP14,RHOA	MRTFA,PPARG,RHOA,SMAD1,STAT3,TNC,YAP1
F2DEGs for IPA, fdr0.1, lfc 1 - 2025-02-13 02:48 PM		EWSR1-FLI1		fusion gene/product		-1.852	bias	-0.431	-0.651	4.19e-05	CAV1,CCN2,EDNRA,HPGD,PDGFRL,SH3BP4,SYCP1,TAGLN
F2DEGs for IPA, fdr0.1, lfc 1 - 2025-02-13 02:48 PM		KLF4		transcription regulator	Activated	2.009	bias	0.371	0.753	4.28e-05	ALCAM,BCL11B,CBFA2T3,CEBPA,COL1A2,FARP1,FGFR2,KRT17,MEF2C,MYH11,SERPINH1,SMAD1,TAGLN,TEAD1,TF,VCAM1	Ap1,CEBPA,CEBPD,CREBBP,EP300,KLF4,NFE2L2,NR4A1,PPARG,RNA polymerase II,SMAD3,SMAD4,SMAD7,SMARCA2,SP1,SP3,histone H3,histone H4
F2DEGs for IPA, fdr0.1, lfc 1 - 2025-02-13 02:48 PM		IL13		cytokine		1.669	bias	0.337	0.228	4.33e-05	ABCA1,ALDH1A2,C3,CCN2,CEBPA,COL1A2,COL6A2,CP,CTSC,CTSK,HMOX1,HTRA1,JAKMIP2,MMP14,RHOA,RIN2,SERPINF1,SLC43A3,TGM2,VCAM1	AR,Ap1,CEBPB,ESR2,FOXO1,IL13,IL6,JNK,JUN,NFE2L2,NFKB1,PGR,PPARA,PPARG,RELA,SMAD4,SP1,STAT1,STAT3,TGFB1,TNF,YAP1,estrogen receptor
F2DEGs for IPA, fdr0.1, lfc 1 - 2025-02-13 02:48 PM		5-fluorouracil		chemical drug		0.721		-0.12	1.174	4.35e-05	ANXA2,BNIP3,CD82,CLU,COL1A2,FGFR2,FOXO1,HMOX1,KRAS,MT-CO1,MT-CO2,MT-ND4,SERPINB6,SESN1,SOX4,TMSB4X,TRAF4,TXNIP	5-fluorouracil,Ap1,CEBPB,CTNNB1,EP300,ESR1,FOXO1,FOXO3,IL1B,JUN,KLF6,NFKB1,NFKBIA,NFkB (complex),NOTCH1,NR3C1,PI3K (family),RELA,SIRT1,STAT3,TP53
F2DEGs for IPA, fdr0.1, lfc 1 - 2025-02-13 02:48 PM		HDAC1		enzyme		-0.372		-0.104	-0.069	4.45e-05	ALCAM,AMPD3,CEBPA,CHD5,COL1A2,CTSK,GSK3B,HMOX1,KRAS,KRT15,MCM3,MEF2C,MYL9,NUCB2,TAGLN,TBX2,TGM2	CEBPA,CEBPB,CREBBP,EP300,FOXO1,HDAC1,JUN,NCOA3,NFKB1,NFKBIA,NFkB (complex),PPARG,PPARGC1A,RELA,RNA polymerase II,SMAD3,SMARCA2,SP1,SREBF1,TP53,histone H3,histone H4,insulin
F2DEGs for IPA, fdr0.1, lfc 1 - 2025-02-13 02:48 PM		COL9A1		other		-1.982		-0.051	-1.881	4.54e-05	COL12A1,HSPG2,MFGE8,TGFBI
F2DEGs for IPA, fdr0.1, lfc 1 - 2025-02-13 02:48 PM		MT-TM		other						4.54e-05	MT-CO1,MT-CO2,MT-CYB,MT-ND1
F2DEGs for IPA, fdr0.1, lfc 1 - 2025-02-13 02:48 PM		ERG		transcription regulator		-0.673	bias	0.376	-1.905	4.61e-05	ABCA1,APOC1,CBR4,CDH2,DBN1,DOCK10,HPGD,LAMB1,MYO10,RBMS1,RHOA,SOX4,SYCP1,TECPR2,TESC,UPF3A,ZEB1,ZNF385A	CTNNB1,ERG,EZH2,JUN,MYC,PML,SND1,SP1
F2DEGs for IPA, fdr0.1, lfc 1 - 2025-02-13 02:48 PM		let-7 (includes others)		microrna	Inhibited	-2.135	bias	-0.721	0.417	4.76e-05	CBFB,CDH2,COL1A2,DDX18,DLC1,E2F5,FARP1,HMOX1,IGF2BP1,ITGA1,KRAS,MCM3,MT-ND4
F2DEGs for IPA, fdr0.1, lfc 1 - 2025-02-13 02:48 PM		let-7a-5p (and other miRNAs w/seed GAGGUAG)		mature microrna	Inhibited	-3.026	bias	-0.765	-0.412	4.79e-05	CDH2,CEBPA,COL1A2,CRTAP,HMOX1,IFRD1,IGF2BP1,ITGA1,KRAS,P3H1,RABGAP1L,TAGLN
F2DEGs for IPA, fdr0.1, lfc 1 - 2025-02-13 02:48 PM		SB203580		chemical drug	Inhibited	-2.975	bias	-0.609	-0.386	4.82e-05	ABCA1,ANXA1,ANXA3,ARHGDIB,C3,CCN2,CDH2,CLDN5,COL1A2,CTSK,EMP2,GJA1,HMOX1,IFI35,MYH11,S100A10,STAT1,TAGLN,TGM2,VCAM1	ESR2,FOS,GATA4,IL4,IRF4,JUN,MAPK14,MYC,NCOA3,NFE2L2,NR3C1,RELA,SB203580,SIRT1,SMAD2,SMAD3,SMAD4,SMAD7,SP1,STAT1,STAT3,TGFBR1,TNF,TP53,YAP1,estrogen receptor
F2DEGs for IPA, fdr0.1, lfc 1 - 2025-02-13 02:48 PM		fenamic acid		chemical reagent	Activated	2.619	bias	0.654	0.905	5.05e-05	ANXA1,ANXA2,CLU,CP,EFEMP2,MCM3,S100A10
F2DEGs for IPA, fdr0.1, lfc 1 - 2025-02-13 02:48 PM		triamterene		chemical drug	Activated	2.646	bias	0.677	0.856	5.05e-05	ANXA1,ANXA2,CLU,CP,EFEMP2,MCM3,S100A10
F2DEGs for IPA, fdr0.1, lfc 1 - 2025-02-13 02:48 PM		glucocorticoid		chemical drug		0		-0.008	0.028	5.06e-05	ANXA1,CCN2,CD74,CLDN5,CLIP2,CLU,CYP19A1,GBP1,HMOX1,INPP5D,KRT17,LPL,PER3,TXNIP,VCAM1	Ap1,CEBPB,ESR2,GATA4,IGF1,IL6,JUN,NFKB1,NFKBIA,NFkB (complex),RELA,RUNX2,SP1,STAT3,TNF,YAP1,estrogen receptor,glucocorticoid
F2DEGs for IPA, fdr0.1, lfc 1 - 2025-02-13 02:48 PM		mir-223		microrna		-0.846		-0.062	-0.62	5.24e-05	ABCA1,ALCAM,AMPD3,FOXO1,FOXO3,GSK3B,KRAS,LPL,MEF2C,PIK3R3,RHOA,STAT1,TGFBI,ZEB1	AKT,AR,Ap1,CEBPA,ESR2,FOS,FOXO1,JUN,NFE2L2,PPARG,PPARGC1A,SIRT1,SMAD3,SP3,SREBF1,insulin,mir-223
F2DEGs for IPA, fdr0.1, lfc 1 - 2025-02-13 02:48 PM		EDN1		cytokine	Activated	2.815	bias	0.587	1.163	5.25e-05	ANXA1,CCN2,CDH2,COL1A2,EDNRA,GJA1,MCAM,TGM2,TPM4,VCAM1,YWHAE,ZEB1	AR,Ap1,DDIT3,EDN1,ESR2,FOS,FOXO1,FOXO3,GATA4,HIF1A,JNK,JUN,MYC,NFAT5,NFE2L2,NFKB1,NKX2-5,PI3K (complex),PPARG,RAC1,RELA,SMAD3,STAT3,TBX5,YAP1
F2DEGs for IPA, fdr0.1, lfc 1 - 2025-02-13 02:48 PM		gefitinib		chemical drug		-0.894	bias	-0.255	-0.232	5.25e-05	C3,CDH2,FGFR2,GJA1,HMOX1,KRAS,MCM3,NFE2L2,SPRED2,STAT1,TGM2,VSIR	AR,Ap1,CEBPB,CTNNB1,ESR2,FOS,HIF1A,IL1B,IL6,Immunoglobulin,JUN,KLF6,MAPK (family),MYC,NFKB1,NFkB (complex),NOTCH1,NR4A1,SMAD3,SP1,STAT1,STAT3,YAP1,gefitinib
F2DEGs for IPA, fdr0.1, lfc 1 - 2025-02-13 02:48 PM		RGS5		enzyme						5.25e-05	C3,CD74,VCAM1	AR,CEBPA,ERK1/2,ESR1,GATA4,PPARG,RGS5
F2DEGs for IPA, fdr0.1, lfc 1 - 2025-02-13 02:48 PM		SLC25A5		transporter						5.25e-05	MT-CO2,MT-ND2,MT-ND5
F2DEGs for IPA, fdr0.1, lfc 1 - 2025-02-13 02:48 PM		KDM3A		transcription regulator	Activated	2.386	bias	0.691	0.738	5.36e-05	ALCAM,CCN2,HMOX1,MCAM,MYH11,TAGLN
F2DEGs for IPA, fdr0.1, lfc 1 - 2025-02-13 02:48 PM		birinapant		biologic drug		0.896		0.159	0.508	5.36e-05	CD74,MT-CO2,MT-CO3,MT-ND1,MT-ND2,MT-ND5
F2DEGs for IPA, fdr0.1, lfc 1 - 2025-02-13 02:48 PM		miR-338-3p (miRNAs w/seed CCAGCAU)		mature microrna	Inhibited	-2.4	bias	-0.765	-0.563	5.36e-05	COL1A2,CRTAP,CYP19A1,P3H1,SOX4,TAGLN
F2DEGs for IPA, fdr0.1, lfc 1 - 2025-02-13 02:48 PM		15-deoxy-delta-12,14 -PGJ 2		chemical - endogenous mammalian		-0.326		-0.107	0.033	5.39e-05	C3,CCN2,CDH5,COL1A2,CYP19A1,DNMT3B,HMOX1,LAMB1,MYH11,NFE2L2,PODXL,STAT1,VCAM1	15-deoxy-delta-12,14 -PGJ 2,Ap1,ERK,FOXO1,FOXO3,HIF1A,JUN,NFE2L2,NFKB1,NFKBIA,NFkB (complex),NOTCH1,PPARA,PPARG,RELA,SIRT1,SP1,STAT3,TP53,p38 MAPK
F2DEGs for IPA, fdr0.1, lfc 1 - 2025-02-13 02:48 PM		ethanol		chemical - endogenous mammalian		0.802	bias	0.286	-0.421	5.54e-05	ABCA1,ARHGDIB,CAMK4,CCN2,CDH2,CEBPA,CLU,COL1A2,COL6A1,GNAI1,GRIN2A,HMOX1,MEF2C,MT-CO2,NFE2L2,NR2F1,SH3BGRL,STAT1,TGM2,VCAM1,ZEB1	AR,Ap1,CTNNB1,DDIT3,FOXO1,FOXO3,IL1B,JNK,JUN,KLF6,NFE2L2,NFKB1,NFkB (complex),NOTCH1,PI3K (complex),PPARG,RELA,SIRT1,STAT3,TNF,YAP1,estrogen receptor,ethanol
F2DEGs for IPA, fdr0.1, lfc 1 - 2025-02-13 02:48 PM		HDAC3		transcription regulator		-0.342		-0.163	0.018	5.64e-05	CD82,CDH2,COL1A2,ELOVL6,HMOX1,JUP,LGALS9,TAGLN,TBX2	Ap1,CEBPB,CTNNB1,FOXO1,HDAC3,IL1B,KLF6,MYOCD,NFKB1,NFkB (complex),NOTCH1,PGR,PPARA,PPARG,RELA,RUNX2,SMAD2,SMAD3,SMAD4,SP1,STAT1,STAT3,TGFB1,TGFB2,VHL
F2DEGs for IPA, fdr0.1, lfc 1 - 2025-02-13 02:48 PM		mirdametinib		chemical drug		-0.553		-0.098	-0.265	5.64e-05	ABCA1,AGRN,COL6A2,HSPG2,LAMB1,SOX3,TF,TGFBI,VCAM1
F2DEGs for IPA, fdr0.1, lfc 1 - 2025-02-13 02:48 PM		filgrastim		biologic drug		-1.26		-0.184	-0.489	5.83e-05	ANXA1,ANXA3,ATP1A3,CD74,CLU,DLC1,GBP1,HPGD,MEF2C,MPEG1,MYO10,PIM2,RABGAP1L,S100A10,STAT1,SULF2,TAF4,ZBTB20
F2DEGs for IPA, fdr0.1, lfc 1 - 2025-02-13 02:48 PM		LRIG1		other						5.99e-05	MT-CO2,MT-CO3,MT-ND2,MT-ND4
F2DEGs for IPA, fdr0.1, lfc 1 - 2025-02-13 02:48 PM		LIN28B		other		1.912	bias	0.338	1.025	6.08e-05	CCN2,CDH2,CDH5,CLDN5,MMP14,ZBTB20,ZEB1	LIN28B,MRTFA,SMAD7,SRF,STAT3,WWTR1,YAP1
F2DEGs for IPA, fdr0.1, lfc 1 - 2025-02-13 02:48 PM		FOXA1		transcription regulator	Inhibited	-2.736	bias	-0.276	-1.981	6.09e-05	ACTG2,ANXA1,BHLHE40,CDH2,FGFR2,FOXO3,HMOX1,MYH11,MYL9,SIAH2,TAGLN,TF,WSB1	AR,CEBPA,FOXA1,FOXA2,JUN,NFKB1,RNA polymerase II,SMAD3,SP1,STAT3
F2DEGs for IPA, fdr0.1, lfc 1 - 2025-02-13 02:48 PM		DYSF	1.718	other						6.15e-05	ABCA1,ANXA1,ANXA2,CAV1,CD53,CD74,ELOVL6,GPAT3
F2DEGs for IPA, fdr0.1, lfc 1 - 2025-02-13 02:48 PM		BAG3		other						6.27e-05	BNIP3,CAV1,CBR4,CLU,DCN,FOXO3,HSPB8,ITGA1,LAMB1,RYR2,SCO2,TAGLN	BAG3,CEBPB,FOXO3,JUN,NR3C1,RELA,TP53
F2DEGs for IPA, fdr0.1, lfc 1 - 2025-02-13 02:48 PM		cholesterol		chemical - endogenous mammalian		0.683	bias	0.257	-0.228	6.34e-05	ABCA1,ARPC1B,CAV1,CTSK,GNAI1,IDI1,LPL,MMP14,MYH11,RHOA,SC5D,VCAM1,ZFPM2	APOE,Ap1,CCL2,CTNNB1,EP300,LDL,MYC,NFKB1,NR4A1,PPARGC1A,RELA,SMAD3,SMAD4,SP1,SREBF1,SREBF2,STAT1,STAT3,YAP1,cholesterol
F2DEGs for IPA, fdr0.1, lfc 1 - 2025-02-13 02:48 PM		APOE		transporter		-1.049	bias	-0.461	0.379	6.45e-05	ABCA1,ANGPTL4,APOD,CAMK1,CAV1,CCN2,CLU,CTSK,HMOX1,HSPG2,LPL,SMAD1,SP7,STAT1,TNIP1,TXNIP,VCAM1	APOE,CCL2,FOXO1,HIF1A,IFNG,JUN,MYC,NFE2L2,NFKB1,NFkB (complex),NOTCH1,RELA,SP1,STAT1,STAT3,TNF,TP53,YAP1,estrogen receptor,p38 MAPK
F2DEGs for IPA, fdr0.1, lfc 1 - 2025-02-13 02:48 PM		inosine		chemical - endogenous mammalian	Activated	2.599	bias	0.574	1.107	6.66e-05	ALCAM,ANTXR2,ANXA1,ANXA2,ARPC1B,C3,CD63
F2DEGs for IPA, fdr0.1, lfc 1 - 2025-02-13 02:48 PM		GATA3		transcription regulator		-0.947		0.08	-1.218	6.87e-05	ANGPTL4,BCL11B,CDH2,CEBPA,CYP19A1,ELOVL6,KMT2E,KRT17,MYO10,SPI1,TGM2,VCAM1,VSIR	CREBBP,EP300,GATA3,NOTCH1,RELA,SMAD2,SMAD3,SMAD4,SMARCA2,SP1,histone H4
F2DEGs for IPA, fdr0.1, lfc 1 - 2025-02-13 02:48 PM		IgG		complex	Inhibited	-2.091		-0.196	-1.422	7e-05	BHLHE40,C3,CDH2,CLDN5,CTSC,DEGS1,FOXO1,INPP5D,ITGB2,KRT15,KRT18,PLS3,SERPINF1,STAT1,TNIP1,VCAM1	FOXO1,HIF1A,IFNG,IL4,IRAK1,IRF4,IgG,Immunoglobulin,JUN,MYC,NFKB1,NR3C1,NR4A1,RARA,RELA,SMAD3,STAT1,STAT3,TNF,TP53,YAP1,estrogen receptor
F2DEGs for IPA, fdr0.1, lfc 1 - 2025-02-13 02:48 PM		NR1H		group		1.973		-0.213	2.636	7.27e-05	ABCA1,ALDH1A2,APOC1,APOD,C3,CAV1,EDNRA,ELOVL6,LPL,MED1	CTNNB1,FOS,JUN,LDLR,NFE2L2,NFkB (complex),NR1H,SMAD3,SP1,SREBF1,SREBF2,STAT1,STAT3,cholesterol
F2DEGs for IPA, fdr0.1, lfc 1 - 2025-02-13 02:48 PM		LEP		growth factor		1.729	bias	0.341	0.345	7.5e-05	ANGPTL4,CAV1,CD63,CYP19A1,ELOVL6,FBP2,FGFR2,FOXO3,GSK3B,LPL,MMP14,MT-CO3,MT-CYB,MT-ND1,MT-ND4,SC5D,SPI1,STEAP4,TAGLN,VCAM1	ADIPOQ,AKT,Ap1,CEBPA,CTNNB1,ESR2,FOS,FOXO1,JUN,LEP,NFE2L2,NFKB1,PPARA,PPARG,PPARGC1A,RELA,SMAD3,SP1,SREBF1,STAT1,Scd1,insulin
F2DEGs for IPA, fdr0.1, lfc 1 - 2025-02-13 02:48 PM		CTBP2		transcription regulator						7.67e-05	ABCA1,CDH5,JUP,KRT8,NEFL
F2DEGs for IPA, fdr0.1, lfc 1 - 2025-02-13 02:48 PM		VGLL3		other		1.528	bias	0.43	0.584	7.67e-05	CCN2,COL12A1,COL1A2,SOX4,STAT1
F2DEGs for IPA, fdr0.1, lfc 1 - 2025-02-13 02:48 PM		WNT3A		cytokine		1.195	bias	0.323	-0.072	7.94e-05	CAMK4,CCN2,CDH2,CEBPA,COL1A2,DCN,FHL2,GSK3B,IGF2BP1,MEF2C,MMP14,RHOA,SOX4,SP7,TXNIP,VCAM1	AR,Ap1,CEBPB,CREBBP,CTNNB1,EP300,FOXO1,JNK,JUN,LRP6,MYC,NCOA3,NFE2L2,NFKB1,NR4A1,PPARG,SMAD3,SMAD4,SP1,TCF,TCF7L2,WNT3A,YAP1
F2DEGs for IPA, fdr0.1, lfc 1 - 2025-02-13 02:48 PM		docosahexaenoic acid		chemical drug		0.033	bias	-0.29	0.974	8.05e-05	ABCA1,CCN2,CEBPA,ELOVL6,FOXO1,FOXO3,HMOX1,HPGD,NFE2L2,SERPINH1,VCAM1	AKT,AR,Ap1,DDIT3,ESR2,FOS,FOXO1,GATA4,JNK,JUN,NFE2L2,PKC,PPARA,PPARG,RELA,SIRT1,SP1,YAP1,docosahexaenoic acid,palmitic acid
F2DEGs for IPA, fdr0.1, lfc 1 - 2025-02-13 02:48 PM		PSEN1		peptidase		-0.64		-0.091	-0.418	8.19e-05	ATP1A3,BASP1,C3,CD74,CDH2,CTSC,DNAJC5,FOXO3,GJA1,GRIN2A,MT-CO1,PER3,RYR2,SNCB,TOP2B,TXN,YWHAE	APP,AR,Ap1,CEBPA,CREBBP,EGR1,ESR2,FOS,HSF1,JUN,MAPT,MYC,NFE2L2,NFKB1,NFKBIA,NFkB (complex),PPARG,PSEN1,RELA,SMAD3,SMAD4,SOD1,STAT3
F2DEGs for IPA, fdr0.1, lfc 1 - 2025-02-13 02:48 PM		methotrexate		chemical drug		-0.393		-0.161	0.224	8.19e-05	ABCA1,APOC1,C3,C6,CDH11,CDH2,CFH,CTSK,CYP19A1,GJA1,HMOX1,ITGA1,LPL,MMP14,SP7,VCAM1	AR,Ap1,CEBPB,ESR2,FOS,IL17A,IL6,JNK,JUN,NFE2L2,NFKB1,PPARG,RELA,SP1,STAT1,STAT3,TNF,TP53,YAP1,estrogen receptor,methotrexate,p38 MAPK
F2DEGs for IPA, fdr0.1, lfc 1 - 2025-02-13 02:48 PM		CLOCK		transcription regulator		-0.213		-0.074	0.008	8.36e-05	ANGPTL4,BHLHE40,CBFB,CCN2,CEBPA,ELOVL6,ESYT1,GJA1,MYLK,PDP2,PER3,UBL3,ZEB1	BMAL1,CEBPA,CLOCK,NFE2L2,PPARG,PPARGC1A,SMAD3,SREBF1,insulin
F2DEGs for IPA, fdr0.1, lfc 1 - 2025-02-13 02:48 PM		insulin		group		1.528		0.188	0.807	8.65e-05	ABCA1,ANGPTL4,CCN2,CEBPA,COL1A2,COL6A1,CYP19A1,ELOVL6,FBP2,FOXO1,FOXO3,GSK3B,HMOX1,HSD3B2,IL6ST,ITGA1,LAMB1,LPL,MT-ND1,NUCB2,RHOA,SERPINF1,STAT1,TF,TGFBI	AGT,Ap1,D-glucose,ESR1,FOXO1,HIF1A,JUN,NFE2L2,NR1H4,NR3C1,PGR,PPARA,PPARG,PPARGC1A,RELA,SMAD3,SMAD4,SP1,STAT1,TGFB1,YAP1,insulin
F2DEGs for IPA, fdr0.1, lfc 1 - 2025-02-13 02:48 PM		SMAD2		transcription regulator		1.071	bias	0.291	0.26	8.69e-05	CCN2,CDH2,CDH5,COL1A2,HMOX1,INPP5D,SYT2,SYT9,ZEB1	AR,Ap1,CEBPA,CEBPD,EP300,NFKB1,NFkB (complex),NOTCH1,NR4A1,RELA,SMAD2,SMAD3,SMAD4,SMAD7,SP1,STAT3,TGFBR1,YAP1
F2DEGs for IPA, fdr0.1, lfc 1 - 2025-02-13 02:48 PM		SNAI2		transcription regulator		-0.129		0.012	-0.163	8.69e-05	CCN2,CDH2,HPGD,JUP,KRT18,MEF2C,MMP14,SP7,TAGLN	AKT,Ap1,CEBPB,CTNNB1,ESR2,FOS,JUN,MRTFA,MYOCD,NFE2L2,NOTCH1,RUNX2,SMAD3,SMAD7,SNAI2,SOX9,SRF,STAT3,VHL,WWTR1,YAP1
F2DEGs for IPA, fdr0.1, lfc 1 - 2025-02-13 02:48 PM		AZD8055		chemical drug		0.2		-0.116	0.455	8.94e-05	COL1A2,FOXO1,FOXO3,HSD3B2,PIK3R3
F2DEGs for IPA, fdr0.1, lfc 1 - 2025-02-13 02:48 PM		mir-155		microrna	Inhibited	-2.418	bias	-0.286	-1.532	8.98e-05	ANXA2,CDH2,CDH5,CEBPA,FOXO3,HMOX1,INPP5D,ITGB2,SPI1,STAT1	AR,CEBPA,CEBPD,CTNNB1,ERK,FOXO1,FOXO3,IgG,NFKB1,NFkB (complex),RELA,SIRT1,SMAD2,SMAD3,SMAD4,SMAD7,SP1,STAT1,STAT3,TP53,mir-155
F2DEGs for IPA, fdr0.1, lfc 1 - 2025-02-13 02:48 PM		sulforafan		chemical drug		1.388		0.086	1.08	9.07e-05	C3,CIC,GABPB1,GSK3B,HMOX1,IL6ST,KRT17,MMP14,NFE2L2,SPRED2,SULF2,TEAD1,VCAM1,ZEB1	AKT,AR,Ap1,CEBPA,ERK1/2,ESR1,ESR2,ETS1,FOS,GATA4,JUN,JUND,KEAP1,NFE2L2,NFKB1,NFkB (complex),PPARG,RUNX2,SMAD3,sulforafan
F2DEGs for IPA, fdr0.1, lfc 1 - 2025-02-13 02:48 PM		CSRP3		other						9.1e-05	KRT18,KRT8,TXNIP
F2DEGs for IPA, fdr0.1, lfc 1 - 2025-02-13 02:48 PM		MED28		other						9.1e-05	ACTG2,MYH11,TAGLN
F2DEGs for IPA, fdr0.1, lfc 1 - 2025-02-13 02:48 PM		POLRMT		enzyme						9.1e-05	MT-CO1,MT-CYB,MT-ND1
F2DEGs for IPA, fdr0.1, lfc 1 - 2025-02-13 02:48 PM		PPARG		ligand-dependent nuclear receptor		1.972		0.241	0.96	9.17e-05	ABCA1,ALDH1A2,ANGPTL4,C3,CAV1,CCN2,CEBPA,COL1A2,CYP19A1,ELOVL6,FBP2,HMOX1,KRT18,LPL,MMP14,NFE2L2,TAGLN,VCAM1,VSIR,YWHAE	Ap1,CEBPA,EP300,HIF1A,JUN,NFE2L2,NR1H,NR3C1,NR4A1,PGR,PPARG,RELA,SMAD3,SMAD4,SP1,STAT1,TGFB1,pioglitazone,rosiglitazone,troglitazone
F2DEGs for IPA, fdr0.1, lfc 1 - 2025-02-13 02:48 PM		ID2		transcription regulator		0.632		-0.103	0.96	9.23e-05	CBFA2T3,FOXO1,FOXO3,ITGA1,KLF7,LMO4,MCAM,SOX4,TF,TRAF4,VCAM1,ZEB1	AKT,Ap1,ESR2,FOS,ID2,ID3,JUN,NFE2L2,TCF12,TCF3
F2DEGs for IPA, fdr0.1, lfc 1 - 2025-02-13 02:48 PM		VHL		transcription regulator		-1.187	bias	-0.318	-0.481	9.26e-05	BHLHE40,BNIP3,CAV1,CCN2,CDH2,COL1A2,HMOX1,MMP14,SFMBT1,TAGLN,VCAM1	AR,Ap1,CTNNB1,EP300,EPAS1,HIF1A,JUN,LDL,NFKB1,NR4A1,PPARGC1A,SMAD2,SMAD3,SMAD4,SP1,STAT1,STAT3,VHL,YAP1
F2DEGs for IPA, fdr0.1, lfc 1 - 2025-02-13 02:48 PM		IgE		complex	Activated	2.514	bias	0.564	0.488	9.35e-05	ANXA1,C3,CAV1,CD53,CD74,CEBPA,CTSK,E2F5,FHL2,HIP1R,HMOX1,KRAS,PIM2,SEMA7A,VCAM1	Ap1,CEBPB,CREB1,ESR2,FOXO3,IL2,IL4,IL6,IRF4,IgE,JUN,NFKB1,NFKBIA,NFkB (complex),NR3C1,RELA,STAT1,STAT3,TP53,YAP1,interferon alpha
F2DEGs for IPA, fdr0.1, lfc 1 - 2025-02-13 02:48 PM		NPC1		transporter	Inhibited	-2.416	bias	-0.383	-1.383	9.46e-05	ABCA1,CAV1,CD63,CD74,CTSF,CTSK,IDI1,LPL,MMP14,STAT1	Ap1,CD40LG,CEBPB,ESR2,IL6,JUN,NFE2L2,NFKB1,NFkB (complex),NPC1,NR1H,RELA,SP1,SREBF2,STAT3,TP53,YAP1,cholesterol,p38 MAPK
F2DEGs for IPA, fdr0.1, lfc 1 - 2025-02-13 02:48 PM		TSC1		other		-1.044		-0.129	-0.639	9.46e-05	CAV1,CCN2,CLIC1,CTSK,FOXO1,FOXO3,HEXB,HMOX1,LECT2,STAT1	AR,ERK,FOXO1,FOXO3,HIF1A,JUN,NFAT5,NFE2L2,NFKB1,PPARG,PPARGC1A,RAC1,RELA,SIRT1,SP1,STAT3,TFEB,TP53,TSC1,TSC2,p38 MAPK
F2DEGs for IPA, fdr0.1, lfc 1 - 2025-02-13 02:48 PM		AGN194204		chemical drug	Activated	2.143	bias	0.461	0.629	9.62e-05	ABCA1,ANGPTL4,ANXA2,CEBPA,COL6A2,DCN,GJA1,GNAI1,IDI1,ITGB2,LPL,TRAF4	AGN194204,CTNNB1,JUN,MYC,NFKB1,TCF,YAP1
F2DEGs for IPA, fdr0.1, lfc 1 - 2025-02-13 02:48 PM		valproic acid		chemical drug		0.216		0.017	0.16	9.62e-05	AHI1,AMPD3,ANTXR2,CEBPA,CYP19A1,CYP2R1,ELF1,ELOVL6,HMOX1,IDI1,LMO1,MCM3,SC5D,SERPINH1,SIAH2,SPI1,SRSF1,TGM2,ZEB1	CEBPB,CREB,CREBBP,CTNNB1,EP300,FOXO1,HDAC1,JUN,MYC,NCOA3,NFKB1,RELA,SP1,SP3,TCF,TP53,YAP1,valproic acid
F2DEGs for IPA, fdr0.1, lfc 1 - 2025-02-13 02:48 PM		ARHGDIG		other	Inhibited	-2	bias	-0.765	-0.469	9.85e-05	ALCAM,ANXA1,JUP,PLCD1
F2DEGs for IPA, fdr0.1, lfc 1 - 2025-02-13 02:48 PM		GPI		enzyme		1.179	bias	0.255	0.683	9.85e-05	CAV1,RHOA,STEAP4,ZEB1	GPI,HIF1A,JUN,MRTFA,NFAT5,NFKB1,PPARG,RAC1,RELA,RHOA,SMAD1,STAT3,TNF,YAP1,estrogen receptor
F2DEGs for IPA, fdr0.1, lfc 1 - 2025-02-13 02:48 PM		ADIPOQ		other		0.168		0.046	0.042	0.000101	APOC1,CCN2,CEBPA,COL6A2,CYP19A1,DCN,FGFR2,GSK3B,HMOX1,LAMB1,LPL,SP7,SPI1,VCAM1	ADIPOQ,CEBPB,CTNNB1,ESR2,HIF1A,IL1B,IL6,KLF6,NFE2L2,NFKB1,NFkB (complex),NOTCH1,NR1H4,NR3C1,PPARA,PPARG,PPARGC1A,RELA,STAT3,YAP1,aldosterone
F2DEGs for IPA, fdr0.1, lfc 1 - 2025-02-13 02:48 PM		epicatechin		chemical drug		1.414	bias	0.33	0.48	0.000101	ANGPTL4,COL1A2,ELOVL6,LAMB1,LPL,NFE2L2,NT5C2,SULF2
F2DEGs for IPA, fdr0.1, lfc 1 - 2025-02-13 02:48 PM		SIRT2		transcription regulator		-0.218		0.116	-0.446	0.000104	CCN2,COL1A2,IDI1,KRT15,SC5D	AR,SIRT2,SMAD2,SMAD3,SMAD4,SP1,STAT3
F2DEGs for IPA, fdr0.1, lfc 1 - 2025-02-13 02:48 PM		BMP6		growth factor		-0.61	bias	0.328	-1.465	0.000108	ALDH1A2,CCN2,CHD3,CYP19A1,E2F5,HMOX1,TAGLN,ZEB1	AR,BMP6,CEBPA,CEBPB,ERK1/2,ESR1,ESR2,FOXO1,GATA4,IL6,NFKB1,NOTCH1,PPARG,PPARGC1A,RELA,SIRT1,SMAD2,SMAD3,SMAD4,SP1,STAT3,YAP1
F2DEGs for IPA, fdr0.1, lfc 1 - 2025-02-13 02:48 PM		WNT5A		growth factor		-1.688		-0.09	-1.392	0.000109	ARHGDIB,CAMK4,CYP19A1,FAM234B,GJA1,GSK3B,HMOX1,IRF2,MMP14,SIAH2,STAT1,ZNF385B	AKT,Ap1,CTNNB1,ESR2,FOS,FZD9,HIF1A,JUN,MYC,NFAT5,NFE2L2,NFKB1,RAC1,RELA,SMAD3,STAT3,TNF,WNT5A,YAP1,estrogen receptor
F2DEGs for IPA, fdr0.1, lfc 1 - 2025-02-13 02:48 PM		DDIT3		transcription regulator		0.943		0.167	0.451	0.00011	CA6,CEBPA,FOXO1,HMOX1,NFE2L2,SRSF1,TGM2,TXNIP,ZNF827	CEBPB,CREBBP,CTNNB1,DDIT3,EP300,FOXO1,IFNG,IL1B,KLF6,MYC,NCOA3,NFKB1,NFkB (complex),NOTCH1,PPARG,SMAD2,SMAD3,SP1,STAT1,STAT3,TGFB2
F2DEGs for IPA, fdr0.1, lfc 1 - 2025-02-13 02:48 PM		tamoxifen		chemical drug		-1.525		0.025	-1.611	0.000111	C3,CAV1,CDH11,CDH2,CLU,COL1A2,DNMT3B,FGFR2,FHL2,HMOX1,KRT18,KRT8,MT-CO1,NFE2L2,TAGLN,TXN	AR,Ap1,CEBPA,FOXO1,JUN,NFKB1,NFKBIA,NFkB (complex),PGR,PPARA,PPARG,RELA,SMAD4,SP1,STAT1,STAT3,TGFB1,TP53,tamoxifen
F2DEGs for IPA, fdr0.1, lfc 1 - 2025-02-13 02:48 PM		LDLR		transporter		-0.017		0.037	-0.106	0.000113	ABCA1,ALCAM,CEBPA,CTSC,ELOVL6,GJA1,HSPG2,LPL,MFGE8,MMP14,SC5D,SP7,VCAM1	APOE,CTNNB1,JUN,LDLR,MYC,NFE2L2,NFKB1,NR1H,RELA,SP1,SREBF1,SREBF2,STAT3,TCF,TNF,YAP1,cholesterol,estrogen receptor
F2DEGs for IPA, fdr0.1, lfc 1 - 2025-02-13 02:48 PM		FGF10		growth factor	Activated	2.207	bias	0.735	0.586	0.000117	ANXA1,ANXA2,ANXA3,CYP19A1,FGFR2,MMP14	AR,CEBPA,CTNNB1,EGFR,ERK1/2,ESR1,FGF10,FOXO3,GATA4,PPARG,SP1,STAT3,estrogen receptor
F2DEGs for IPA, fdr0.1, lfc 1 - 2025-02-13 02:48 PM		MITF		transcription regulator	Activated	2.512	bias	0.629	0.472	0.000118	ALCAM,CDH2,CTSK,GAPDHS,HPGD,ITPKB,IVNS1ABP,MMP14,SERPINF1,SH3BP4,TBX2,TXNIP,UBL3
F2DEGs for IPA, fdr0.1, lfc 1 - 2025-02-13 02:48 PM		SP1		transcription regulator	Activated	3.238	bias	0.638	1.172	0.00012	ABCA1,ANK1,CAV1,CCN2,CDH2,CDH5,CEBPA,COL1A2,CYP19A1,DLC1,GJA1,HMOX1,KRT18,LPL,MMP14,MYH11,MYLK,PABPC1,SOX4,STAT1,TAGLN,TEAD1	AR,CEBPA,CEBPD,CTNNB1,FOXO1,HIF1A,JUN,NFKB1,NFkB (complex),NOTCH1,NR4A1,RAS,RELA,SMAD2,SMAD3,SMAD4,SMAD7,SP1,SRF,STAT3,TP53,VEGFA,YAP1
F2DEGs for IPA, fdr0.1, lfc 1 - 2025-02-13 02:48 PM		SRF		transcription regulator	Activated	2.078	bias	0.399	0.729	0.000122	ACTG2,CCN2,CLDN5,E2F5,EPX,FHL2,HMOX1,HSPG2,ITGA1,LPL,MYH11,MYL9,MYLK,SKI,TAGLN,TPM4	MRTFA,MRTFB,NCOA3,SRF,YAP1
F2DEGs for IPA, fdr0.1, lfc 1 - 2025-02-13 02:48 PM		GHRL		growth factor		0.728		0.126	0.378	0.000124	CDH5,CEBPA,FOXO1,GSK3B,LPL,MT-CYB,MT-ND2,RSRP1	ADIPOQ,AR,CEBPA,CEBPB,CTNNB1,GHRL,LEP,NFKB1,NFkB (complex),PPARG,PPARGC1A,RELA,SMAD3,SMAD4,SP1,SREBF1,STAT3,growth hormone,insulin
F2DEGs for IPA, fdr0.1, lfc 1 - 2025-02-13 02:48 PM		miR-29b-3p (and other miRNAs w/seed AGCACCA)		mature microrna		-1.246	bias	-0.765	0.86	0.000124	ANGPTL4,CDH2,COL1A2,CRTAP,DNMT3B,P3H1,SERPINH1,WBP11	AR,CEBPA,NFE2L2,NFKB1,NFKBIA,NFkB (complex),SMAD,SMAD3,SMAD4,SMAD7,STAT3,TGF beta,miR-29b-3p (and other miRNAs w/seed AGCACCA)
F2DEGs for IPA, fdr0.1, lfc 1 - 2025-02-13 02:48 PM		NGF		growth factor	Activated	2.763	bias	0.483	1.199	0.000127	AGRN,ANXA2,CAV1,DPYSL5,FAH,GRIN2A,GSK3B,HMOX1,IFRD1,ITGA1,MAPK8IP3,MT-CO1,TXN	APP,Ap1,CREBBP,CTNNB1,EGR1,ESR2,FOS,GATA4,JUN,MAPK14,MAPT,MYC,NCOA3,NFE2L2,NFKBIA,NGF,NR3C1,RELA,SIRT1,SMAD3,SP1,STAT3,beta-estradiol
F2DEGs for IPA, fdr0.1, lfc 1 - 2025-02-13 02:48 PM		NTRK1		kinase		-0.607		-0.036	-0.473	0.000128	ADAMTSL2,C3,CAVIN1,COL12A1,COL1A2,FGFR2,HTRA1,LMO4,MYL9,MYO10,SCO2,SERPINH1,SYT9,TXNIP
F2DEGs for IPA, fdr0.1, lfc 1 - 2025-02-13 02:48 PM		ceruletide		biologic drug	Activated	2.828	bias	0.635	1.031	0.000132	ANXA2,CAVIN1,CLIC1,HMOX1,KRAS,KRT18,KRT8,ZFHX3
F2DEGs for IPA, fdr0.1, lfc 1 - 2025-02-13 02:48 PM		THZ1		chemical drug	Inhibited	-3.162	bias	-0.683	-1.001	0.000134	ADAMTSL2,ANXA1,CCN2,CLU,COL12A1,COL1A2,KRT18,KRT8,PDGFRL,SERPINF1	FOS,JUN,RELA,SP1,THZ1,TP53,estrogen receptor
F2DEGs for IPA, fdr0.1, lfc 1 - 2025-02-13 02:48 PM		ACVRL1		kinase		0.73		0.235	0.214	0.000137	JUP,SMAD1,STAT1,TAGLN,VCAM1	ACVRL1,GATA4,RUNX2,SMAD1
F2DEGs for IPA, fdr0.1, lfc 1 - 2025-02-13 02:48 PM		indomethacin		chemical drug		1.708		0.202	1.041	0.000141	ANXA1,ANXA2,CEBPA,CLU,CP,EFEMP2,HMOX1,KRT8,LPL,MCM3,MMP14,S100A10,YWHAE	Ap1,CEBPB,CREBBP,ESR2,HSF1,IL6,JUN,NFKB1,NFkB (complex),PPARG,PTGS2,RELA,STAT3,TNF,TP53,YAP1,estrogen receptor,indomethacin
F2DEGs for IPA, fdr0.1, lfc 1 - 2025-02-13 02:48 PM		COP1		enzyme		1.89	bias	0.287	1.13	0.000141	C3,CBFA2T3,GJA1,HSPB8,LPL,SOX3,TSKU
F2DEGs for IPA, fdr0.1, lfc 1 - 2025-02-13 02:48 PM		cholic acid		chemical - endogenous mammalian	Activated	2.596		0.18	2.13	0.000141	ABCA1,HMOX1,KRT18,KRT8,LPL,MDK,TAGLN	CREBBP,ELAVL1,EP300,NFKBIA,NFkB (complex),PRKCZ,SP1,STAT3,cholic acid
F2DEGs for IPA, fdr0.1, lfc 1 - 2025-02-13 02:48 PM		benzene		chemical toxicant		0		0.067	-0.164	0.000143	BNIP3,CD63,MFGE8,PLS3,TXNIP,YWHAQ
F2DEGs for IPA, fdr0.1, lfc 1 - 2025-02-13 02:48 PM		hexachlorobenzene		chemical toxicant	Activated	2.449	bias	0.658	0.838	0.000143	ANXA1,ANXA2,CLU,CP,EFEMP2,S100A10
F2DEGs for IPA, fdr0.1, lfc 1 - 2025-02-13 02:48 PM		tetrabromobisphenol A		chemical toxicant	Activated	2.449	bias	0.765	0.575	0.000143	CCN2,COL12A1,COL1A2,COL6A1,ITGA1,SERPINH1	AR,CEBPA,CEBPD,CTNNB1,GATA4,NFKBIA,RUNX2,SMAD,SMAD1,SMAD2,SMAD3,SMAD4,SMAD7,SP1,STAT3,TGFBR2,tetrabromobisphenol A
F2DEGs for IPA, fdr0.1, lfc 1 - 2025-02-13 02:48 PM		trichloroethylene		chemical toxicant		0		0.067	-0.164	0.000143	BNIP3,CD63,MFGE8,PLS3,TXNIP,YWHAQ
F2DEGs for IPA, fdr0.1, lfc 1 - 2025-02-13 02:48 PM		MIA	2.352	other						0.000144	CDH2,MIA,MMP14
F2DEGs for IPA, fdr0.1, lfc 1 - 2025-02-13 02:48 PM		SOX18		transcription regulator						0.000144	IL6ST,MCAM,VCAM1
F2DEGs for IPA, fdr0.1, lfc 1 - 2025-02-13 02:48 PM		diethylstilbestrol		chemical drug		1.492	bias	0.344	0.536	0.000147	ARHGDIB,C3,CCN2,CLU,CTSK,CYP19A1,DCN,DNMT3B,KRT15,LMO4,MFGE8,RIN2,TF,TGFBI	4-hydroxytamoxifen,CTNNB1,EGF,ERK,ESR2,ETS1,FOS,FOXO3,JUN,MED1,MYC,NFKBIA,NFkB (complex),PPARG,PRL,SIRT1,SP1,STAT3,TP53,diethylstilbestrol
F2DEGs for IPA, fdr0.1, lfc 1 - 2025-02-13 02:48 PM		simvastatin		chemical drug		-1.642		-0.155	-1.122	0.00015	ABCA1,ANXA1,ANXA3,CCN2,GJA1,GSK3B,HMOX1,ITGB2,LPL,RHOA,STAT1,VCAM1	Ap1,EGR1,ELAVL1,ESR2,F2,FOS,HIF1A,JUN,MYC,NFAT5,NFE2L2,NFKB1,NFkB (complex),RAC1,RELA,SMAD3,SP1,STAT3,TP53,p38 MAPK,simvastatin
F2DEGs for IPA, fdr0.1, lfc 1 - 2025-02-13 02:48 PM		EGR1		transcription regulator	Activated	2.156	bias	0.564	0.589	0.000151	BCAR1,CAV1,CAVIN1,CDH2,CLU,COL1A2,HMOX1,HPGD,MMP14,NEFL,VCAM1	APP,Ap1,CREBBP,EGR1,EP300,ESR2,FOS,JUN,MYC,NFKBIA,NFkB (complex),NR4A1,PGR,PPARG,RELA,SMAD3,SMAD4,SP1,STAT1,STAT3,TGFB1,TNF,YAP1,estrogen receptor
F2DEGs for IPA, fdr0.1, lfc 1 - 2025-02-13 02:48 PM		SB-431542		chemical reagent	Inhibited	-2.234	bias	-0.303	-1.244	0.000151	CCN2,CDH2,CDH5,COL6A1,GJA1,IDI1,KRT18,RHOA,SMAD1,SP7,ZEB1	AR,CEBPA,CEBPD,CREB1,CTNNB1,FSH,JUN,MRTFA,NFKBIA,PPARG,RHOA,SB-431542,SMAD,SMAD1,SMAD2,SMAD3,SMAD4,SMAD7,SP1,STAT3,TGFBR2,YAP1
F2DEGs for IPA, fdr0.1, lfc 1 - 2025-02-13 02:48 PM		ARL6IP1		other		-0.447		-0.109	-0.203	0.000157	HMOX1,MT-CO2,NEFL,NFE2L2,S100A10
F2DEGs for IPA, fdr0.1, lfc 1 - 2025-02-13 02:48 PM		ST6GAL1		enzyme		1.4	bias	0.558	0.171	0.000157	ALCAM,CAV1,CDH2,MCAM,SLC12A6
F2DEGs for IPA, fdr0.1, lfc 1 - 2025-02-13 02:48 PM		UMOD		other						0.000157	BNIP3,FOXO3,KRAS,MT-CO1,MT-CYB,MT-ND4
F2DEGs for IPA, fdr0.1, lfc 1 - 2025-02-13 02:48 PM		ATG5		enzyme		0.518		0.052	0.373	0.00016	CDH2,CDH5,CTSC,EVA1A,NFE2L2,PIM2,TGM2,VCAM1	AR,ATG5,Ap1,CEBPB,EP300,ESR2,FOS,FOXO1,IFNG,IL17A,IL6,JNK,JUN,MYC,NFE2L2,NFKB1,NFKBIA,NFkB (complex),PIK3R1,PPARG,STAT1,STAT3,YAP1
F2DEGs for IPA, fdr0.1, lfc 1 - 2025-02-13 02:48 PM		puromycin aminonucleoside		chemical reagent	Activated	2.138	bias	0.34	1.181	0.00016	ANXA1,ANXA2,BCAR1,CLU,CP,EFEMP2,MCM3,S100A10
F2DEGs for IPA, fdr0.1, lfc 1 - 2025-02-13 02:48 PM		IL27		cytokine	Activated	2.357	bias	0.547	0.504	0.000162	ANGPTL4,CD63,CD74,GBP1,HPGD,IFI35,IL6ST,MDK,MMP14,SERPINF1,STAT1,VCAM1	AR,Ap1,CEBPA,IL10,IL27,IL4,IRF4,JUN,NFKB1,NFKBIA,NFkB (complex),NR3C1,RELA,SMAD1,SMAD4,SMAD5,STAT1,STAT3,TNF,TP53,YAP1,estrogen receptor,heparin
F2DEGs for IPA, fdr0.1, lfc 1 - 2025-02-13 02:48 PM		dimethyl n-oxalyl-glycine		chemical reagent	Activated	2.442	bias	0.651	0.325	0.000162	ANGPTL4,ANKRD9,BCL11B,BNIP3,CAV1,CAVIN1,CCN2,GJA1,PDGFRL,TGFBI,TXNIP,VCAM1	CTNNB1,E2F1,EPAS1,FOXO1,FOXO3,HIF1A,JUN,NFKB1,RUNX2,SIRT1,SMAD2,SP1,STAT3,TP53,VHL,YAP1,dimethyl n-oxalyl-glycine
F2DEGs for IPA, fdr0.1, lfc 1 - 2025-02-13 02:48 PM		fenofibrate		chemical drug		0.671		0.194	0.054	0.000163	ALDH1A2,ANGPTL4,CDH2,CLU,CYP19A1,FBP2,HMOX1,IL6ST,LPL,PIK3R3,SC5D,TXNIP,VCAM1	AR,Ap1,CEBPA,CEBPB,ESR2,FOXO1,HSF1,IL6,JUN,NFE2L2,NFKB1,NFkB (complex),PPARG,PPARGC1A,SIRT1,SMAD3,SOD1,SREBF1,STAT3,YAP1,fenofibrate,insulin
F2DEGs for IPA, fdr0.1, lfc 1 - 2025-02-13 02:48 PM		BMAL1		transcription regulator		1.751		0.141	1.412	0.000165	CEBPA,ELOVL6,HMOX1,LPL,NFE2L2,PER3,RYR2	AKT,Ap1,BMAL1,CEBPA,CLOCK,ESR2,FOS,JUN,NFE2L2,NFKB1,NFkB (complex),PPARG,PPARGC1A,RUNX2,SMAD3,SREBF1,insulin
F2DEGs for IPA, fdr0.1, lfc 1 - 2025-02-13 02:48 PM		GUCY1B1		enzyme	Inhibited	-2.607		0	-2.607	0.000165	CD74,CDH2,DCN,KRT18,S100A10,SEPTIN4,SERPINF1
F2DEGs for IPA, fdr0.1, lfc 1 - 2025-02-13 02:48 PM		PLCG2		enzyme		0.606		0.201	0.077	0.000165	CD63,CD74,CTSK,FOXO1,LPL,MFGE8,STAT1	Ap1,CEBPB,ERK,ESR2,FOXO1,FOXO3,IFNG,IL10,IL6,MYC,NFKB1,NFKBIA,PLCG2,SIRT1,SP1,STAT1,STAT3,TP53,YAP1
F2DEGs for IPA, fdr0.1, lfc 1 - 2025-02-13 02:48 PM		TERT		enzyme						0.000165	BNIP3,CAV1,CCN2,CDH2,CTSC,HTRA1,IFI35,JUP,KRT18,MFGE8,MMP14	AR,CREBBP,CTNNB1,E2F1,JUN,MYC,NFE2L2,NFKB1,PML,PPARG,RB1,RELA,SP1,STAT3,TCF,TERT,TP53,YAP1,ZEB1,p38 MAPK
F2DEGs for IPA, fdr0.1, lfc 1 - 2025-02-13 02:48 PM		FBN1		other		-0.775		-0.018	-0.74	0.000173	ABCA1,C3,CCN2,COL1A2,FRMD5,MYH11	AR,Ap1,CEBPA,CEBPD,EP300,ERK1/2,ESR1,FBN1,GATA4,NR4A1,PGR,PPARG,PPARGC1A,SMAD3,SMAD4,SMAD7,SP1,SREBF1,STAT1,TGFB1,insulin
F2DEGs for IPA, fdr0.1, lfc 1 - 2025-02-13 02:48 PM		conjugated linoleic acid		chemical drug		-0.625		0.045	-0.723	0.000173	ANGPTL4,CEBPA,CTSK,ITGB2,SRSF1,TXN	AR,CEBPA,FOXO1,IFNG,JUN,MYC,NFE2L2,NFKB1,NFkB (complex),RELA,SMAD4,SP1,STAT1,STAT3,TNF,TP53,YAP1,conjugated linoleic acid,estrogen receptor,p38 MAPK
F2DEGs for IPA, fdr0.1, lfc 1 - 2025-02-13 02:48 PM		JUND		transcription regulator						0.000177	C3,CLU,COL6A1,CYP19A1,HMOX1,HPGD,SOX4	Ap1,ESR2,FOS,JUN,JUNB,JUND,MYC,NFkB (complex),RELA,SMAD3
F2DEGs for IPA, fdr0.1, lfc 1 - 2025-02-13 02:48 PM		KRT14		other						0.000178	GJA1,KRT15,KRT17,KRT18,KRT8	JUN,KRT14,RELA,STAT3,TNF,YAP1,estrogen receptor
F2DEGs for IPA, fdr0.1, lfc 1 - 2025-02-13 02:48 PM		PRKCZ		kinase	Activated	2.2	bias	0.468	1.171	0.000178	ABCA1,COL1A2,HMOX1,KRAS,VCAM1	AR,Ap1,HIF1A,IKBKB,JNK,JUN,NFAT5,NFE2L2,NFKB1,NFKBIA,NFkB (complex),PPARG,PRKCZ,RAC1,RELA,STAT3,TP53,YAP1
F2DEGs for IPA, fdr0.1, lfc 1 - 2025-02-13 02:48 PM		aprepitant		chemical drug	Inhibited	-2.236	bias	-0.765	-0.525	0.000178	ANXA1,C3,MMP14,SEMA7A,SULF2
F2DEGs for IPA, fdr0.1, lfc 1 - 2025-02-13 02:48 PM		metformin		chemical drug		-0.064		-0.155	0.578	0.000186	ABCA1,ANGPTL4,CAV1,CCN2,CDH2,CYP19A1,FHL2,FOXO3,HMOX1,HSD3B2,MT-CO2,NFE2L2,PIM2,SERPINF1,SPRED2,STAT1,TET2,TXNIP	AR,CEBPA,ETS1,FOXO1,FOXO3,HIF1A,JUN,KLF11,MAPK1,NFE2L2,NR1H,NR3C1,PPARG,PPARGC1A,RELA,SIRT1,SMAD3,SP1,SREBF1,STAT1,STAT3,TNF,TP53,YAP1,estrogen receptor,insulin,metformin,rosiglitazone
F2DEGs for IPA, fdr0.1, lfc 1 - 2025-02-13 02:48 PM		HOXD3		transcription regulator		1	bias	0.363	0.275	0.000186	JUP,TAGLN,TGFBI,TGM2
F2DEGs for IPA, fdr0.1, lfc 1 - 2025-02-13 02:48 PM		Sb202190		chemical drug	Inhibited	-2.236	bias	-0.512	-0.722	0.000191	ANGPTL4,CCN2,CDH2,FGFR2,HMOX1,SP7,SPI1,VCAM1,ZEB1	AR,Ap1,CEBPB,CTNNB1,ESR2,FOXO1,IL1B,IL6,JNK,KLF6,NFE2L2,NFKB1,NFkB (complex),NOTCH1,PPARG,SMAD2,SMAD3,SMAD4,SP1,STAT3,Sb202190,TP53,YAP1,prostaglandin E2
F2DEGs for IPA, fdr0.1, lfc 1 - 2025-02-13 02:48 PM		IDH1		enzyme						0.000191	ABCA1,CAV1,FBP2,LPL,SERPINH1,STAT1,ZEB1	CEBPA,IDH1,PPARG,PPARGC1A,SMAD3,SREBF1,insulin
F2DEGs for IPA, fdr0.1, lfc 1 - 2025-02-13 02:48 PM		QKI		transcription regulator		0.863	bias	0.255	0.147	0.000193	CAV1,GBP1,IDI1,NSG2,SC5D,STAT1,TAGLN,VCAM1
F2DEGs for IPA, fdr0.1, lfc 1 - 2025-02-13 02:48 PM		mir-29 (includes others)		microrna		-1.333	bias	-0.524	0.14	0.000193	ANGPTL4,CDH2,COL1A2,CTSK,DNMT3B,LPL,SERPINH1,TRAF4	JUN,NFE2L2,NFKBIA,RELA,SMAD,SMAD3,SMAD7,STAT3,TGF beta,TNF,YAP1,estrogen receptor,mir-29 (includes others)
F2DEGs for IPA, fdr0.1, lfc 1 - 2025-02-13 02:48 PM		triamcinolone acetonide		chemical drug		-0.302		0.022	-0.375	0.000195	ANGPTL4,ANOS1,BHLHE40,EDNRA,FGFR2,FOXO3,IL6ST,IRF2,PER3,SOX4,TXNIP
F2DEGs for IPA, fdr0.1, lfc 1 - 2025-02-13 02:48 PM		CALD1		other						0.000195	CDH2,ZEB1	CALD1,CTNNB1,MYH9
F2DEGs for IPA, fdr0.1, lfc 1 - 2025-02-13 02:48 PM		PNKP		kinase						0.000195	MT-CO2,MT-CO3
F2DEGs for IPA, fdr0.1, lfc 1 - 2025-02-13 02:48 PM		levistilide A		chemical drug						0.000195	HMOX1,NFE2L2
F2DEGs for IPA, fdr0.1, lfc 1 - 2025-02-13 02:48 PM		LAMA4		enzyme	Inhibited	-3	bias	-0.637	-1.089	0.000197	CAV1,COL4A6,CRTAP,GSK3B,HOMER3,IL6ST,LAMB1,MT-ND1,MT-ND2,MYLK	CEBPA,LAMA4,PPARG,PPARGC1A,SMAD3,SREBF1,insulin
F2DEGs for IPA, fdr0.1, lfc 1 - 2025-02-13 02:48 PM		CG		complex		0.235	bias	0.479	-1.588	0.000201	ANGPTL4,BHLHE40,CAMK4,CBFA2T3,CDH2,CEBPA,CLDN11,CLU,CYP19A1,CYP2R1,GJA1,HPGD,ITGA1,MCAM,MCM3,NR2F1,NUCB2,PODXL,S100A10,VCAM1	AKT,Ap1,CEBPB,CG,CREB,CREB1,CREM,CTNNB1,EP300,ESR2,FOS,IL6,JUN,MYC,NCOA3,NFE2L2,NFKB1,NR3C1,STAT3,YAP1,beta-estradiol
F2DEGs for IPA, fdr0.1, lfc 1 - 2025-02-13 02:48 PM		ADAM10		peptidase		0.928		0.248	0.331	0.000201	ANXA13,C3,CD74,CDH2,CDH5,GRIN2A,IL6ST,MEF2C,YWHAQ	ADAM10,APP,Ap1,CREBBP,EGR1,NFKBIA,STAT3
F2DEGs for IPA, fdr0.1, lfc 1 - 2025-02-13 02:48 PM		dimethyl sulfoxide		chemical drug		0.705	bias	0.448	-0.541	0.000201	ANXA1,BNIP3,HMOX1,ITGB2,LPL,MEF2C,SP7,SPI1,VCAM1	Ap1,CEBPB,CTNNB1,ESR2,HSF1,IL6,JUN,MYC,NFKB1,NFkB (complex),PRKCA,RELA,SOD,STAT3,TCF,YAP1,dimethyl sulfoxide
F2DEGs for IPA, fdr0.1, lfc 1 - 2025-02-13 02:48 PM		NSUN6		enzyme	Activated	2.236	bias	0.765	0.525	0.000202	CCN2,EMP2,HEXB,ITGB2,TGM2
F2DEGs for IPA, fdr0.1, lfc 1 - 2025-02-13 02:48 PM		USP21		peptidase	Activated	2.236	bias	0.53	1.051	0.000202	ALDH1A2,ANXA1,CP,GJA1,RYR2
F2DEGs for IPA, fdr0.1, lfc 1 - 2025-02-13 02:48 PM		SPRY2		other		-0.362	bias	-0.574	1.228	0.000205	ANGPTL4,CAV1,CBR4,CFH,ITGB2,LMO4,NR2F1,ZEB1
F2DEGs for IPA, fdr0.1, lfc 1 - 2025-02-13 02:48 PM		SB 216763		chemical drug		1.501	bias	0.348	0.658	0.000208	BHLHE40,CCN2,MYH11,MYLK,SP7,TAGLN	CTNNB1,IL1B,JUN,KLF6,MRTFA,MYC,NFKB1,NFKBIA,NFkB (complex),NOTCH1,PPARG,RELA,RHOA,SB 216763,SMAD1,STAT3,TCF,TNF,TP53,YAP1,estrogen receptor
F2DEGs for IPA, fdr0.1, lfc 1 - 2025-02-13 02:48 PM		cycloheximide		chemical reagent		-1.32		-0.117	-0.911	0.00021	CAV1,CCN2,COL1A2,CYP19A1,GBP1,GJA1,GNAI1,GSK3B,HMOX1,LPL,MT-CO1,MT-CO2,NFE2L2,TNIP1,TPM4,VCAM1	AKT,Ap1,ESR2,FOS,FOXO1,HIF1A,JUN,NFE2L2,NFKB1,NFkB (complex),NOTCH1,PPARA,PPARG,RELA,SP1,STAT3,TNF,TP53,YAP1,cycloheximide,estrogen receptor,p38 MAPK
F2DEGs for IPA, fdr0.1, lfc 1 - 2025-02-13 02:48 PM		PKA		complex		1.238	bias	0.37	0.221	0.000212	ANTXR2,CAMK4,CAV1,CCN2,CDH2,CYP19A1,GJA1,HMOX1,SPI1	AR,CREB,DDIT3,ESR2,ETS1,FOS,FOXO1,FOXO3,HIF1A,JUN,KLF11,MAPK1,MYC,NFKB1,PI3K (complex),PKA,RELA,SMAD3,SP1,STAT1,STAT3,TP53,cyclic AMP
F2DEGs for IPA, fdr0.1, lfc 1 - 2025-02-13 02:48 PM		PPARG:Fatty Acid:RXRA:Mediator:Coactivator		complex						0.000214	ANGPTL4,CEBPA,LPL
F2DEGs for IPA, fdr0.1, lfc 1 - 2025-02-13 02:48 PM		ZC4H2		other						0.000214	MT-CO1,MT-CO3,MT-CYB
F2DEGs for IPA, fdr0.1, lfc 1 - 2025-02-13 02:48 PM		allicin		chemical - endogenous non-mammalian						0.000214	ABCA1,HMOX1,NFE2L2	AR,Ap1,JNK,NFE2L2,NFKB1,PPARG,RELA,SP1,TP53,YAP1,allicin,p38 MAPK
F2DEGs for IPA, fdr0.1, lfc 1 - 2025-02-13 02:48 PM		macitentan		chemical drug						0.000214	CCN2,CDH2,ZEB1	EDN1,GATA4,HIF1A,JUN,MRTFA,MYC,SMAD7,SRF,STAT3,TP53,WWTR1,YAP1,ZEB1,macitentan
F2DEGs for IPA, fdr0.1, lfc 1 - 2025-02-13 02:48 PM		cigarette smoke		chemical toxicant		1.768	bias	0.459	0.42	0.000215	ABCA1,BASP1,C3,CCN2,CLU,COL1A2,FOXO3,GSK3B,HMOX1,MAPK8IP3,NFE2L2,PIK3R3,SC5D	Ap1,CEBPB,EP300,ERK,FOXO1,FOXO3,JUN,NFE2L2,NFKB1,NFkB (complex),PGR,PPARA,PPARG,PPARGC1A,RELA,RUNX2,SIRT1,SMAD3,SMAD4,SP1,STAT1,STAT3,TGFB1,TP53,cigarette smoke
F2DEGs for IPA, fdr0.1, lfc 1 - 2025-02-13 02:48 PM		DKK1		growth factor		0.179	bias	-0.274	0.784	0.000221	ABCA1,CDH5,FOXG1,GSK3B,KRT18,SP7,TAGLN	Ap1,CTNNB1,DKK1,EZH2,FOXO1,GSK3B,LRP6,PPARA,PPARG,RELA,SP1,TCF7L2
F2DEGs for IPA, fdr0.1, lfc 1 - 2025-02-13 02:48 PM		captopril		chemical drug	Activated	2.621		0.171	2.173	0.000221	ANXA1,CLU,CP,EFEMP2,HMOX1,MCM3,S100A10
F2DEGs for IPA, fdr0.1, lfc 1 - 2025-02-13 02:48 PM		mir-181 (includes others)		microrna		-1.15	bias	-0.604	0.432	0.000221	CDH2,E2F5,KRAS,MMP14,PBX3,TGM2,VCAM1
F2DEGs for IPA, fdr0.1, lfc 1 - 2025-02-13 02:48 PM		PTPN3		phosphatase	Activated	2	bias	0.487	1.026	0.000225	ANGPTL4,TAGLN,TGFBI,TGM2	CTNNB1,ERBB2,ESR2,FOS,PTPN3,RB1,SMAD2,SMAD3,SMAD4,SMAD7,SP1,TGFBR1,TP53
F2DEGs for IPA, fdr0.1, lfc 1 - 2025-02-13 02:48 PM		verapamil		chemical drug		-0.742	bias	-0.264	-0.099	0.000228	ABCA1,ANXA2,GJA1,S100A10,TXNIP,VCAM1	AR,Ap1,CEBPA,CTNNB1,EGR1,ERK1/2,ESR1,FOS,GATA4,IL1B,JUN,KLF6,MAPK (family),MYC,NFKB1,NFkB (complex),NOTCH1,PPARA,PPARG,RELA,STAT3,TNF,YAP1,arachidonic acid,estrogen receptor,verapamil
F2DEGs for IPA, fdr0.1, lfc 1 - 2025-02-13 02:48 PM		CD40LG		cytokine	Activated	2.066	bias	0.636	0.201	0.000228	ALCAM,BNIP3,CCN2,CD63,CFP,CLU,CTSC,IRF2,ITGB2,MED1,MMP14,STAT1,TGM2,TNIP1,TRAF4,VCAM1	Ap1,CD40LG,ERK,FOXO3,HIF1A,IL10,IL4,IRF4,Immunoglobulin,JUN,NFKB1,NFKBIA,NR3C1,NR4A1,RELA,SIRT1,SMAD3,SP1,STAT1,STAT3,TNF,TP53,YAP1,estrogen receptor
F2DEGs for IPA, fdr0.1, lfc 1 - 2025-02-13 02:48 PM		ethionine		chemical toxicant		1.387	bias	0.536	0.198	0.000229	ANXA1,CLU,CP,MCM3,S100A10
F2DEGs for IPA, fdr0.1, lfc 1 - 2025-02-13 02:48 PM		SOX9		transcription regulator		-0.342	bias	0.455	-1.534	0.000234	CCN2,CDH2,KRT15,MIA,MYH11,MYLK,SOX4,SP7,SULF2	CEBPB,CTNNB1,JUN,MYC,MYOCD,NFKB1,NOTCH1,RUNX2,SMAD3,SNAI2,SOX9,TCF,VHL,YAP1
F2DEGs for IPA, fdr0.1, lfc 1 - 2025-02-13 02:48 PM		PKD1		ion channel		-1.599		-0.135	-1.153	0.000236	ALDH8A1,CAVIN1,CCN2,COL12A1,FOXO1,JAKMIP2,JPH2,KRT18,MT-CO1,MYLK,RHOA,SP7	Ap1,HSF1,JUN,NFkB (complex),PKD1,PRKCA,RELA
F2DEGs for IPA, fdr0.1, lfc 1 - 2025-02-13 02:48 PM		prednisolone		chemical drug	Inhibited	-2.111	bias	-0.323	-1.04	0.000236	ATG4B,BNIP3,EDNRA,EVA1A,GABPB1,PIM2,RHOA,SLC29A3,STAT1,TGM2,TUBA4A,TXNIP
F2DEGs for IPA, fdr0.1, lfc 1 - 2025-02-13 02:48 PM		FAM210A		other		0.229	bias	-0.343	1.051	0.000237	MT-CO1,MT-CO2,MT-CO3,MT-CYB,MT-ND1,MT-ND2,MT-ND5
F2DEGs for IPA, fdr0.1, lfc 1 - 2025-02-13 02:48 PM		SCARB1		transporter		-0.968		-0.079	-0.78	0.000249	ABCA1,APOD,FOXO1,SESN1,SIAH2,VCAM1	APOE,AR,CEBPA,CTNNB1,DDIT3,ERK1/2,ESR1,FOXO1,GATA4,NFE2L2,NFKB1,PPARA,PPARG,RELA,SCARB1,SIRT1,SMAD3,SP1,advanced glycation end-products,palmitic acid
F2DEGs for IPA, fdr0.1, lfc 1 - 2025-02-13 02:48 PM		NEDD9		other		0.378		-0.122	0.7	0.000254	BHLHE40,BNIP3,MMP14,PODXL,TBX2,TF,TXNIP	AKT,Ap1,ESR2,FOS,JUN,NEDD9,NFE2L2
F2DEGs for IPA, fdr0.1, lfc 1 - 2025-02-13 02:48 PM		aristolochic acid I		chemical toxicant		-1.287		-0.191	-0.862	0.000257	HIBCH,HMOX1,MT-CO1,MT-CO3,MT-CYB	AR,CEBPA,NFKB1,NFkB (complex),SMAD4,STAT3,aristolochic acid I
F2DEGs for IPA, fdr0.1, lfc 1 - 2025-02-13 02:48 PM		pimagedine		chemical drug	Inhibited	-2.213		-0.23	-1.705	0.000257	CAV1,CCN2,HMOX1,LAMB1,TAGLN	Ap1,CAT,CEBPA,FOXO1,HSF1,JUN,NFE2L2,NFKB1,NFKBIA,NFkB (complex),PPARG,PPARGC1A,RELA,SMAD3,SREBF1,STAT3,TP53,insulin,nitric oxide,pimagedine
F2DEGs for IPA, fdr0.1, lfc 1 - 2025-02-13 02:48 PM		RYR1		ion channel		0.218	bias	0.765	-3.289	0.000258	ACTG2,ANK1,ANXA3,C3,CAVIN1,CFH,CP,DYSF,ESYT1,H1-0,HSPB8,JPH2,LAMB1,MT-CO1,MT-CO2,MT-ND1,MYLK,NEFL,PABPC1,RABGGTA,SERPINH1,SRSF1,TF
F2DEGs for IPA, fdr0.1, lfc 1 - 2025-02-13 02:48 PM		TCF4		transcription regulator		-1.069		0.202	-1.825	0.000265	ALCAM,ANGPTL4,BHLHE40,BNIP3,CBFA2T3,ELF1,FOXO1,H1-0,HSPA13,MEF2C,SERPINF1,SMAD1,TXNIP,VSIR,ZEB1
F2DEGs for IPA, fdr0.1, lfc 1 - 2025-02-13 02:48 PM		poly rI:rC-RNA		biologic drug		1.616	bias	0.533	-1.096	0.000266	ABCA1,AGRN,ANXA1,BNIP3,C3,CD74,CD82,CDH2,CFH,FGFR2,GBP1,GRIN2A,IFI35,IGSF9B,IRF2,LGALS9,LPL,MDK,PIK3R3,SCO2,SKI,SLC46A1,STAT1,TET2,TNIP1,TRAF4,VCAM1	FOS,FOXO1,IFNG,IL27,IL4,IRF4,JUN,MYC,NFKB1,NFkB (complex),NR3C1,RELA,SMAD3,STAT1,STAT3,TNF,TP53,YAP1,estrogen receptor,poly rI:rC-RNA
F2DEGs for IPA, fdr0.1, lfc 1 - 2025-02-13 02:48 PM		curcumin		chemical drug		-1.952		-0.219	-1.127	0.000268	ABCA1,CAV1,CCN2,CEBPA,CLIC1,COL1A2,DNMT3B,FOXG1,GSK3B,HMOX1,LPL,MMP14,NFE2L2,VCAM1,ZEB1,ZMYND8	AKT,AR,Ap1,CTNNB1,EP300,ESR2,FOS,FOXO1,JNK,JUN,NFE2L2,NFKB1,NR4A1,PPARA,PPARG,RELA,SMAD3,SMAD4,SP1,XDH,YAP1,curcumin
F2DEGs for IPA, fdr0.1, lfc 1 - 2025-02-13 02:48 PM		2-mercaptoacetate		chemical drug						0.00027	ANXA2,C3,MFGE8,S100A10	2-mercaptoacetate,Ap1,IL1A,IL4,IRF4,JUN,NFKB1,NFKBIA,NR3C1,PPARGC1A,RELA,STAT1,TP53
F2DEGs for IPA, fdr0.1, lfc 1 - 2025-02-13 02:48 PM		ACTN4		transcription regulator		1.982	bias	0.62	0.754	0.00027	ANGPTL4,CDH2,DCN,RHOA
F2DEGs for IPA, fdr0.1, lfc 1 - 2025-02-13 02:48 PM		FAM3B		cytokine						0.00027	CAV1,DCN,GJA1,MED1
F2DEGs for IPA, fdr0.1, lfc 1 - 2025-02-13 02:48 PM		PARP9		enzyme		1.969	bias	0.699	0.593	0.00027	CD74,IRF2,RBMS1,STAT1
F2DEGs for IPA, fdr0.1, lfc 1 - 2025-02-13 02:48 PM		PREX1		other		0.152		0.1	-0.045	0.00027	CDH2,LAMB1,LMO4,SRGAP2
F2DEGs for IPA, fdr0.1, lfc 1 - 2025-02-13 02:48 PM		EGR2		transcription regulator		0.91		0.2	0.228	0.000271	BHLHE40,CAMK4,CYP19A1,GRIN2A,IDI1,IGF2BP1,IL6ST,PMP2,RABGGTA,SMAD1,TAOK1,TOP2B,ZBTB20
F2DEGs for IPA, fdr0.1, lfc 1 - 2025-02-13 02:48 PM		CLCF1		cytokine	Inhibited	-2.425	bias	-0.574	-1.033	0.000271	MT-CO1,MT-CO3,MT-CYB,MT-ND1,MT-ND2,MT-ND5	AR,CEBPA,CLCF1,NFKB1,NFkB (complex),SMAD4,STAT3
F2DEGs for IPA, fdr0.1, lfc 1 - 2025-02-13 02:48 PM		NLRX1		other		-0.742		-0.076	-0.56	0.000277	C3,CAV1,CD74,CDH2,COL1A2,COL4A6,E2F5,GJA1,HMOX1,ITGA1,ITGB2,MEF2C,SH3BGRL,STAT1	Ap1,CEBPB,CTNNB1,ESR2,IL1B,IL6,KLF6,NFKB1,NFKBIA,NFkB (complex),NLRX1,NOTCH1,RELA,STAT3,TP53,YAP1
F2DEGs for IPA, fdr0.1, lfc 1 - 2025-02-13 02:48 PM		triptolide		chemical drug	Inhibited	-2.937	bias	-0.581	-1.231	0.000286	CAV1,CDH5,DLC1,HPGD,ITGA1,ITPKB,MCAM,NFE2L2,SOX4	AKT,Ap1,EP300,ERK,ESR2,FOS,FOXO3,GLI1,JUN,NFE2L2,NR4A1,SIRT1,SMAD3,SMAD4,SP1,STAT3,TP53,triptolide
F2DEGs for IPA, fdr0.1, lfc 1 - 2025-02-13 02:48 PM		CIGB-300		biologic drug						0.000289	MT-CO1,MT-CYB,MT-ND1,MT-ND4,TUBA4A
F2DEGs for IPA, fdr0.1, lfc 1 - 2025-02-13 02:48 PM		phenacetin		chemical drug	Activated	2.236	bias	0.692	0.688	0.000289	ANXA1,ANXA2,CLU,CP,S100A10	Ap1,PPARG,PTGS2,TP53,phenacetin
F2DEGs for IPA, fdr0.1, lfc 1 - 2025-02-13 02:48 PM		CDC42		enzyme		-1.715		-0.097	-1.483	0.000292	CCN2,CEBPA,EMP2,GSK3B,MCM3,SPI1,SULF2,TGM2	AR,CDC42,CEBPB,CTNNB1,E2F1,FOXO3,GH1,HIF1A,JUN,MYC,NFKB1,NR3C1,PPARG,RAS,RB1,RELA,SP1,STAT3,TCF,TP53,YAP1,ZEB1
F2DEGs for IPA, fdr0.1, lfc 1 - 2025-02-13 02:48 PM		NR1H4		ligand-dependent nuclear receptor		0.616		0.019	0.554	0.000292	C3,CCN2,CDH5,CEBPA,COL1A2,COL6A1,CTSC,CYP19A1,SEMA7A,TGFBI,TGM2,TXNIP	AR,CEBPA,CTNNB1,IL1B,JUN,KLF6,NFKB1,NFKBIA,NFkB (complex),NOTCH1,NR1H4,PPARG,PPARGC1A,RELA,SMAD3,SMAD4,SREBF1,STAT3,TNF,TP53,YAP1,estrogen receptor,insulin
F2DEGs for IPA, fdr0.1, lfc 1 - 2025-02-13 02:48 PM		NEUROG1		transcription regulator		-1.633		-0.158	-1.246	0.000296	C3,CD82,CFH,RHOA,SERPINF1,SLC43A3
F2DEGs for IPA, fdr0.1, lfc 1 - 2025-02-13 02:48 PM		lomustine		chemical drug	Activated	2.449	bias	0.648	0.863	0.000296	ANXA1,ANXA2,CLU,CP,MCM3,S100A10
F2DEGs for IPA, fdr0.1, lfc 1 - 2025-02-13 02:48 PM		26S proteasome		complex	Inhibited	-2.357	bias	-0.349	-1.332	0.000301	CTSF,FOXO1,HSPB8,IFI35,SKI,STAT1,TGM2,TRAF4,TXNIP	26S proteasome,AR,BRCA1,CTNNB1,ESR2,FOS,FOXO1,FOXO3,JUN,MYC,NFE2L2,NFkB (complex),NR3C1,RELA,SIRT1,SMAD3,STAT1,STAT3,TNF,TP53,YAP1,beta-estradiol,estrogen receptor
F2DEGs for IPA, fdr0.1, lfc 1 - 2025-02-13 02:48 PM		GDF2		growth factor	Activated	2.343	bias	0.476	0.956	0.000301	ANOS1,ANXA3,CAV1,CDH11,HSPB8,HTRA1,SERPINF1,SMAD1,VCAM1	ACVRL1,GATA4,GDF2,RUNX2,SMAD1
F2DEGs for IPA, fdr0.1, lfc 1 - 2025-02-13 02:48 PM		TBX3		transcription regulator		1.64	bias	0.577	-0.165	0.000302	COL6A2,DCN,EDNRA,GJA1,MCM3,MMP14,MYL9,MYLK,RYR2,SERPINF1,TBX2
F2DEGs for IPA, fdr0.1, lfc 1 - 2025-02-13 02:48 PM		KCNJ11		ion channel						0.000302	FOXO1,MT-CO1,MT-CO3
F2DEGs for IPA, fdr0.1, lfc 1 - 2025-02-13 02:48 PM		methyl hydrogen fumarate		chemical drug						0.000302	GABPB1,HMOX1,NFE2L2	NFE2L2,PPARG,RELA,methyl hydrogen fumarate,nitric oxide
F2DEGs for IPA, fdr0.1, lfc 1 - 2025-02-13 02:48 PM		ulixertinib		chemical drug						0.000302	ABCA1,COL12A1,COL1A2
F2DEGs for IPA, fdr0.1, lfc 1 - 2025-02-13 02:48 PM		pioglitazone		chemical drug	Activated	2.188		0.013	2.146	0.000314	ABCA1,ANGPTL4,CAV1,CCN2,CYP19A1,FBP2,HMOX1,HPGD,HSD3B2,LPL,NFE2L2	APOE,AR,Ap1,CEBPA,CTNNB1,ERK1/2,ESR1,FOS,FOXO1,GATA4,NFKB1,PKC,PPARA,PPARG,PPARGC1A,RELA,SMAD3,SP1,SREBF1,insulin,pioglitazone
F2DEGs for IPA, fdr0.1, lfc 1 - 2025-02-13 02:48 PM		cuprizone		chemical toxicant		1.667	bias	0.288	0.802	0.000315	ANXA2,ANXA3,ARHGDIB,ARPC1B,HEXB,MT-CYB,SEMA7A,SEPTIN4,SH3BGRL
F2DEGs for IPA, fdr0.1, lfc 1 - 2025-02-13 02:48 PM		TSPO		transmembrane receptor		-0.816		0	-0.816	0.000321	ANXA1,CD74,ELOVL6,IDI1,MT-ND2,VCAM1
F2DEGs for IPA, fdr0.1, lfc 1 - 2025-02-13 02:48 PM		NFKB1		transcription regulator	Activated	2.359	bias	0.569	0.681	0.000322	BHLHE40,C3,CCN2,CD82,CEBPA,COL1A2,GBP1,GJA1,HMOX1,SP7,SPI1,STAT1,TNIP1,VCAM1	Ap1,CEBPB,ESR2,FOXO1,IFNG,IL6,JUN,MYC,NFKB1,NFKBIA,NFkB (complex),NOTCH1,RELA,RUNX2,SIRT1,SOX9,SRF,STAT1,STAT3,TNF,TP53,YAP1,estrogen receptor
F2DEGs for IPA, fdr0.1, lfc 1 - 2025-02-13 02:48 PM		CREB		group	Activated	2.213	bias	0.447	0.971	0.000322	ANTXR2,ARPC5,CEBPA,CYP19A1,GJA1,HPGD,HSPB8,LMO4,MCAM,MCM3,MT-ND5,RYR2,SOX4,SYT9,TF
F2DEGs for IPA, fdr0.1, lfc 1 - 2025-02-13 02:48 PM		alpha catenin		group	Inhibited	-2.789	bias	-0.739	-0.727	0.000326	CDH11,COL1A2,COL6A1,COL6A2,IL6ST,STEAP4,TGM2,VCAM1	Ap1,NFKB1,NFKBIA,NFkB (complex),RELA,STAT3,alpha catenin
F2DEGs for IPA, fdr0.1, lfc 1 - 2025-02-13 02:48 PM		cantharidin		chemical drug		0.378		0.173	-0.079	0.000332	BHLHE40,BNC2,CYP19A1,ELOVL6,MEF2C,MT-CYB,MT-ND5,MYT1,PBX3,SERPINH1,SP7,SPI1,ZBTB20,ZEB1,ZFPM2,ZNF385A,ZNF385B
F2DEGs for IPA, fdr0.1, lfc 1 - 2025-02-13 02:48 PM		BRCA1		transcription regulator		0.554		0.18	0.034	0.000334	CTSF,CYP19A1,FHL2,FOXO1,FOXO3,HMOX1,KRT17,LHX1,NFE2L2,STAT1	AKT,Ap1,BRCA1,CEBPA,CEBPB,CEBPD,ESR2,FOS,FOXO3,HIF1A,JUN,MAPK8,NFE2L2,NR3C1,NR4A1,RELA,SIRT1,SMAD2,SMAD3,SMAD4,SMAD7,SP1,STAT3,TP53,mir-155
F2DEGs for IPA, fdr0.1, lfc 1 - 2025-02-13 02:48 PM		palmitic acid		chemical - endogenous mammalian		1.13		0.22	0.307	0.000335	ABCA1,CCN2,DCN,DEGS1,DLC1,ELOVL6,FOXO1,FOXO3,GPAT3,HIBCH,HMOX1,KLF7,LPL,NFE2L2,NUCB2,PIK3R3,SP7,TXNIP,VCAM1	AR,Ap1,EP300,ESR1,FOXO1,FOXO3,HSF1,IKBKB,JUN,NFKBIA,NFkB (complex),PI3K (family),PIK3R1,PPARG,PPARGC1A,PRKCA,RELA,SIRT1,TP53,palmitic acid
F2DEGs for IPA, fdr0.1, lfc 1 - 2025-02-13 02:48 PM		fulvestrant		chemical drug		0.686		-0.164	1.261	0.00034	C3,CAV1,CD74,CYP19A1,GJA1,LPL,MCM3,SEMA7A,SIAH2,TUBA4A,TXNIP,VCAM1,ZEB1	AR,CEBPA,CEBPB,CREBBP,EGR1,EP300,ERK1/2,ESR1,ESR2,GATA4,HIF1A,JUN,NFKB1,NR1H4,PGR,PPARG,RARA,RELA,RNA polymerase II,RUNX2,SMARCA2,SP1,SRC,STAT3,fulvestrant,histone H3,progesterone
F2DEGs for IPA, fdr0.1, lfc 1 - 2025-02-13 02:48 PM		GW9662		chemical reagent		-1.39	bias	-0.323	-0.493	0.000345	ABCA1,ANGPTL4,CAV1,CCN2,CEBPA,SKI,VCAM1,YWHAE	AR,Ap1,D-glucose,ESR1,ESRRA,FOXO1,GW9662,NR1H,NR3C1,PPARA,PPARG,PPARGC1A,RELA,SIRT1,SP1,SREBF1,YAP1,rosiglitazone
F2DEGs for IPA, fdr0.1, lfc 1 - 2025-02-13 02:48 PM		TET2	1.863	enzyme		1.48		0.158	1.039	0.000348	ANXA2,ATP1A3,BHLHE40,CCN2,CEBPA,FOXG1,IL6ST,ITGB2,PLS3,TEAD1,TET2,YWHAQ
F2DEGs for IPA, fdr0.1, lfc 1 - 2025-02-13 02:48 PM		WT1		transcription regulator		0.033		0.12	-0.258	0.000348	CCN2,CLIC1,CREBZF,CYP19A1,HSPG2,IDI1,ITM2B,JUP,KRAS,MMP14,PODXL,PTMA	CTNNB1,PML,RB1,TERT,WT1
F2DEGs for IPA, fdr0.1, lfc 1 - 2025-02-13 02:48 PM		DNMT3B	-1.464	enzyme		-0.853	bias	-0.302	0.049	0.000348	CAMK4,DLC1,DNMT3B,EDNRA,JAKMIP2,KDELR3,MYL9,MYT1,RYR2,STAT1	DNMT3A,DNMT3B,TP53
F2DEGs for IPA, fdr0.1, lfc 1 - 2025-02-13 02:48 PM		F3		transmembrane receptor		1.564	bias	-0.258	2.325	0.000348	CCN2,GJA1,IFI35,KRAS,LAMB1,MDK,RHOA,STAT1,TGM2,VCAM1	Ap1,EGR1,ETS1,F2,F2R,F3,FOS,GATA4,JUN,MAPK14,NCOA3,NFE2L2,NFKB1,NFkB (complex),RELA,SIRT1,SMAD3,SP1,STAT1,STAT3
F2DEGs for IPA, fdr0.1, lfc 1 - 2025-02-13 02:48 PM		RTN4		other		1.718		0.135	1.486	0.000349	CDH2,DPYSL5,NEFL,STAT1,YWHAQ,ZEB1	HIF1A,JUN,NFAT5,NFKB1,RAC1,RTN4,STAT3
F2DEGs for IPA, fdr0.1, lfc 1 - 2025-02-13 02:48 PM		MYOCD		transcription regulator		1.414	bias	0.383	0.429	0.000356	COL1A2,ECM2,GJA1,MEF2C,MYH11,MYLK,TAGLN	MRTFA,MRTFB,MYOCD,SRF
F2DEGs for IPA, fdr0.1, lfc 1 - 2025-02-13 02:48 PM		RASSF1		other	Activated	2.6		0.147	2.219	0.000356	BHLHE40,CAV1,CDH2,CLU,MDK,MYL9,TGM2	CEBPB,CTNNB1,ERK,ESR1,FOXO3,HRAS,JUN,MYC,NFE2L2,NFKB1,NR3C1,RASSF1,RELA,SIRT1,SP1,STAT3,TCF,TP53,YAP1
F2DEGs for IPA, fdr0.1, lfc 1 - 2025-02-13 02:48 PM		prostaglandin E2		chemical - endogenous mammalian		1.199		0.086	0.864	0.000358	ANGPTL4,ANXA2,CCN2,CD74,CP,CYP19A1,DCN,FOXO1,GJA1,HMOX1,HSD3B2,MMP14,PODXL,SOX4,SP7,ZEB1	AKT,Ap1,CEBPB,CTNNB1,ESR2,FOS,GATA4,IGF1,IL1B,IL6,JUN,KLF6,NFE2L2,NFKB1,NFkB (complex),NOTCH1,RELA,RUNX2,SP1,STAT3,TNF,YAP1,estrogen receptor,prostaglandin E2
F2DEGs for IPA, fdr0.1, lfc 1 - 2025-02-13 02:48 PM		CD44		other	Activated	2.97	bias	0.546	1.35	0.00036	CD63,CDH2,CDH5,CLU,CTSK,ITGB2,LAMB1,MMP14,SMAD1,VCAM1,WAS,ZEB1	AR,Ap1,CD44,CEBPA,CTNNB1,ERK,FOXO1,FOXO3,HIF1A,JUN,MEK,NFAT5,NFKB1,NFkB (complex),PPARG,PPARGC1A,RAC1,SIRT1,SMAD2,SMAD4,SP1,STAT3,TP53
F2DEGs for IPA, fdr0.1, lfc 1 - 2025-02-13 02:48 PM		mevalonic acid		chemical - endogenous mammalian		1.338		0.174	0.969	0.000361	ABCA1,GNAI1,LPL,RHOA,VCAM1	CEBPA,JUN,MRTFA,NR1H,PPARG,PPARGC1A,RELA,RHOA,SMAD1,SMAD3,SREBF1,SREBF2,STAT1,STAT3,TNF,YAP1,estrogen receptor,insulin,mevalonic acid
F2DEGs for IPA, fdr0.1, lfc 1 - 2025-02-13 02:48 PM		ETV5		transcription regulator		-0.114		-0.015	-0.074	0.000364	AGRN,ALCAM,CAV1,CAVIN1,CDH2,EMP2,MMP14,ZEB1	Collagen type I (complex),ETV5,RUNX2
F2DEGs for IPA, fdr0.1, lfc 1 - 2025-02-13 02:48 PM		MAPK14		kinase		1.943	bias	0.399	0.706	0.000365	ABCA1,CD74,GJA1,GRIN2A,HMOX1,MEF2C,MYH11,TAGLN,TGM2,TXN,VCAM1	AR,Ap1,GATA4,JNK,JUN,MAPK14,NFE2L2,NFKB1,NFkB (complex),NKX2-5,PGR,PPARG,RELA,RUNX2,SMAD3,SMAD4,SP1,STAT1,STAT3,TBX5,TGFB1,TNF,YAP1,estrogen receptor
F2DEGs for IPA, fdr0.1, lfc 1 - 2025-02-13 02:48 PM		CCM2		other		-1.98	bias	-0.276	-1.434	0.000377	ALDH1A2,MYH11,RHOA,TAGLN	CCM2,MRTFA,PPARG,RHOA,SMAD1,STAT3,YAP1
F2DEGs for IPA, fdr0.1, lfc 1 - 2025-02-13 02:48 PM		MYH3		enzyme		0.762		0.064	0.636	0.000377	ARPC5,CCN2,COL12A1,TPM4
F2DEGs for IPA, fdr0.1, lfc 1 - 2025-02-13 02:48 PM		vanillin		chemical - endogenous non-mammalian		0		-0.128	0.255	0.000377	CCN2,DNMT3B,FGFR2,HMOX1	ATM,JUN,MEF2D,NFKB1,NFKBIA,NFkB (complex),NPM1,RELA,TP53,vanillin
F2DEGs for IPA, fdr0.1, lfc 1 - 2025-02-13 02:48 PM		vitamin E		chemical drug		-1.633	bias	-0.502	-0.403	0.000378	ATP1A3,CAV1,CD53,LPL,MMP14,VCAM1	Ap1,CAT,CEBPB,ESR2,FOXO1,HSF1,IL6,JUN,NFE2L2,NFKB1,NFkB (complex),PPARG,PRKCA,RELA,SOD1,STAT3,YAP1,vitamin E
F2DEGs for IPA, fdr0.1, lfc 1 - 2025-02-13 02:48 PM		HMGA1		transcription regulator		-0.632	bias	0.252	-1.43	0.000378	CAV1,COL1A2,CTSC,IDI1,LAMB1,MIA,PIM2,SERPINH1,SOX4,TAGLN	Ap1,EP300,HMGA1,NR4A1,SMAD3,SMAD4,SP1,TP53,TP63,TP73
F2DEGs for IPA, fdr0.1, lfc 1 - 2025-02-13 02:48 PM		RET		kinase	Activated	2.236	bias	0.416	1.305	0.0004	ANXA1,CLDN5,CLU,COL1A2,DCN,GJA1,MMP14,PER3,TBX2	ESR2,FOS,JUN,MYC,NFKB1,NFKBIA,NFkB (complex),RELA,RET,SMAD3,STAT3,TP53
F2DEGs for IPA, fdr0.1, lfc 1 - 2025-02-13 02:48 PM		sphingosine-1-phosphate		chemical - endogenous mammalian		0.13	bias	0.275	-0.668	0.0004	ANXA2,CCN2,ISLR2,ITGB2,MMP14,MT-CO2,NSG2,TAGLN,VCAM1	AR,Ap1,CTNNB1,JNK,JUN,MRTFA,NFE2L2,NFkB (complex),PAK1,PPARG,RHOA,ROCK,RUNX2,SMAD1,SNAI1,STAT3,YAP1,sphingosine-1-phosphate
F2DEGs for IPA, fdr0.1, lfc 1 - 2025-02-13 02:48 PM		abemaciclib		chemical drug	Activated	2.236	bias	0.629	0.829	0.000401	AGRN,APOD,MFGE8,TGFBI,TSKU
F2DEGs for IPA, fdr0.1, lfc 1 - 2025-02-13 02:48 PM		SOX7		transcription regulator		1.342		-0.18	1.744	0.000409	HSPG2,KRT17,MFGE8,MMP14,SOX4,TGFBI
F2DEGs for IPA, fdr0.1, lfc 1 - 2025-02-13 02:48 PM		Ap1		complex		1.067	bias	0.694	-0.309	0.000411	CCN2,CLU,HMOX1,HPGD,IFRD1,KRT18,LPL,MMP14,MT-CO2,VCAM1	Ap1,ESR2,FOS,GATA4,IGF1,JUN,MYC,NFKB1,NFKBIA,NFkB (complex),RELA,RUNX2,SMAD3,SP1,STAT3
F2DEGs for IPA, fdr0.1, lfc 1 - 2025-02-13 02:48 PM		DGCR5		other						0.000411	CDH2,GSK3B,ZEB1
F2DEGs for IPA, fdr0.1, lfc 1 - 2025-02-13 02:48 PM		SNHG20		other						0.000411	CDH2,GSK3B,ZEB1
F2DEGs for IPA, fdr0.1, lfc 1 - 2025-02-13 02:48 PM		UBE2E2		enzyme						0.000411	CDH2,HMOX1,NFE2L2	JUN,NFE2L2,NFKB1,NFkB (complex),RUNX2,SMAD3,UBE2E2
F2DEGs for IPA, fdr0.1, lfc 1 - 2025-02-13 02:48 PM		vorinostat		chemical drug		1.206		0.078	0.917	0.000412	CD74,CDH2,CEBPA,CHD3,CLU,DLC1,HEPHL1,HMOX1,HPGD,IDI1,MFGE8,SPI1,TET2,TRAF4,TXN	AR,EP300,FOS,HIF1A,Immunoglobulin,JUN,LY294002,NFE2L2,NFKB1,NFKBIA,NFkB (complex),NR3C1,NR4A1,RELA,RUNX2,SIRT1,SMAD3,SP1,STAT1,STAT3,TP53,dexamethasone,vorinostat
F2DEGs for IPA, fdr0.1, lfc 1 - 2025-02-13 02:48 PM		troglitazone		chemical drug		0.436		0.067	0.19	0.000435	ABCA1,ANGPTL4,ANXA2,C3,CAV1,CEBPA,COL1A2,CYP19A1,DCN,HMOX1,IFRD1,LPL,MT-ND1,MYH11,VCAM1	Ap1,CEBPA,CTNNB1,D-glucose,EP300,ESR1,FOXO1,IL1B,KLF6,NFKB1,NFkB (complex),NOTCH1,NR4A1,PPARA,PPARG,PPARGC1A,RELA,SMAD3,SMAD4,SP1,SREBF1,YAP1,insulin,troglitazone
F2DEGs for IPA, fdr0.1, lfc 1 - 2025-02-13 02:48 PM		STAT4		transcription regulator	Activated	3.284	bias	0.765	0.771	0.000439	ARHGAP15,BHLHE40,C3,GJA1,HEXB,KRT18,MAPK8IP3,SH3BP4,STAT1,VAMP4,VSIR	JUN,RELA,STAT3,STAT4,TNF,YAP1,estrogen receptor
F2DEGs for IPA, fdr0.1, lfc 1 - 2025-02-13 02:48 PM		RARRES2		transmembrane receptor		-0.6		-0.018	-0.561	0.000445	CDH2,CEBPA,CYP19A1,INPP5D,VCAM1	AKT,AR,Ap1,CEBPA,CEBPB,CTNNB1,ERK1/2,ESR1,ESR2,FOS,GATA4,IL1B,IL6,JUN,KLF6,NFE2L2,NFKB1,NFkB (complex),NOTCH1,PPARG,RARRES2,RELA,STAT3,TNF,YAP1,estrogen receptor
F2DEGs for IPA, fdr0.1, lfc 1 - 2025-02-13 02:48 PM		CAV1	2.051	transmembrane receptor	Activated	2.595		0.199	2.079	0.000458	CAV1,CAVIN1,CDH2,GRIN2A,HMOX1,KRT18,KRT8,VCAM1,ZEB1	AR,Ap1,CAV1,EGR1,FOXO1,FOXO3,HIF1A,JUN,NFAT5,NFE2L2,NFKB1,PTK2,RAC1,RELA,SIRT1,SP1,SRC,STAT3
F2DEGs for IPA, fdr0.1, lfc 1 - 2025-02-13 02:48 PM		H3-3A/3B		group						0.000459	C3,CEBPA,DNMT3B,FOXO1,HMOX1,SMAD1,SOX4
F2DEGs for IPA, fdr0.1, lfc 1 - 2025-02-13 02:48 PM		bexarotene		chemical drug		1.828	bias	0.335	0.79	0.000464	ABCA1,ALCAM,ALDH1A2,BCL11B,KRT15,KRT17,LPL,SIAH2,TGM2,VCAM1	APOE,Ap1,CTNNB1,FOXO1,JUN,NFKB1,PPARA,PPARG,RELA,SP1,STAT3,TNF,YAP1,bexarotene,estrogen receptor
F2DEGs for IPA, fdr0.1, lfc 1 - 2025-02-13 02:48 PM		dextran sulfate		chemical drug		0.975	bias	0.451	0.085	0.000469	C3,CCN2,CD74,CFH,CLDN5,EFEMP2,HMOX1,MCM3,MMP14,MYLK,RHOA,SOX3,TGM2,VCAM1	APP,Ap1,CEBPB,CREBBP,CSF2,EGR1,ESR2,IL6,JUN,NFKB1,NFKBIA,NFkB (complex),RELA,STAT3,TNF,YAP1,dextran sulfate,estrogen receptor
F2DEGs for IPA, fdr0.1, lfc 1 - 2025-02-13 02:48 PM		POR		enzyme		-1.011	bias	-0.283	-0.272	0.000483	ABCA1,ALDH1A2,ANTXR2,CD74,ELOVL6,HMOX1,IDI1,LPL,SC5D,STAT1
F2DEGs for IPA, fdr0.1, lfc 1 - 2025-02-13 02:48 PM		IL17A		cytokine		1.872	bias	0.487	-0.03	0.000487	C3,CCN2,CDH2,CP,CTSK,FGFR2,HEXB,HMOX1,HSPB8,KRT17,LPL,NFE2L2,PODXL,STAT1,STEAP4,TRAF4,VCAM1	AKT,Ap1,CEBPB,CTNNB1,ESR2,FOS,FOXO1,IFNG,IL17A,IL1B,IL6,JUN,KLF6,MYC,NFE2L2,NFKB1,NFkB (complex),NOTCH1,RELA,STAT1,STAT3,TNF,YAP1,estrogen receptor
F2DEGs for IPA, fdr0.1, lfc 1 - 2025-02-13 02:48 PM		NRP1		transmembrane receptor		-1.195		0.181	-1.672	0.000488	CD74,MT-CO2,MT-CO3,MT-ND2,MT-ND4,PTMA,STAT1
F2DEGs for IPA, fdr0.1, lfc 1 - 2025-02-13 02:48 PM		SMAD4		transcription regulator	Activated	2.686		0.169	2.133	0.000497	ANGPTL4,CBFB,CCN2,CDH2,CDH5,COL1A2,CYP19A1,FGFR2,GJA1,HMOX1,INPP5D,LHX1,NFE2L2,SP7,SPI1,UNC119	AR,Ap1,CEBPA,CEBPD,EGR1,EP300,JNK,JUN,NFE2L2,NR4A1,PKA,PPARG,RELA,SIRT1,SMAD2,SMAD3,SMAD4,SMAD7,SP1,STAT3,YAP1
F2DEGs for IPA, fdr0.1, lfc 1 - 2025-02-13 02:48 PM		GW3965		chemical reagent		1.554		-0.07	1.746	0.0005	ABCA1,APOC1,APOD,CAV1,EDNRA,GNAI1,LPL,SC5D	AR,CEBPB,ESR1,ESR2,GW3965,NR1H,PGR,STAT1,progesterone
F2DEGs for IPA, fdr0.1, lfc 1 - 2025-02-13 02:48 PM		miR-1-3p (and other miRNAs w/seed GGAAUGU)		mature microrna	Inhibited	-3.083	bias	-0.765	-0.723	0.000502	AGRN,ANXA2,CCSAP,CTSC,GJA1,PTMA,RABGAP1L,TMSB4X,TPM4,YWHAQ
F2DEGs for IPA, fdr0.1, lfc 1 - 2025-02-13 02:48 PM		SMAD		complex						0.000511	ANGPTL4,CCN2,COL1A2,INPP5D
F2DEGs for IPA, fdr0.1, lfc 1 - 2025-02-13 02:48 PM		cephaloridine		chemical drug		1.026	bias	0.459	-0.178	0.000518	ANGPTL4,CCN2,FBP2,HMOX1,MAPK8IP3,MCM3,RYR2
F2DEGs for IPA, fdr0.1, lfc 1 - 2025-02-13 02:48 PM		cyclic AMP		chemical - endogenous mammalian	Activated	2.329	bias	0.495	0.72	0.000519	ABCA1,AFAP1L2,ANTXR2,CCN2,CDH2,CEBPA,CYP19A1,GJA1,MYLK,STAT1,TF,TXNIP	AR,CEBPA,CREB,CREB1,JUN,NR3C1,PKA,PPARG,PPARGC1A,RELA,RNA polymerase II,SIRT1,SMAD3,SREBF1,STAT3,TEAD4,TNF,YAP1,cyclic AMP,estrogen receptor,hydrocortisone,insulin
F2DEGs for IPA, fdr0.1, lfc 1 - 2025-02-13 02:48 PM		JUNB		transcription regulator		0.666	bias	0.547	-0.65	0.000524	C3,CAV1,CD82,CLU,COL1A2,CYP19A1,HMOX1,HPGD,MYL9	Ap1,CEBPA,CEBPD,ESR2,FOS,JUN,JUNB,JUND,MYC,NFKB1,NFKBIA,NFkB (complex),RELA,SMAD3,SMAD4,SMAD7,SP1,STAT3,TNF,YAP1,estrogen receptor
F2DEGs for IPA, fdr0.1, lfc 1 - 2025-02-13 02:48 PM		SRC		kinase		0.388	bias	0.473	-0.844	0.000526	CAV1,CAVIN1,COL1A2,GBP1,GJA1,KRT18,VCAM1,ZEB1	CAV1,CTNNB1,EGR1,HIF1A,JUN,KRAS,MYC,NFKB1,NFKBIA,NFkB (complex),PPARG,RELA,SIRT1,SMAD2,SP1,SRC,STAT3,TP53,VHL,estrogen receptor
F2DEGs for IPA, fdr0.1, lfc 1 - 2025-02-13 02:48 PM		ATOH8		transcription regulator						0.000543	CCN2,DCN,FOXO1
F2DEGs for IPA, fdr0.1, lfc 1 - 2025-02-13 02:48 PM		ENHO		other						0.000543	ATL1,CDH5,FOXO1	AR,ENHO,FOXO1,PPARG,PPARGC1A,SIRT1
F2DEGs for IPA, fdr0.1, lfc 1 - 2025-02-13 02:48 PM		Laminin5		complex						0.000543	COL1A2,MMP14,S100A10	CEBPB,HIF1A,JUN,Laminin5,MYOCD,NFAT5,NFKB1,NOTCH1,RAC1,RUNX2,SMAD3,STAT3,VHL
F2DEGs for IPA, fdr0.1, lfc 1 - 2025-02-13 02:48 PM		USP10		peptidase						0.000543	CDH2,IGF2BP1,TCF12
F2DEGs for IPA, fdr0.1, lfc 1 - 2025-02-13 02:48 PM		beauvericin		chemical reagent						0.000543	CDH2,COL6A1,ZEB1
F2DEGs for IPA, fdr0.1, lfc 1 - 2025-02-13 02:48 PM		mir-224		microrna						0.000543	CYP19A1,KRAS,NFE2L2	NOTCH1,RELA,SMAD2,SMAD3,SMAD4,SP1,mir-224
F2DEGs for IPA, fdr0.1, lfc 1 - 2025-02-13 02:48 PM		ROR1		kinase	Activated	2.2	bias	0.532	1.029	0.000543	CCN2,EMP2,HEXB,ITGB2,ZEB1
F2DEGs for IPA, fdr0.1, lfc 1 - 2025-02-13 02:48 PM		PDGF (complex)		complex		0.863	bias	0.443	-0.284	0.00055	CAV1,FOXO1,FOXO3,GJA1,HMOX1,PIK3R3,VCAM1	Ap1,EP300,ESR2,FOS,FOXO1,HIF1A,IKBKB,JUN,MAPK (family),MYC,NFKB1,NFKBIA,NFkB (complex),PDGF (complex),PIK3R1,RELA,SMAD3,SRF,TP53,VEGFA
F2DEGs for IPA, fdr0.1, lfc 1 - 2025-02-13 02:48 PM		TCOF1		transcription regulator						0.00055	ANXA2,BNIP3,MED1,SH3BGRL,SNCB,TBX2,TULP4
F2DEGs for IPA, fdr0.1, lfc 1 - 2025-02-13 02:48 PM		PPARGC1B		transcription regulator	Activated	2.438	bias	0.61	0.951	0.000555	ABCA1,C3,MT-CO1,MT-CO2,MT-ND1,MT-ND2
F2DEGs for IPA, fdr0.1, lfc 1 - 2025-02-13 02:48 PM		mir-133 (includes others)		microrna	Inhibited	-2.433	bias	-0.638	-0.881	0.000555	ARPC5,CCN2,MMP14,RHOA,TAGLN,TPM4
F2DEGs for IPA, fdr0.1, lfc 1 - 2025-02-13 02:48 PM		MED1	1.437	transcription regulator		1.664	bias	0.676	0.019	0.000564	BHLHE40,CEBPA,DYSF,E2F5,FOXO1,MEF2C,PODXL,PTMA,RABGAP1L,TET2,TGM2	CEBPB,FOXO3,JUN,MED1,NR3C1,RELA,TP53
F2DEGs for IPA, fdr0.1, lfc 1 - 2025-02-13 02:48 PM		KLF6		transcription regulator	Activated	2.543	bias	0.541	0.86	0.000571	ANGPTL4,CD82,CDH2,HIBCH,HMOX1,MMP14,NFE2L2,NR2F1,SERPINH1,TNIP1,VCAM1,ZEB1	AKT,AR,Ap1,DDIT3,ESR2,FOS,FOXM1,FOXO1,FOXO3,HIF1A,JUN,KLF6,NFAT5,NFE2L2,NFKB1,NFKBIA,NFkB (complex),PI3K (complex),PTEN,RAC1,RELA,STAT3,estrogen receptor
F2DEGs for IPA, fdr0.1, lfc 1 - 2025-02-13 02:48 PM		ETV6-RUNX1		fusion gene/product	Inhibited	-2.578	bias	-0.543	-0.877	0.000572	AHI1,ANTXR2,CDH2,CLIC1,IFI35,IRF2,ITGB2,MYLK,RABGAP1L,STAT1,WAS,ZBTB20,ZFHX3
F2DEGs for IPA, fdr0.1, lfc 1 - 2025-02-13 02:48 PM		LINC00945		other						0.000579	CDH2,ZEB1
F2DEGs for IPA, fdr0.1, lfc 1 - 2025-02-13 02:48 PM		PLD3		enzyme						0.000579	MT-CO2,MT-ND1
F2DEGs for IPA, fdr0.1, lfc 1 - 2025-02-13 02:48 PM		bongkrekic acid		chemical toxicant						0.000579	MT-CO3,VCAM1
F2DEGs for IPA, fdr0.1, lfc 1 - 2025-02-13 02:48 PM		ergosterol-5,8-peroxide		chemical - endogenous mammalian						0.000579	CCN2,VCAM1	AR,CEBPA,ERK1/2,ESR1,GATA4,PPARG,ergosterol-5,8-peroxide
F2DEGs for IPA, fdr0.1, lfc 1 - 2025-02-13 02:48 PM		gildeuretinol acetate		chemical drug						0.000579	C3,CFP
F2DEGs for IPA, fdr0.1, lfc 1 - 2025-02-13 02:48 PM		ADCYAP1		other	Activated	2.714		0.17	2.148	0.000584	BASP1,CAMK4,FGFR2,KRT8,LMO1,MAPK8IP3,MCAM,S100A10,SERPINF1,SMAD1,TGFBI	ADCYAP1,CREB,CREB1,CREM,EP300,NCOA3
F2DEGs for IPA, fdr0.1, lfc 1 - 2025-02-13 02:48 PM		PTPRR		phosphatase		-0.488	bias	-0.72	1.41	0.000584	ASB6,COL6A1,DNMT3B,KRT18,KRT8,SCO2,TNIP1
F2DEGs for IPA, fdr0.1, lfc 1 - 2025-02-13 02:48 PM		corticosterone		chemical - endogenous mammalian		1.039		0.096	0.807	0.000597	ANGPTL4,ANXA1,CAV1,CCN2,CLDN5,COL1A2,COL6A1,COL6A2,TGM2	Ap1,CEBPA,CTNNB1,FOXO3,GATA3,HIF1A,ITGB1,JUN,NFKB1,NFKBIA,NFkB (complex),NR3C1,PPARG,PPARGC1A,RELA,SMAD3,SREBF1,STAT1,STAT3,TNF,TP53,YAP1,corticosterone,estrogen receptor,insulin
F2DEGs for IPA, fdr0.1, lfc 1 - 2025-02-13 02:48 PM		SMAD1	1.705	transcription regulator	Activated	2.2	bias	0.616	0.845	0.000598	CCN2,COL1A2,SMAD1,SP7,VCAM1	CEBPB,GATA4,MYOCD,NFE2L2,NFKB1,NKX2-5,NOTCH1,RELA,RUNX2,SMAD1,SMAD3,SP1,TBX5,TP53,VHL,p38 MAPK
F2DEGs for IPA, fdr0.1, lfc 1 - 2025-02-13 02:48 PM		atorvastatin		chemical drug		-1.063		-0.14	-0.614	0.000625	ABCA1,CAV1,CCN2,EDNRA,GJA1,HMOX1,IDI1,ITGB2,LPL,RHOA,VCAM1	APOE,AR,CTNNB1,FOXO1,HIF1A,IFNG,JUN,MYC,NFE2L2,NFKB1,PPARG,PPARGC1A,RELA,SIRT1,SP1,STAT1,STAT3,TP53,VHL,atorvastatin,p38 MAPK
F2DEGs for IPA, fdr0.1, lfc 1 - 2025-02-13 02:48 PM		SKP2		other		1.103		-0.032	1.173	0.000657	CDH2,FOXO3,PTMA,RHOA,ZEB1	AKT,Ap1,CTNNB1,ESR2,EZH2,FOS,FOXM1,JUN,MYC,NFE2L2,PML,SKP2,SP1,TWIST1
F2DEGs for IPA, fdr0.1, lfc 1 - 2025-02-13 02:48 PM		STAT1	1.925	transcription regulator		1.505	bias	0.488	-0.157	0.000664	ABCA1,C3,CBFA2T3,CCN2,CDH5,FOXO1,GBP1,GRIN2A,HTRA1,IFI35,IRF2,KRT17,LPL,S100A10,STAT1,VCAM1	AR,Ap1,CEBPA,ERK1/2,ESR1,ETS1,FOS,FOXO1,GATA4,HIF1A,IFNG,JUN,JUND,KLF11,MAPK1,MYC,NFE2L2,NFKB1,NFkB (complex),PPARG,SMAD4,STAT1,STAT3,TP53
F2DEGs for IPA, fdr0.1, lfc 1 - 2025-02-13 02:48 PM		BARX2		transcription regulator	Inhibited	-2		0.1	-2.2	0.000677	CDH11,CDH2,HTRA1,MYLK
F2DEGs for IPA, fdr0.1, lfc 1 - 2025-02-13 02:48 PM		EPOR		transmembrane receptor						0.000677	HMOX1,SPI1,TF,VCAM1	Ap1,EPOR,FOS,JUN,MAPK (family),MYC,NFKB1
F2DEGs for IPA, fdr0.1, lfc 1 - 2025-02-13 02:48 PM		TNFRSF1A		transmembrane receptor		0.788		0.181	0.278	0.000679	ABCC5,CCN2,CDH2,LGALS9,MMP14,NFE2L2,PODXL,TLCD4,VCAM1	AKT,AR,Ap1,CEBPB,CTNNB1,ESR2,FOS,FOXO1,IL1B,IL6,JNK,JUN,KLF6,NFE2L2,NFKB1,NFkB (complex),NOTCH1,PPARA,PPARG,RELA,SP1,STAT3,TNFRSF1A,YAP1
F2DEGs for IPA, fdr0.1, lfc 1 - 2025-02-13 02:48 PM		MEF2D		transcription regulator		1.725	bias	0.464	0.631	0.000688	CCN2,COL1A2,HMOX1,MCM3,NFE2L2,ZEB1	AKT,Ap1,ESR2,FOS,JUN,MEF2D,MYC,NFE2L2,STAT3,YAP1,ZEB1
F2DEGs for IPA, fdr0.1, lfc 1 - 2025-02-13 02:48 PM		HBEGF		growth factor		0.816	bias	0.315	0.045	0.000694	ANGPTL4,BHLHE40,CCN2,GJA1,MYLK,RHOA,ZEB1	AKT,AR,Ap1,CEBPA,CTNNB1,ERBB2,ERK1/2,ESR1,ESR2,FOS,GATA4,HBEGF,HIF1A,JUN,NFE2L2,NFKB1,NFkB (complex),PPARG,RB1,SMAD4,SP1,STAT3,TP53,VHL
F2DEGs for IPA, fdr0.1, lfc 1 - 2025-02-13 02:48 PM		4-hydroxycinnamyl aldehyde		chemical - endogenous non-mammalian						0.000698	CDH2,MIA,RHOA
F2DEGs for IPA, fdr0.1, lfc 1 - 2025-02-13 02:48 PM		MED16		transcription regulator						0.000698	ANGPTL4,CCN2,TAGLN
F2DEGs for IPA, fdr0.1, lfc 1 - 2025-02-13 02:48 PM		mir-630		microrna						0.000698	CDH2,NFE2L2,ZEB1
F2DEGs for IPA, fdr0.1, lfc 1 - 2025-02-13 02:48 PM		spermine nitric oxide complex		chemical toxicant						0.000698	HMOX1,S100A10,VCAM1	Ap1,FOXO1,JUN,NFkB (complex),PPARA,PPARG,RELA,SP1,spermine nitric oxide complex
F2DEGs for IPA, fdr0.1, lfc 1 - 2025-02-13 02:48 PM		IL1A		cytokine	Activated	2.495	bias	0.578	0.476	0.0007	APOD,C3,CTSK,FGFR2,GBP1,HMOX1,HSPG2,LGALS9,MCAM,MED1,MMP14,S100A10,VCAM1	AR,CEBPA,CTNNB1,ERK1/2,ESR1,FOXO1,FOXO3,GATA4,IFNG,IL1A,IL1B,JUN,KLF6,MYC,NFKB1,NFkB (complex),NOTCH1,PPARG,RELA,STAT1,STAT3,TNF,YAP1,cisplatin,estrogen receptor
F2DEGs for IPA, fdr0.1, lfc 1 - 2025-02-13 02:48 PM		TFAM		transcription regulator		0.152		-0.203	0.556	0.000707	MT-CO1,MT-CO2,MT-CO3,MT-CYB,MT-ND1,MT-ND2,MT-ND4,MT-ND5
F2DEGs for IPA, fdr0.1, lfc 1 - 2025-02-13 02:48 PM		RABGEF1		enzyme		0.447		0.105	0.212	0.00072	HEXB,MT-CO2,MT-ND4,MT-ND5,TRIM3
F2DEGs for IPA, fdr0.1, lfc 1 - 2025-02-13 02:48 PM		TEAD2		transcription regulator	Activated	2.236	bias	0.729	0.606	0.00072	CCN2,EDNRA,PDGFRL,SH3BP4,TAGLN
F2DEGs for IPA, fdr0.1, lfc 1 - 2025-02-13 02:48 PM		N-nitro-L-arginine methyl ester		chemical drug		1.601		0.016	1.562	0.000735	CCN2,COL1A2,GJA1,HMOX1,NFE2L2,RHOA,VCAM1	AGT,CTNNB1,FOXO1,HIF1A,JUN,KRAS,MYC,N-nitro-L-arginine methyl ester,NFE2L2,NFKB1,NFKBIA,NFkB (complex),RELA,SMAD3,SP1,STAT3,TNF,TP53,YAP1,estrogen receptor,p38 MAPK
F2DEGs for IPA, fdr0.1, lfc 1 - 2025-02-13 02:48 PM		pro-inflammatory cytokine		group		1.446	bias	0.638	0.043	0.000737	CLU,HMOX1,ITGA1,LGALS9,NFE2L2,VCAM1	Ap1,FOXO1,HIF1A,JUN,MAPT,NFE2L2,NFKB1,NFKBIA,NFkB (complex),RELA,SP1,SRF,STAT3,TP53,VEGFA,p38 MAPK,pro-inflammatory cytokine
F2DEGs for IPA, fdr0.1, lfc 1 - 2025-02-13 02:48 PM		miR-30c-5p (and other miRNAs w/seed GUAAACA)		mature microrna		-1.883	bias	-0.765	0.366	0.000738	CBFB,CCN2,COL1A2,CRTAP,FOXO3,IFRD1,MYO10,P3H1,RBMS1
F2DEGs for IPA, fdr0.1, lfc 1 - 2025-02-13 02:48 PM		RRAS2		enzyme	Activated	2.828	bias	0.765	0.664	0.000742	ALCAM,CAV1,CD74,CDH2,CFH,ELF1,LAMB1,MDK	BRAF,FOXM1,RRAS2
F2DEGs for IPA, fdr0.1, lfc 1 - 2025-02-13 02:48 PM		RUNX3		transcription regulator	Inhibited	-2.813	bias	-0.435	-1.588	0.000742	ABCC5,CCN2,CDH11,CEBPA,COL12A1,IL6ST,TEAD1,TLCD4
F2DEGs for IPA, fdr0.1, lfc 1 - 2025-02-13 02:48 PM		RARA		ligand-dependent nuclear receptor		-0.333		-0.003	-0.325	0.000764	ABCA1,ALDH1A2,CD53,CEBPA,CP,CYP19A1,JUP,KRT15,LAMB1,NR2F1,SESN1,SLC25A36,STAT1,UBL3	CEBPB,CREBBP,CTNNB1,EP300,FOXO1,JUN,MYC,NCOA3,NFKB1,PPARG,PPARGC1A,RARA,RELA,SMAD3,SMAD4,SP1,STAT3,TCF,TP53,YAP1,bexarotene,tretinoin
F2DEGs for IPA, fdr0.1, lfc 1 - 2025-02-13 02:48 PM		IL2		cytokine	Activated	2.197	bias	0.433	0.588	0.000769	ABCA1,ANXA1,BHLHE40,C3,CD74,CEBPA,CFP,CTSC,DPYSL5,ELF1,FGFR2,FOXO1,FOXO3,IDI1,IFRD1,ITGA1,ITM2B,PIK3R3,PIM2,SESN1,SNCB,SPRED2,VCAM1	CEBPB,CSF2,CTNNB1,ESR2,FOXO1,IFNG,IL1B,IL2,IL6,IgE,JUN,KLF6,MYC,NFKB1,NFKBIA,NFkB (complex),NOTCH1,STAT1,STAT3,YAP1
F2DEGs for IPA, fdr0.1, lfc 1 - 2025-02-13 02:48 PM		COL1A1		other		1.036		0.031	0.976	0.000772	CDH2,COL1A2,MMP14,VCAM1	COL1A1,CTNNB1,FOXO3,HIF1A,ITGB1,JUN,NFAT5,NFKB1,RAC1,STAT3
F2DEGs for IPA, fdr0.1, lfc 1 - 2025-02-13 02:48 PM		LLGL2		other	Activated	2	bias	0.765	0.469	0.000772	CCN2,EMP2,HEXB,ITGB2
F2DEGs for IPA, fdr0.1, lfc 1 - 2025-02-13 02:48 PM		TRIM38		enzyme	Inhibited	-2.63	bias	-0.694	-0.805	0.000777	COL1A2,COL6A1,COL6A2,GPAT3,ITGB2,LPL,VCAM1
F2DEGs for IPA, fdr0.1, lfc 1 - 2025-02-13 02:48 PM		KLF11		transcription regulator						0.000778	CAV1,CCN2,COL1A2,DCN,ITGA1,MMP14,SERPINH1,STAT1	CEBPA,KLF11,PPARG,PPARGC1A,SMAD3,SREBF1,insulin
F2DEGs for IPA, fdr0.1, lfc 1 - 2025-02-13 02:48 PM		CHUK		kinase	Activated	2.968	bias	0.64	0.774	0.000779	AMPD3,C3,CLU,CP,CTSF,DCN,GRIN2A,HMOX1,IFI35,ITM2B,TNIP1,VCAM1	Ap1,CHUK,IKBKB,IKBKG,JUN,NFKB1,NFKBIA,NFkB (complex),RELA,STAT3,TNF,TP53,YAP1,estrogen receptor
F2DEGs for IPA, fdr0.1, lfc 1 - 2025-02-13 02:48 PM		RNA polymerase II		complex						0.000779	ANGPTL4,C3,CD82,CDH11,CEBPA,COL1A2,MCM3,MEF2C,PBX3,SPI1,TMSB4X,TXN	CREBBP,EP300,RELA,RNA polymerase II,SMARCA2,SP1,histone H3
F2DEGs for IPA, fdr0.1, lfc 1 - 2025-02-13 02:48 PM		ESX1		transcription regulator		-1		0.195	-1.39	0.000788	BNC2,ELOVL6,GPAT3,KRAS,PIM2
F2DEGs for IPA, fdr0.1, lfc 1 - 2025-02-13 02:48 PM		RAC2		enzyme						0.000788	ANXA1,CD74,CDH2,CDH5,FHL2	HIF1A,MAPK8,NR4A1,RAC2,SIRT1,SMAD2,SMAD3
F2DEGs for IPA, fdr0.1, lfc 1 - 2025-02-13 02:48 PM		cerivastatin		chemical drug		0.292		-0.067	0.434	0.000789	CCN2,HMOX1,IDI1,ITGB2,PTMA,VCAM1	AR,Ap1,EGR1,F2,FOS,HIF1A,JNK,JUN,NFAT5,NFE2L2,NFKB1,NFkB (complex),PPARG,RAC1,RELA,SP1,STAT3,TP53,YAP1,cerivastatin,p38 MAPK
F2DEGs for IPA, fdr0.1, lfc 1 - 2025-02-13 02:48 PM		molybdenum disulfide		chemical reagent		-0.707	bias	-0.328	0.221	0.000815	ACTG2,AGRN,COL12A1,CTSC,CTSK,HMOX1,JUP,PCDH10
F2DEGs for IPA, fdr0.1, lfc 1 - 2025-02-13 02:48 PM		E. coli B4 lipopolysaccharide		chemical toxicant	Activated	2.256	bias	0.498	0.57	0.000828	AMPD3,ANXA1,ELF1,GNAI1,HMOX1,HSPB8,IFI35,INPP5D,SERPINH1,TF,TXNIP,VCAM1	CHUK,CSF2,CTNNB1,E. coli B4 lipopolysaccharide,IL1B,JUN,KLF6,NFKB1,NFKBIA,NFkB (complex),NOTCH1,RELA,SOCS1,STAT3,TNF,YAP1,estrogen receptor
F2DEGs for IPA, fdr0.1, lfc 1 - 2025-02-13 02:48 PM		raloxifene		chemical drug		-0.707		-0.023	-0.641	0.000834	ANXA3,CBX6,CLU,DBN1,HMOX1,LAMB1,RHOA,SIAH2,TUBA4A	IGF1R,JUN,raloxifene
F2DEGs for IPA, fdr0.1, lfc 1 - 2025-02-13 02:48 PM		rotenone		chemical toxicant		-0.896		0.145	-1.248	0.000844	CCN2,GJA1,HMOX1,NFE2L2,TXNIP,VCAM1	AGT,AR,Ap1,CTNNB1,FOXO1,HIF1A,IL1B,JNK,JUN,KLF6,MYC,NFE2L2,NFKB1,NFkB (complex),NOTCH1,PPARG,RELA,SIRT1,SMAD3,SP1,TP53,YAP1,hydrogen peroxide,p38 MAPK,rotenone
F2DEGs for IPA, fdr0.1, lfc 1 - 2025-02-13 02:48 PM		ADAM17		peptidase	Activated	2.63	bias	0.557	1.166	0.000854	ANXA2,CAVIN1,CLIC1,IL6ST,KRT18,KRT8,TF,ZFHX3	ADAM17,Ap1,CEBPB,ESR2,IL6,NFKB1,PTK2,STAT3,YAP1
F2DEGs for IPA, fdr0.1, lfc 1 - 2025-02-13 02:48 PM		TFRC		transporter		-0.707		-0.174	-0.215	0.000854	ANXA2,BNIP3,HMOX1,ITGB2,MT-ND2,MT-ND4,MT-ND5,SULF2
F2DEGs for IPA, fdr0.1, lfc 1 - 2025-02-13 02:48 PM		ciglitazone		chemical drug		-0.142		0.18	-0.646	0.000854	ABCA1,CAV1,CYP19A1,DNMT3B,LAMB1,MT-CO2,PODXL,VCAM1	AR,Ap1,CEBPA,CTNNB1,EGFR,ERK1/2,ESR1,ESR2,FOXO1,FOXO3,GATA4,JUN,MYC,NFE2L2,NFKB1,NR3C1,PPARA,PPARG,RELA,SP1,STAT3,TP53,beta-estradiol,ciglitazone,estrogen receptor,p38 MAPK
F2DEGs for IPA, fdr0.1, lfc 1 - 2025-02-13 02:48 PM		mibolerone		chemical drug		-1.808	bias	0.263	-2.542	0.000854	ALCAM,CD74,CLU,COL1A2,HEXB,LPL,TF,TGFBI
F2DEGs for IPA, fdr0.1, lfc 1 - 2025-02-13 02:48 PM		CLIC4		ion channel		0		0	0	0.00086	C3,CD63,CFH,DCN,LPL	CEBPB,CLIC4,ESR2,IL6,NFKB1,STAT3,YAP1
F2DEGs for IPA, fdr0.1, lfc 1 - 2025-02-13 02:48 PM		HNRNPK		other		-0.068		0.085	-0.235	0.00086	CCN2,COL12A1,NFE2L2,TMSB4X,ZBTB20
F2DEGs for IPA, fdr0.1, lfc 1 - 2025-02-13 02:48 PM		PEAR1		other	Inhibited	-2.236	bias	-0.765	-0.525	0.00086	COL12A1,COL1A2,MMP14,TAGLN,TPM4
F2DEGs for IPA, fdr0.1, lfc 1 - 2025-02-13 02:48 PM		TEAD3		transcription regulator	Activated	2.236	bias	0.67	0.739	0.00086	CCN2,EDNRA,PDGFRL,SH3BP4,TAGLN
F2DEGs for IPA, fdr0.1, lfc 1 - 2025-02-13 02:48 PM		parthenolide		chemical drug		0.132	bias	-0.39	0.908	0.00086	CCN2,CLDN5,HMOX1,NFE2L2,VCAM1	AKT,Ap1,DDIT3,ESR2,FOS,FOXO1,JUN,KEAP1,NFE2L2,NFKB1,NFKBIA,NFkB (complex),PPARA,RELA,RUNX2,SIRT1,SMAD3,TP53,palmitic acid,parthenolide
F2DEGs for IPA, fdr0.1, lfc 1 - 2025-02-13 02:48 PM		ITGB1		transmembrane receptor		-0.841		0.151	-1.261	0.000869	CCN2,CDH2,COL1A2,FOXO1,FOXO3,HSPG2,ITGA1,LAMB1,TGM2	AKT,Ap1,CTNNB1,Collagen type I (complex),ERK,ESR2,FOS,FOXO3,HIF1A,IL1B,ITGB1,JUN,KLF6,NFAT5,NFE2L2,NFKB1,NFkB (complex),NOTCH1,RAC1,RUNX2,SIRT1,SP1,STAT3,TP53
F2DEGs for IPA, fdr0.1, lfc 1 - 2025-02-13 02:48 PM		EIF2B5		translation regulator						0.000877	COL1A2,SYT2,TAGLN,TF
F2DEGs for IPA, fdr0.1, lfc 1 - 2025-02-13 02:48 PM		LACTB		peptidase		-1.982	bias	-0.765	-0.465	0.000877	CCN2,CDH2,TGFBI,TGM2
F2DEGs for IPA, fdr0.1, lfc 1 - 2025-02-13 02:48 PM		PELP1		other						0.000894	ACTG2,ANGPTL4,COL12A1,CYP19A1,KRT15,TAGLN,TGM2,ZGPAT	CREBBP,EP300,PELP1,SMARCA2,histone H4
F2DEGs for IPA, fdr0.1, lfc 1 - 2025-02-13 02:48 PM		MMP9		peptidase	Activated	2.121		0.189	1.587	0.000904	CD74,CLDN5,CTSK,DLC1,GJA1,HPGD,MDK,MMP14,VCAM1	AR,CD44,CEBPA,CTNNB1,ERK1/2,ESR1,ETV5,FOXO1,GATA4,IL4,IRF4,JUN,MMP9,NFE2L2,NFKB1,NR3C1,PPARG,RELA,SP1,STAT1,STAT3,TNF,TP53,YAP1,estrogen receptor,p38 MAPK
F2DEGs for IPA, fdr0.1, lfc 1 - 2025-02-13 02:48 PM		CCN2	1.859	growth factor		1.934	bias	0.397	0.919	0.000915	CCN2,DCN,ITGA1,MBNL2,MMP14,PODXL,SOX4	AKT,Ap1,CCN2,CEBPB,CTNNB1,ERK,ESR2,FOS,FOXO3,IL6,JUN,MYC,NFE2L2,NFKB1,PGR,PPARG,SIRT1,SMAD4,SP1,STAT1,STAT3,TCF,TGFB1,TP53,YAP1
F2DEGs for IPA, fdr0.1, lfc 1 - 2025-02-13 02:48 PM		cadmium chloride		chemical toxicant	Activated	2.178	bias	0.425	1.252	0.000915	CDH2,FOXO1,HMOX1,HSPA13,HSPB8,NFE2L2,TXN	AKT,Ap1,ESR2,ETS1,FOS,HIF1A,JUN,JUND,KLF11,MAPK1,MAPK8,NFE2L2,NFKB1,NFkB (complex),NR4A1,RUNX2,SIRT1,SMAD2,SMAD3,STAT1,TP53,cadmium chloride
F2DEGs for IPA, fdr0.1, lfc 1 - 2025-02-13 02:48 PM		colistin		biologic drug		-0.378		0.045	-0.497	0.000915	ALCAM,APOD,CD63,CFP,RHOA,SOX4,ZMYND8
F2DEGs for IPA, fdr0.1, lfc 1 - 2025-02-13 02:48 PM		miR-3648 (miRNAs w/seed GCCGCGG)		mature microrna	Inhibited	-2.607	bias	-0.765	-0.612	0.000915	AGRN,CEBPA,CLIP2,GSK3B,PER3,SKI,ZCCHC24
F2DEGs for IPA, fdr0.1, lfc 1 - 2025-02-13 02:48 PM		lithium chloride		chemical drug	Activated	2.425	bias	0.438	1.362	0.000936	CDH2,DCN,GSK3B,HMOX1,IDI1,MYH11,MYLK,TAGLN	ADIPOQ,APP,Ap1,CEBPA,CEBPD,CREBBP,CTNNB1,EGR1,ETS1,HIF1A,JUN,KLF11,MAPK1,NFKB1,NFKBIA,PPARGC1A,RELA,SMAD3,SMAD4,SMAD7,SP1,STAT1,STAT3,TNF,TP53,YAP1,estrogen receptor,lithium chloride
F2DEGs for IPA, fdr0.1, lfc 1 - 2025-02-13 02:48 PM		OXT		other		-0.067		-0.147	0.25	0.000937	CCN2,GJA1,ITGA1,LPL,MEF2C	AR,Ap1,CEBPB,D-glucose,ESR1,ESR2,ETS1,FOS,HSF1,JUN,JUND,NFE2L2,NR3C1,OXT,PKA,PPARG,PPARGC1A,RELA,SIRT1,SP1,YAP1,aldosterone,estrogen
F2DEGs for IPA, fdr0.1, lfc 1 - 2025-02-13 02:48 PM		nitroprusside		chemical drug		1.539		0.147	1.22	0.000937	CAV1,FOXO1,HMOX1,LAMB1,RHOA	CAT,CTNNB1,ERK,ETS1,FOXO1,FOXO3,HIF1A,HSF1,ITGB1,KLF11,MAPK1,MAPK8,NFkB (complex),NR4A1,SIRT1,SMAD2,SMAD3,SP1,STAT1,STAT3,TP53,nitroprusside
F2DEGs for IPA, fdr0.1, lfc 1 - 2025-02-13 02:48 PM		FNDC5		other		0		-0.093	0.204	0.000963	JPH2,NFE2L2,RYR2,SP7,TXN,TXNIP
F2DEGs for IPA, fdr0.1, lfc 1 - 2025-02-13 02:48 PM		GPER1		g-protein coupled receptor		0.019	bias	0.392	-0.923	0.000963	BHLHE40,CCN2,CYP19A1,KRT18,MYH11,TAGLN	AKT,Ap1,CEBPB,CTNNB1,ESR2,FOS,GPER1,IL6,JUN,NFE2L2,NFKB1,NOTCH1,PAK1,RELA,RUNX2,SNAI1,SOX9,SRF,STAT3,TNF,YAP1,estrogen receptor
F2DEGs for IPA, fdr0.1, lfc 1 - 2025-02-13 02:48 PM		N-Ac-Leu-Leu-norleucinal		chemical - protease inhibitor		-0.766	bias	0.325	-1.549	0.000963	ABCA1,BCAR1,CAMK4,CAV1,CEBPA,CYP19A1	AR,Ap1,EP300,FOS,FOXO1,JUN,N-Ac-Leu-Leu-norleucinal,NCOA3,NFE2L2,NFKB1,NR3C1,PPARA,PPARG,PPARGC1A,RELA,SP1,STAT3,TP53,YAP1,dexamethasone,p38 MAPK
F2DEGs for IPA, fdr0.1, lfc 1 - 2025-02-13 02:48 PM		TIA1		other		0		-0.134	0.328	0.000963	ANXA3,CCN2,PER3,TAGLN,TGM2,TXNIP
F2DEGs for IPA, fdr0.1, lfc 1 - 2025-02-13 02:48 PM		kanamycin A		chemical drug		-0.378		0.022	-0.437	0.000965	ALCAM,APOD,CD63,CFP,RHOA,SOX4,ZMYND8
F2DEGs for IPA, fdr0.1, lfc 1 - 2025-02-13 02:48 PM		FBXW7		enzyme		1.414	bias	-0.497	2.82	0.000979	CCN2,FGFR2,MT-CO1,MT-CO2,MT-CO3,MT-CYB,MT-ND1,MT-ND4	FBXW7,NFE2L2,NR1H4,NR3C1,PPARA,PPARG,PPARGC1A,PRKN,TFE3
F2DEGs for IPA, fdr0.1, lfc 1 - 2025-02-13 02:48 PM		GATA1		transcription regulator		1.414	bias	0.298	0.572	0.000988	ANK1,CAVIN1,CBFA2T3,CEBPA,IL6ST,LMO4,MCM3,PIM2,PODXL,SKI,TGM2,ZEB1	AR,BRD4,CEBPA,CREBBP,EP300,GATA1,KLF4,MYC,NFKB1,NFkB (complex),RELA,RNA polymerase II,SMAD4,SMARCA2,SP1,STAT3,histone H3
F2DEGs for IPA, fdr0.1, lfc 1 - 2025-02-13 02:48 PM		PRKG1		kinase						0.000992	CCN2,RHOA,TAGLN,VCAM1	AR,CTNNB1,DDIT3,FOXO1,FOXO3,KRAS,MRTFA,MYC,NFE2L2,NFKBIA,NFkB (complex),PI3K (complex),PPARG,PRKG1,RHOA,ROCK,SMAD,SMAD1,SMAD3,SMAD7,STAT3,TGF beta,YAP1,estrogen receptor
F2DEGs for IPA, fdr0.1, lfc 1 - 2025-02-13 02:48 PM		fucoxanthin		chemical drug		1.695	bias	-0.343	2.276	0.000992	FOXO1,HMOX1,NFE2L2,RHOA	JUN,RELA,STAT3,TNF,YAP1,estrogen receptor,fucoxanthin
F2DEGs for IPA, fdr0.1, lfc 1 - 2025-02-13 02:48 PM		tert-butyl hydroperoxide		chemical toxicant		1.981	bias	0.51	0.97	0.000992	ANGPTL4,CLU,GJA1,NFE2L2	PGR,PPARG,SMAD4,SP1,STAT1,TGFB1,tert-butyl hydroperoxide
F2DEGs for IPA, fdr0.1, lfc 1 - 2025-02-13 02:48 PM		ID3		transcription regulator		0.103		0.021	0.039	0.00102	CBFA2T3,ELOVL6,FOXO1,FOXO3,KLF7,LMO4,SEMA7A,SOX4,TRAF4,VCAM1	AKT,Ap1,ESR2,FOS,ID3,JUN,NFE2L2,TCF12,TCF3
F2DEGs for IPA, fdr0.1, lfc 1 - 2025-02-13 02:48 PM		OGA		enzyme		1.291		-0.077	1.589	0.00104	CAV1,CD53,CEBPA,ELF1,FOXG1,HPGD,IL6ST,ITPKB,LAMB1,MCAM,MMP14,MYO10,STAT1,TGFBI,TUBA4A	CEBPA,OGA,PPARG,PPARGC1A,SMAD3,SREBF1,insulin
F2DEGs for IPA, fdr0.1, lfc 1 - 2025-02-13 02:48 PM		FAS		transmembrane receptor		-1.091		-0.038	-0.999	0.00106	ANXA2,CCN2,COL1A2,COL6A1,DGCR2,FOXO1,FOXO3,GBP1,INPP5D,MEF2C,SIAH2,TPM4,TUBA4A,VCAM1	Ap1,CEBPA,CTNNB1,FAS,FOXO3,HIF1A,HSF1,ITGB1,JUN,NFAT5,NFKB1,NFkB (complex),NOTCH1,PPARG,PPARGC1A,PRKCA,RAC1,RELA,SMAD3,SREBF1,STAT3,insulin
F2DEGs for IPA, fdr0.1, lfc 1 - 2025-02-13 02:48 PM		INSIG1		other		-1.195	bias	-0.587	0.348	0.00107	ABCA1,APOC1,ELOVL6,IDI1,LPL,NFE2L2,PLA2G4F	INSIG1,NFE2L2,NR1H,PPARGC1A,SP1,SREBF1,SREBF2,cholesterol
F2DEGs for IPA, fdr0.1, lfc 1 - 2025-02-13 02:48 PM		ACAT1		enzyme						0.00109	ABCA1,CEBPA,LPL	ACAT1,NFE2L2,NR1H,SP1,SREBF2,cholesterol
F2DEGs for IPA, fdr0.1, lfc 1 - 2025-02-13 02:48 PM		CYP46A1		enzyme						0.00109	C3,GRIN2A,MT-CO1
F2DEGs for IPA, fdr0.1, lfc 1 - 2025-02-13 02:48 PM		HOXA4		transcription regulator						0.00109	CCN2,MYH11,TAGLN	HOXA4,MRTFA,SMAD7,SRF,STAT3,TEAD4,WWTR1,YAP1
F2DEGs for IPA, fdr0.1, lfc 1 - 2025-02-13 02:48 PM		SNORD22		other						0.00109	GSK3B,YWHAE,YWHAQ
F2DEGs for IPA, fdr0.1, lfc 1 - 2025-02-13 02:48 PM		U46619		chemical reagent						0.00109	MMP14,RHOA,VCAM1	AR,Ap1,HIF1A,JNK,JUN,MRTFA,NFAT5,NFE2L2,NFKB1,NFkB (complex),PPARG,RAC1,RHOA,SMAD1,STAT3,U46619,YAP1
F2DEGs for IPA, fdr0.1, lfc 1 - 2025-02-13 02:48 PM		UNC1999		chemical reagent						0.00109	HMOX1,NFE2L2,TXNIP
F2DEGs for IPA, fdr0.1, lfc 1 - 2025-02-13 02:48 PM		ZFAS1		other						0.00109	CDH2,MMP14,ZEB1
F2DEGs for IPA, fdr0.1, lfc 1 - 2025-02-13 02:48 PM		laduviglusib		chemical drug		0.816		0.065	0.658	0.00109	ACTG2,CDH2,CEBPA,DNMT3B,IDI1,SP7	AR,CTNNB1,FOXM1,FOXO3,JUN,MYC,NFE2L2,NFKB1,PTEN,TCF,YAP1,estrogen receptor,laduviglusib
F2DEGs for IPA, fdr0.1, lfc 1 - 2025-02-13 02:48 PM		SENP1		peptidase		0.447	bias	0.454	-0.567	0.00111	CDH11,CDH2,GABPB1,KRT15,MMP14	ESR2,FOS,HIF1A,JUN,MYC,NFAT5,NFKB1,RAC1,RELA,SENP1,SMAD3,STAT3
F2DEGs for IPA, fdr0.1, lfc 1 - 2025-02-13 02:48 PM		ARHGAP31		other	Inhibited	-2		-0.162	-1.675	0.00112	CCN2,CDH2,COL6A1,COL6A2	ARHGAP31,HIF1A,JUN,NFAT5,NFKB1,RAC1,STAT3
F2DEGs for IPA, fdr0.1, lfc 1 - 2025-02-13 02:48 PM		CR1L		transmembrane receptor		-1.961	bias	-0.673	-0.642	0.00112	C3,CCN2,COL1A2,COL6A1
F2DEGs for IPA, fdr0.1, lfc 1 - 2025-02-13 02:48 PM		pirfenidone		chemical drug		-0.975	bias	-0.526	0.064	0.00112	CCN2,CDH2,FOXO1,GSK3B	ETS1,HIF1A,KLF11,MAPK1,STAT1,TP53,pirfenidone
F2DEGs for IPA, fdr0.1, lfc 1 - 2025-02-13 02:48 PM		aflatoxin B1		chemical - endogenous non-mammalian	Activated	3.464	bias	0.563	1.514	0.00114	ALDH1A2,ANXA13,DCN,GABPB1,GJA1,GNAI1,IDI1,LPL,MCM3,MFGE8,NEFL,SULF2
F2DEGs for IPA, fdr0.1, lfc 1 - 2025-02-13 02:48 PM		NUPR1		transcription regulator	Inhibited	-2.055		-0.22	-1.188	0.00115	ABCC5,AGRN,ANK1,BNIP3,CD63,COL1A2,DNMT3B,DPYSL5,FHL2,FOXO3,P3H1,PER3,PRR12,RBMS1,SRGAP2,SRSF1,TNIP1
F2DEGs for IPA, fdr0.1, lfc 1 - 2025-02-13 02:48 PM		BVES		other						0.00115	FOXO1,FOXO3	BVES,E2F1,FOXO1,FOXO3,HIF1A,SIRT1,TP53
F2DEGs for IPA, fdr0.1, lfc 1 - 2025-02-13 02:48 PM		HOXB8		transcription regulator						0.00115	MYLK,TAGLN
F2DEGs for IPA, fdr0.1, lfc 1 - 2025-02-13 02:48 PM		IGSF11		other						0.00115	CLDN11,GJA1
F2DEGs for IPA, fdr0.1, lfc 1 - 2025-02-13 02:48 PM		LBX1		transcription regulator						0.00115	FHL2,ZEB1
F2DEGs for IPA, fdr0.1, lfc 1 - 2025-02-13 02:48 PM		LPXN		transcription regulator						0.00115	MYH11,TAGLN	GATA4,LPXN,MAPK14,NCOA3,NFE2L2,SIRT1,SP1
F2DEGs for IPA, fdr0.1, lfc 1 - 2025-02-13 02:48 PM		ML221		chemical reagent						0.00115	CDH5,TAGLN	CEBPA,CEBPD,ML221,SMAD3,SMAD4,SMAD7,SP1
F2DEGs for IPA, fdr0.1, lfc 1 - 2025-02-13 02:48 PM		OLFM2		other						0.00115	MYH11,TAGLN	MRTFA,MRTFB,OLFM2,SRF
F2DEGs for IPA, fdr0.1, lfc 1 - 2025-02-13 02:48 PM		SSH1		phosphatase						0.00115	HMOX1,NFE2L2	JUN,KEAP1,NFE2L2,NFKB1,NFkB (complex),RUNX2,SMAD3,SSH1
F2DEGs for IPA, fdr0.1, lfc 1 - 2025-02-13 02:48 PM		ZDHHC8		enzyme						0.00115	GSK3B,IL6ST
F2DEGs for IPA, fdr0.1, lfc 1 - 2025-02-13 02:48 PM		farnesyltransferase inhibitor		chemical drug						0.00115	COL1A2,KRAS
F2DEGs for IPA, fdr0.1, lfc 1 - 2025-02-13 02:48 PM		miR-660-3p (miRNAs w/seed CCUCCUG)		mature microrna						0.00115	APOC1,FARP1
F2DEGs for IPA, fdr0.1, lfc 1 - 2025-02-13 02:48 PM		fluoride		chemical - endogenous mammalian		0.896		0.092	0.673	0.00117	ACTN3,CA6,SP7,TOP2B,VCAM1,YWHAQ	Ap1,HSF1,JUN,NFkB (complex),PRKCA,RELA,fluoride
F2DEGs for IPA, fdr0.1, lfc 1 - 2025-02-13 02:48 PM		NKX2-3		transcription regulator		0.142		0.01	0.11	0.00117	ADAMTSL2,ANGPTL4,ARHGDIB,GBP1,MYH11,NR2F1,PODXL,STAT1,SYT11,VCAM1
F2DEGs for IPA, fdr0.1, lfc 1 - 2025-02-13 02:48 PM		IKZF1		transcription regulator	Inhibited	-2.258	bias	-0.472	-0.656	0.00117	ANOS1,CAV1,FKBP9,FOXO1,FOXO3,IL6ST,JUP,MMP14,SERPINH1,SPI1,SULF2,TXNIP
F2DEGs for IPA, fdr0.1, lfc 1 - 2025-02-13 02:48 PM		EOMES		transcription regulator		-0.721		-0.007	-0.703	0.00119	ALCAM,ANXA1,ITGA1,LHX1,NEFL,PLXNA4,TGFBI
F2DEGs for IPA, fdr0.1, lfc 1 - 2025-02-13 02:48 PM		MAPK8		kinase	Activated	2.945	bias	0.261	2.176	0.00119	ABCA1,APOD,CCN2,CDH2,CDH5,CYP19A1,FOXO1,HMOX1,NEFL	AKT,AR,Ap1,CEBPA,CEBPD,ERK,ESR2,FOS,FOXO1,FOXO3,JUN,MAPK8,NFE2L2,SIRT1,SMAD2,SMAD3,SMAD4,SMAD7,SP1,STAT3,TP53
F2DEGs for IPA, fdr0.1, lfc 1 - 2025-02-13 02:48 PM		STEAP3		transporter	Inhibited	-2.219	bias	-0.712	-0.64	0.0012	ANXA2,CCN2,FRMD5,S100A10,TGM2
F2DEGs for IPA, fdr0.1, lfc 1 - 2025-02-13 02:48 PM		mir-148 (includes others)		microrna		-0.351	bias	-0.551	0.847	0.0012	ABCA1,ALCAM,CDH2,DNMT3B,ITGA1
F2DEGs for IPA, fdr0.1, lfc 1 - 2025-02-13 02:48 PM		tazemetostat		chemical drug		-1.255		-0.128	-0.804	0.00121	CDH2,DLC1,E2F5,ELOVL6,IGF2BP1,NEFL,SIAH2,SMAD1,SRSF1,TCF12,YWHAE,ZEB1,ZMYND8
F2DEGs for IPA, fdr0.1, lfc 1 - 2025-02-13 02:48 PM		TCF3		transcription regulator		0.845		0.196	0.15	0.00123	ALCAM,CBFA2T3,CDH5,FGFR2,FOXO1,H1-0,HSPA13,KLF7,LMO4,MEF2C,SEMA7A,SPO11,TCF12,TF,VSIR	ID3,TCF12,TCF3
F2DEGs for IPA, fdr0.1, lfc 1 - 2025-02-13 02:48 PM		heparin		chemical - endogenous mammalian		0.728		0.137	0.394	0.00124	IL6ST,LPL,MMP14,MT-CO1,SP7,VCAM1	AKT,Ap1,CEBPB,ESR2,FOS,FOXO1,HGF,HIF1A,IL27,IL6,JUN,NFE2L2,NFKB1,NFkB (complex),SMAD1,STAT1,STAT3,YAP1,heparin
F2DEGs for IPA, fdr0.1, lfc 1 - 2025-02-13 02:48 PM		5-N-ethylcarboxamido adenosine		chemical reagent		0.61		0.02	0.558	0.00125	BHLHE40,CCN2,CDH2,COL1A2,HMOX1,TNS2,TXNIP	5-N-ethylcarboxamido adenosine,AKT,Ap1,CREB,ESR2,FOS,JUN,MYC,NFE2L2,NFKB1,NFKBIA,NFkB (complex),RELA,STAT3,TNF,TP53,YAP1,cyclic AMP,estrogen receptor
F2DEGs for IPA, fdr0.1, lfc 1 - 2025-02-13 02:48 PM		HSPA5		enzyme						0.00125	C3,CLU,COL12A1,COL1A2,IDI1,KRAS,MT-CO2
F2DEGs for IPA, fdr0.1, lfc 1 - 2025-02-13 02:48 PM		SREBF2		transcription regulator		1.755	bias	0.408	0.776	0.00125	ABCA1,BHLHE40,CCN2,ELOVL6,IDI1,SC5D,VCAM1	AKT,Ap1,CEBPB,ELAVL1,ESR2,FOS,IL6,JUN,NFE2L2,NFKB1,NR1H,PPARGC1A,SP1,SREBF1,SREBF2,STAT3,YAP1,cholesterol
F2DEGs for IPA, fdr0.1, lfc 1 - 2025-02-13 02:48 PM		thyroid hormone		chemical - endogenous mammalian		1.342		-0.006	1.356	0.00128	APOC1,BCAR1,CAMK4,IRF2,LPL,S100A10,STAT1,TMSB4X,YWHAE	Ap1,FOS,JUN,MAPK (family),MYC,NFKB1,thyroid hormone
F2DEGs for IPA, fdr0.1, lfc 1 - 2025-02-13 02:48 PM		SP3		transcription regulator		-0.085	bias	0.337	-0.871	0.00129	ABCA1,CDH2,CEBPA,COL1A2,LPL,MYH11,MYLK,SERPINH1,STAT1,TAGLN	EP300,HDAC1,HIF1A,NFKB1,PGR,PPARG,RAS,RELA,SMAD4,SP1,SP3,STAT1,STAT3,TGFB1,TP53
F2DEGs for IPA, fdr0.1, lfc 1 - 2025-02-13 02:48 PM		SOX10		transcription regulator						0.0013	CDH2,LAMB1,LHX1,PMP2,ZEB1
F2DEGs for IPA, fdr0.1, lfc 1 - 2025-02-13 02:48 PM		miR-125b-5p (and other miRNAs w/seed CCCUGAG)		mature microrna	Inhibited	-2.605	bias	-0.765	-0.611	0.00131	CBFB,CDH5,HMOX1,NFE2L2,SH3BP4,VSIR,ZNF385A
F2DEGs for IPA, fdr0.1, lfc 1 - 2025-02-13 02:48 PM		sunitinib		chemical drug		-1.153		-0.165	-0.722	0.00131	CCN2,CDH2,COL6A1,ITGA1,ITGB2,LAMB1,TGFBI	ERK,FOXO3,SIRT1,SP1,STAT3,TP53,sunitinib
F2DEGs for IPA, fdr0.1, lfc 1 - 2025-02-13 02:48 PM		1,1-bis(3'-indolyl)-1-(4-hydroxyphenyl)methane		chemical reagent						0.00133	CCN2,CDH2,ZEB1
F2DEGs for IPA, fdr0.1, lfc 1 - 2025-02-13 02:48 PM		ADAMTS9-AS2		other						0.00133	CD74,FOXO1,VCAM1
F2DEGs for IPA, fdr0.1, lfc 1 - 2025-02-13 02:48 PM		N1,N11-diethylnorspermine		chemical drug						0.00133	MT-CO1,MT-CO2,MT-ND4
F2DEGs for IPA, fdr0.1, lfc 1 - 2025-02-13 02:48 PM		E2F1		transcription regulator		1.663	bias	0.503	-0.11	0.00135	ATG4B,BNIP3,CAV1,CDH2,CEBPA,CLIC1,FGFR2,FOXO1,FOXO3,GRAP,ITGA1,KRAS,MCM3,SRSF1,TNRC6C,TOP2B,VCAM1,YWHAE	AR,CEBPA,CREBBP,E2F1,EP300,ERK1/2,ESR1,EZH2,FOXO1,FOXO3,GATA3,GATA4,JUN,MYC,NFE2L2,NFKB1,PPARG,RB1,RNA polymerase II,SIRT1,SMAD3,SMARCA2,SP1,TP53,ZEB1,histone H3
F2DEGs for IPA, fdr0.1, lfc 1 - 2025-02-13 02:48 PM		ASCL1		transcription regulator		0.97	bias	0.477	-0.188	0.00138	FOXG1,LHX1,NEFL,RHOA,S100A10,SEMA7A,TEAD1
F2DEGs for IPA, fdr0.1, lfc 1 - 2025-02-13 02:48 PM		MFSD2A		transporter	Inhibited	-2	bias	-0.722	-0.557	0.0014	IDI1,MMP14,TGFBI,VCAM1
F2DEGs for IPA, fdr0.1, lfc 1 - 2025-02-13 02:48 PM		RAR		group						0.0014	CDH5,ITGB2,SERPINF1,TGM2
F2DEGs for IPA, fdr0.1, lfc 1 - 2025-02-13 02:48 PM		puerarin		chemical drug		1.067		-0.066	1.198	0.0014	CYP19A1,HMOX1,NFE2L2,TXN	HIF1A,Immunoglobulin,JUN,MAPK8,NFE2L2,NFKB1,NFkB (complex),NR4A1,RUNX2,SIRT1,SMAD2,SMAD3,STAT1,puerarin
F2DEGs for IPA, fdr0.1, lfc 1 - 2025-02-13 02:48 PM		tranilast		chemical drug		-0.762	bias	-0.415	0.061	0.0014	CCN2,FOXO1,TXNIP,VCAM1	AR,Ap1,CEBPA,ERK1/2,ESR1,FOXO1,GATA4,IFNG,IKBKB,JUN,MYC,NFKB1,NFKBIA,NFkB (complex),PPARG,PPARGC1A,RELA,SIRT1,STAT1,STAT3,TNF,TP53,YAP1,estrogen receptor,tranilast
F2DEGs for IPA, fdr0.1, lfc 1 - 2025-02-13 02:48 PM		CLEC11A		growth factor						0.0014	ANXA1,CD74,CDH2,FHL2,SPI1	CEBPB,CLEC11A,ESR2,IL6,NFKB1,STAT3,YAP1
F2DEGs for IPA, fdr0.1, lfc 1 - 2025-02-13 02:48 PM		CSF3		cytokine		0.463		0.015	0.417	0.00147	ARPC5,CAMK1,CEBPA,FARP1,GJA1,HMOX1,ITGB2,SPI1,TAGLN,VCAM1	AR,CEBPA,CSF3,EP300,GATA4,JUN,JUNB,MAPK14,NCOA3,NFE2L2,NFKB1,NFkB (complex),PKA,PPARG,RELA,SIRT1,SMAD4,SP1,STAT3,TP53,p38 MAPK
F2DEGs for IPA, fdr0.1, lfc 1 - 2025-02-13 02:48 PM		RGFP966		chemical reagent		0.816		0	0.816	0.00148	APOD,ECM2,ISLR2,PBX3,SOX4,VAX1
F2DEGs for IPA, fdr0.1, lfc 1 - 2025-02-13 02:48 PM		CX3CL1		cytokine						0.00151	ALDH1A2,APOD,HMOX1,LMO4,MFGE8,MYLK,SERPINF1,SOX4	CX3CL1,ERK,FOXO3,SIRT1,SP1,STAT3,TP53
F2DEGs for IPA, fdr0.1, lfc 1 - 2025-02-13 02:48 PM		TEK		kinase		-1.342	bias	-0.29	-0.693	0.00151	APOD,C3,CLDN5,LGALS9,SERPINF1
F2DEGs for IPA, fdr0.1, lfc 1 - 2025-02-13 02:48 PM		nickel chloride		chemical toxicant		1.109	bias	0.434	0.147	0.00151	BNIP3,DNMT3B,HMOX1,HSPB8,NFE2L2
F2DEGs for IPA, fdr0.1, lfc 1 - 2025-02-13 02:48 PM		4-hydroxytamoxifen		chemical drug	Activated	2.286	bias	0.383	1.158	0.00154	BHLHE40,C3,CCN2,CEBPA,CLU,CYP19A1,FOXO1,UNC119,ZEB1	4-hydroxytamoxifen,AKT,AR,Ap1,CEBPA,ERK1/2,ESR1,ESR2,FOS,GATA4,GPER1,JUN,MYC,NFE2L2,NFkB (complex),NOTCH1,PPARG,RELA,SMAD3,SP1
F2DEGs for IPA, fdr0.1, lfc 1 - 2025-02-13 02:48 PM		HK2		kinase		0.392		0.085	0.225	0.00155	CDH2,KRT18,MT-CO2,ZEB1	AKT,AR,Ap1,CEBPA,ESR2,FOS,HK2,JUN,NFE2L2,NFKB1,NFkB (complex),SMAD4,STAT3
F2DEGs for IPA, fdr0.1, lfc 1 - 2025-02-13 02:48 PM		MYL2		other						0.00155	ANXA1,ANXA2,RYR2,TPM4
F2DEGs for IPA, fdr0.1, lfc 1 - 2025-02-13 02:48 PM		diethylnitrosamine		chemical toxicant						0.00157	CD63,CDH2,COL1A2,COL4A6,HMOX1,KRAS,KRT8,LPL,NFE2L2,SPRED2	AKT,AR,Ap1,CEBPB,ESR2,FOS,IL6,JNK,JUN,NFE2L2,NFKB1,NFKBIA,NFkB (complex),PPARG,RELA,STAT3,TP53,YAP1,diethylnitrosamine
F2DEGs for IPA, fdr0.1, lfc 1 - 2025-02-13 02:48 PM		PIK3R1		kinase	Activated	2.236	bias	0.415	1.308	0.00157	COL1A2,FOXO1,HMOX1,NFE2L2,TXNIP,VCAM1	AR,CREBBP,DDIT3,EP300,FOXO1,FOXO3,HIF1A,Immunoglobulin,JUN,NFAT5,NFKB1,NFKBIA,NFkB (complex),NR4A1,PI3K (complex),PIK3R1,PPARG,PPARGC1A,PRKCZ,RAC1,SIRT1,SMAD3,SP1,STAT1,STAT3
F2DEGs for IPA, fdr0.1, lfc 1 - 2025-02-13 02:48 PM		TCL1A		transcription regulator						0.00157	CFP,CTSC,HMOX1,ITGB2,SEMA7A,STEAP4	FOXO1,IFNG,MYC,NFKB1,STAT1,STAT3,TCL1A
F2DEGs for IPA, fdr0.1, lfc 1 - 2025-02-13 02:48 PM		cinnamaldehyde		chemical toxicant		0.401		0.036	0.314	0.00157	CCN2,DNMT3B,FGFR2,HMOX1,NFE2L2,TXNIP	AR,CTNNB1,IL1B,JUN,KLF6,NFE2L2,NFKB1,NFKBIA,NFkB (complex),NOTCH1,PKA,PPARG,RELA,SIRT1,SP1,STAT3,TNF,TP53,YAP1,cinnamaldehyde,estrogen receptor,p38 MAPK
F2DEGs for IPA, fdr0.1, lfc 1 - 2025-02-13 02:48 PM		NOTCH1		transcription regulator		1.321		0.158	0.828	0.00159	CCN2,CD82,CDH2,CEBPA,COL1A2,HMOX1,KRT8,MCAM,MYH11,MYLK,SPI1,TAGLN	AR,CEBPA,CEBPB,HIF1A,JUN,MRTFA,MRTFB,MYOCD,NFKB1,NFkB (complex),NOTCH1,RELA,RUNX2,SMAD3,SMAD4,SRF,STAT3,TNF,TP53,VHL,YAP1,estrogen receptor
F2DEGs for IPA, fdr0.1, lfc 1 - 2025-02-13 02:48 PM		SP2509		chemical reagent		-1.642		-0.216	-0.911	0.00159	CDH2,E2F5,ELOVL6,IGF2BP1,NEFL,SIAH2,SMAD1,SRSF1,TCF12,YWHAE,ZEB1,ZMYND8
F2DEGs for IPA, fdr0.1, lfc 1 - 2025-02-13 02:48 PM		ABCC8		transporter						0.00159	FOXO1,MT-CO1,MT-CO3
F2DEGs for IPA, fdr0.1, lfc 1 - 2025-02-13 02:48 PM		ACSL5		enzyme						0.00159	ANOS1,MCAM,MDK
F2DEGs for IPA, fdr0.1, lfc 1 - 2025-02-13 02:48 PM		MIR101		group						0.00159	CDH5,CLDN5,DNMT3B
F2DEGs for IPA, fdr0.1, lfc 1 - 2025-02-13 02:48 PM		U18666A		chemical reagent						0.00159	ABCA1,CTSK,MMP14	AR,CEBPA,ERK1/2,ESR1,GATA4,NFE2L2,NR1H,PPARG,SP1,SREBF2,U18666A,cholesterol
F2DEGs for IPA, fdr0.1, lfc 1 - 2025-02-13 02:48 PM		allyl sulfide		chemical drug						0.00159	COL1A2,HMOX1,NFE2L2
F2DEGs for IPA, fdr0.1, lfc 1 - 2025-02-13 02:48 PM		methylmalonic acid		chemical - endogenous mammalian						0.00159	CDH2,GSK3B,SOX4	INHBA,SMAD3,SMAD7,SP1,methylmalonic acid
F2DEGs for IPA, fdr0.1, lfc 1 - 2025-02-13 02:48 PM		miR-132-3p (and other miRNAs w/seed AACAGUC)		mature microrna						0.00159	C3,GRIN2A,SOX4
F2DEGs for IPA, fdr0.1, lfc 1 - 2025-02-13 02:48 PM		FKBP10		enzyme	Inhibited	-2.236	bias	-0.74	-0.581	0.00163	COL12A1,COL1A2,COL6A1,COL6A2,MMP14
F2DEGs for IPA, fdr0.1, lfc 1 - 2025-02-13 02:48 PM		GNB1		enzyme		-1.387	bias	-0.51	-0.255	0.00163	CAV1,CAVIN1,CCN2,COL1A2,MYH11	Ap1,EGR1,GNB1,HIF1A,JUN,NFAT5,NFKB1,NFKBIA,NFkB (complex),RAC1,RELA,SRC,STAT3
F2DEGs for IPA, fdr0.1, lfc 1 - 2025-02-13 02:48 PM		ICAM1		transmembrane receptor		0.283	bias	0.53	-0.766	0.00163	CDH2,GJA1,GSK3B,RHOA,VCAM1	AR,Ap1,CTNNB1,ELAVL1,HIF1A,ICAM1,JNK,JUN,MYH9,NFAT5,NFE2L2,NFKB1,PPARG,RAC1,RELA,STAT3,TNF,YAP1,estrogen receptor
F2DEGs for IPA, fdr0.1, lfc 1 - 2025-02-13 02:48 PM		MGA		transcription regulator	Inhibited	-2.236	bias	-0.715	-0.637	0.00163	BNIP3,CP,ITGA1,TF,TGM2
F2DEGs for IPA, fdr0.1, lfc 1 - 2025-02-13 02:48 PM		MK2206		chemical drug		-0.577	bias	-0.314	0.111	0.00163	CDH2,FOXO1,FOXO3,RHOA,VCAM1	AKT,Ap1,E2F1,ESR2,FOS,FOXO1,FOXO3,HIF1A,JUN,MK2206,NFE2L2,SIRT1,TP53
F2DEGs for IPA, fdr0.1, lfc 1 - 2025-02-13 02:48 PM		HSF1		transcription regulator		0.105		0.202	-0.447	0.00166	CCN2,CHD3,CLU,COL6A2,FOXP4,HMOX1,HSPB8,LPL,MCM3,SERPINH1,VCAM1	AR,Ap1,CEBPB,CREBBP,EP300,ESR2,FOS,FOXO3,HSF1,IL6,JNK,JUN,KLF4,MYC,NFE2L2,NFKB1,NR3C1,PPARG,RELA,SMAD3,SP1,STAT3,TP53,YAP1
F2DEGs for IPA, fdr0.1, lfc 1 - 2025-02-13 02:48 PM		haloperidol		chemical drug		0.218	bias	0.423	-0.612	0.00166	GRIN2A,GSK3B,HSPG2,KRAS,PTMA,SC5D
F2DEGs for IPA, fdr0.1, lfc 1 - 2025-02-13 02:48 PM		metronidazole		chemical drug		-0.378		0	-0.378	0.00167	ALCAM,APOD,CD63,CFP,RHOA,SOX4,ZMYND8
F2DEGs for IPA, fdr0.1, lfc 1 - 2025-02-13 02:48 PM		17-alpha-ethinylestradiol		chemical drug		1.195		0.247	0.546	0.0017	C3,CD53,CD74,CFP,SERPINH1,SESN1,TGM2,VCAM1	17-alpha-ethinylestradiol,Ap1,CEBPB,ESR2,FOXO1,IFNG,IL6,JUN,MYC,NFE2L2,NFKB1,NFKBIA,NFkB (complex),RELA,STAT1,STAT3,YAP1,lipopolysaccharide
F2DEGs for IPA, fdr0.1, lfc 1 - 2025-02-13 02:48 PM		AIM2		other	Inhibited	-2	bias	-0.434	-1.131	0.00172	IFI35,ITGB2,STAT1,VSIR	AIM2,JUN,RELA,STAT3,TNF,YAP1,estrogen receptor
F2DEGs for IPA, fdr0.1, lfc 1 - 2025-02-13 02:48 PM		PAK1		kinase						0.00172	CCN2,CYP19A1,ITGB2,MMP14	AR,CEBPA,CTNNB1,ERK,ERK1/2,ESR1,ETS1,FOXO3,GATA4,JUN,MRTFA,MYC,NFKB1,PAK1,PPARG,RUNX2,SIRT1,SMAD1,SMAD3,SMAD7,SNAI1,SP1,SRF,STAT3,TCF,TP53,WWTR1,YAP1
F2DEGs for IPA, fdr0.1, lfc 1 - 2025-02-13 02:48 PM		PML-RARA		fusion gene/product						0.00172	HMOX1,S100A10,SPI1,VCAM1
F2DEGs for IPA, fdr0.1, lfc 1 - 2025-02-13 02:48 PM		XDH		enzyme		-0.762		-0.128	-0.51	0.00172	ABCA1,CCN2,CEBPA,MMP14	AR,Ap1,CEBPA,CREB,ERK1/2,ESR1,ESR2,FOS,GATA4,JNK,JUN,MYC,NFE2L2,NFKB1,PKC,PPARG,RELA,SP1,XDH,YAP1,curcumin,cyclic AMP
F2DEGs for IPA, fdr0.1, lfc 1 - 2025-02-13 02:48 PM		exenatide		biologic drug						0.00172	ABCA1,CCN2,HMOX1,TXNIP	AR,Ap1,CEBPA,DDIT3,FOXO1,FOXO3,JNK,JUN,NFE2L2,PI3K (complex),PKA,PPARG,PPARGC1A,RELA,SIRT1,SMAD3,SREBF1,STAT3,YAP1,exenatide,insulin
F2DEGs for IPA, fdr0.1, lfc 1 - 2025-02-13 02:48 PM		mir-132 (includes others)		microrna		0.132		-0.17	0.47	0.00172	C3,FOXO3,GRIN2A,SOX4
F2DEGs for IPA, fdr0.1, lfc 1 - 2025-02-13 02:48 PM		PTGES		enzyme						0.00175	ANXA1,ANXA2,CCN2,PTMA,RHOA
F2DEGs for IPA, fdr0.1, lfc 1 - 2025-02-13 02:48 PM		RETN		other	Activated	2.2	bias	0.465	1.178	0.00175	CCN2,HMOX1,LPL,MMP14,VCAM1	AKT,Ap1,CEBPB,D-glucose,ESR1,ESR2,FOS,HIF1A,IL6,JUN,MRTFA,NFAT5,NFE2L2,NFKB1,PPARG,PPARGC1A,RAC1,RETN,RHOA,SMAD1,SP1,STAT3,YAP1
F2DEGs for IPA, fdr0.1, lfc 1 - 2025-02-13 02:48 PM		CDK19		kinase		-1.633	bias	-0.566	-0.246	0.00175	CD82,CLU,HMOX1,PODXL,SESN1,TRAF4,TXNIP
F2DEGs for IPA, fdr0.1, lfc 1 - 2025-02-13 02:48 PM		CDH1		other		-0.41		0.089	-0.621	0.00176	CDH2,JUP,KRT15,KRT18,MCAM,MMP14	AKT,AR,Ap1,CDH1,ERK,ESR2,FOS,FOXM1,FOXO3,JUN,NFE2L2,PTEN,RELA,SIRT1,SP1,STAT3,TNF,TP53,YAP1,estrogen receptor
F2DEGs for IPA, fdr0.1, lfc 1 - 2025-02-13 02:48 PM		GFI1		transcription regulator		-1.709	bias	-0.643	-0.165	0.00177	CD53,CEBPA,E2F5,FOXO1,GJA1,PER3,STAT1,TESC	AR,CEBPA,ERK1/2,ESR1,GATA4,GFI1,HIF1A,NFKB1,NFkB (complex),NOTCH1,PPARG,RELA,STAT3
F2DEGs for IPA, fdr0.1, lfc 1 - 2025-02-13 02:48 PM		BRD4		kinase		1.97	bias	0.633	0.197	0.00181	BHLHE40,CCN2,CEBPA,COL1A2,HMOX1,ITGA1,MCM3,PIM2,TAGLN,TGM2,TMSB4X,VCAM1	BRD4,CEBPB,CREBBP,EP300,ESR2,GATA4,HIF1A,IL6,JUN,MAPK14,NCOA3,NFE2L2,NFKB1,NFKBIA,NFkB (complex),NOTCH1,RELA,RNA polymerase II,SIRT1,SMARCA2,SP1,STAT3,TP53,YAP1,histone H3
F2DEGs for IPA, fdr0.1, lfc 1 - 2025-02-13 02:48 PM		KCNJ2		ion channel	Activated	2.646	bias	0.765	0.621	0.00183	CHD3,COL12A1,DLC1,KIF21A,MAPK8IP3,RYR2,TAOK1
F2DEGs for IPA, fdr0.1, lfc 1 - 2025-02-13 02:48 PM		dasatinib		chemical drug		-1.294		-0.106	-1.02	0.00183	CCN2,COL1A2,MT-ND5,STAT1,TESC,TLCD4,VCAM1	AR,Ap1,CEBPA,EP300,ESR2,FOS,FOXO1,JUN,MYC,NFKB1,NFKBIA,NFkB (complex),PIK3R1,PTK2,RELA,SMAD3,SMAD4,STAT1,STAT3,dasatinib
F2DEGs for IPA, fdr0.1, lfc 1 - 2025-02-13 02:48 PM		L-glutamic acid		chemical - endogenous mammalian		1.134	bias	0.455	-0.069	0.00184	CDH2,CLDN5,GRIN2A,IDI1,PTMA,RHOA,SRGAP2,TF	CREB1,CTNNB1,FSH,GH1,JUN,L-glutamic acid,SMAD2,SMAD3
F2DEGs for IPA, fdr0.1, lfc 1 - 2025-02-13 02:48 PM		SYVN1		transporter		1.078	bias	0.581	-0.551	0.00184	BHLHE40,CAVIN1,CRTAP,GSK3B,MCAM,NFE2L2,PODXL,SLC43A3
F2DEGs for IPA, fdr0.1, lfc 1 - 2025-02-13 02:48 PM		phorbol esters		chemical - other		1.432	bias	0.544	0.228	0.00186	ANXA1,BCAR1,CDH2,FGFR2,GRK4,TXN	ESR2,FOS,JUN,MYC,RELA,SMAD3,phorbol esters
F2DEGs for IPA, fdr0.1, lfc 1 - 2025-02-13 02:48 PM		MESP2		transcription regulator						0.00189	LMO4,MEF2C,ZEB1
F2DEGs for IPA, fdr0.1, lfc 1 - 2025-02-13 02:48 PM		leupeptin		chemical - protease inhibitor						0.00189	ABCA1,CAV1,FOXO1
F2DEGs for IPA, fdr0.1, lfc 1 - 2025-02-13 02:48 PM		7S NGF (complex)		complex						0.0019	CLU,NFE2L2
F2DEGs for IPA, fdr0.1, lfc 1 - 2025-02-13 02:48 PM		AKAP11		other						0.0019	MT-CO2,RHOA
F2DEGs for IPA, fdr0.1, lfc 1 - 2025-02-13 02:48 PM		CTSD		peptidase						0.0019	ABCA1,TXN
F2DEGs for IPA, fdr0.1, lfc 1 - 2025-02-13 02:48 PM		DIM-C-pPhCO2Me		chemical reagent						0.0019	CDH2,ZEB1
F2DEGs for IPA, fdr0.1, lfc 1 - 2025-02-13 02:48 PM		LINC00887		other						0.0019	CDH2,ZEB1
F2DEGs for IPA, fdr0.1, lfc 1 - 2025-02-13 02:48 PM		LRP8		transmembrane receptor						0.0019	ABCA1,CLU
F2DEGs for IPA, fdr0.1, lfc 1 - 2025-02-13 02:48 PM		MIR4269		microrna						0.0019	CCN2,TEAD1
F2DEGs for IPA, fdr0.1, lfc 1 - 2025-02-13 02:48 PM		MYL9	1.623	other						0.0019	CCN2,MYL9
F2DEGs for IPA, fdr0.1, lfc 1 - 2025-02-13 02:48 PM		RAD51C		enzyme						0.0019	KRT18,KRT8
F2DEGs for IPA, fdr0.1, lfc 1 - 2025-02-13 02:48 PM		RGMA		other						0.0019	CLDN5,TAGLN
F2DEGs for IPA, fdr0.1, lfc 1 - 2025-02-13 02:48 PM		SMPD3		enzyme						0.0019	FOXO1,VCAM1	AKT,AR,Ap1,CTNNB1,DDIT3,ESR2,FOS,FOXO1,FOXO3,IgG,JUN,NFE2L2,PI3K (complex),PPARG,PPARGC1A,RELA,SIRT1,SMPD3,STAT1,STAT3
F2DEGs for IPA, fdr0.1, lfc 1 - 2025-02-13 02:48 PM		SNHG16		other						0.0019	E2F5,ZEB1
F2DEGs for IPA, fdr0.1, lfc 1 - 2025-02-13 02:48 PM		TXNDC17		enzyme						0.0019	HMOX1,TXN	JUN,NFE2L2,NFKB1,NFkB (complex),RUNX2,SMAD3,TXNDC17
F2DEGs for IPA, fdr0.1, lfc 1 - 2025-02-13 02:48 PM		ZC3H10		other						0.0019	MT-CO1,MT-CO2
F2DEGs for IPA, fdr0.1, lfc 1 - 2025-02-13 02:48 PM		antioxidant		group						0.0019	GJA1,HMOX1	AMPK,NFE2L2,PPARGC1A,SIRT1,antioxidant
F2DEGs for IPA, fdr0.1, lfc 1 - 2025-02-13 02:48 PM		aurothiomalate		chemical drug						0.0019	HMOX1,MT-CO2	AR,Ap1,JNK,JUN,NFE2L2,NFKB1,NFKBIA,NFkB (complex),PPARG,RELA,SP1,STAT3,TP53,YAP1,aurothiomalate,p38 MAPK
F2DEGs for IPA, fdr0.1, lfc 1 - 2025-02-13 02:48 PM		miR-194-5p (miRNAs w/seed GUAACAG)		mature microrna						0.0019	CDH2,ZEB1
F2DEGs for IPA, fdr0.1, lfc 1 - 2025-02-13 02:48 PM		miR-423-5p inhibitor		chemical reagent						0.0019	CDH2,FOXP4
F2DEGs for IPA, fdr0.1, lfc 1 - 2025-02-13 02:48 PM		phenol derivative		chemical toxicant						0.0019	HMOX1,NFE2L2	NFE2L2,PPARG,RELA,nitric oxide,phenol derivative
F2DEGs for IPA, fdr0.1, lfc 1 - 2025-02-13 02:48 PM		phloretin		chemical - endogenous non-mammalian						0.0019	HMOX1,TXNIP	DDIT3,FOXO1,NFE2L2,PPARA,SIRT1,palmitic acid,phloretin
F2DEGs for IPA, fdr0.1, lfc 1 - 2025-02-13 02:48 PM		sofalcone		chemical drug						0.0019	HMOX1,VCAM1	JUN,NFE2L2,NFKB1,NFkB (complex),RUNX2,SMAD3,sofalcone
F2DEGs for IPA, fdr0.1, lfc 1 - 2025-02-13 02:48 PM		stigmasterol		chemical - endogenous mammalian						0.0019	ABCA1,CEBPA
F2DEGs for IPA, fdr0.1, lfc 1 - 2025-02-13 02:48 PM		ANXA2	2.423	other		1.206		-0.022	1.248	0.00191	ANXA2,CDH2,S100A10,SESN1
F2DEGs for IPA, fdr0.1, lfc 1 - 2025-02-13 02:48 PM		BLM		enzyme		0	bias	-0.272	0.543	0.00191	AGRN,CDH11,COL1A2,HMOX1
F2DEGs for IPA, fdr0.1, lfc 1 - 2025-02-13 02:48 PM		CTF1		cytokine						0.00191	IL6ST,MYH11,MYLK,TAGLN	CTF1,JUN,RELA,STAT3,TNF,YAP1,estrogen receptor
F2DEGs for IPA, fdr0.1, lfc 1 - 2025-02-13 02:48 PM		FOXF1		transcription regulator		1.997	bias	0.45	1.098	0.00191	ACTG2,MYH11,MYLK,VCAM1
F2DEGs for IPA, fdr0.1, lfc 1 - 2025-02-13 02:48 PM		NEUROG2		transcription regulator						0.00191	FGFR2,FOXG1,RHOA,SOX3
F2DEGs for IPA, fdr0.1, lfc 1 - 2025-02-13 02:48 PM		PCK1		kinase		-1.732	bias	-0.638	-0.627	0.00191	ANGPTL4,GPAT3,LPL,RHOA	CEBPA,PCK1,PPARG,PPARGC1A,SMAD3,SREBF1,insulin
F2DEGs for IPA, fdr0.1, lfc 1 - 2025-02-13 02:48 PM		methyl-beta-cyclodextrin		chemical drug						0.00191	CAV1,HSD3B2,NFE2L2,VCAM1	AR,Ap1,CAV1,CEBPA,EGR1,ERK1/2,ESR1,GATA4,HIF1A,HSF1,JUN,NFKB1,NFKBIA,NFkB (complex),PPARG,PRKCA,RELA,SIRT1,SMAD2,SRC,TP53,methyl-beta-cyclodextrin
F2DEGs for IPA, fdr0.1, lfc 1 - 2025-02-13 02:48 PM		ESRRG		ligand-dependent nuclear receptor	Activated	2.401	bias	0.39	1.464	0.00192	ATP1A3,CREBZF,CYP19A1,DYSF,LPL,RYR2,SLC39A13
F2DEGs for IPA, fdr0.1, lfc 1 - 2025-02-13 02:48 PM		PRKN		enzyme		-1.248	bias	-0.439	-0.217	0.00192	MMP14,MT-CO1,MT-CO3,MT-ND1,MT-ND4,NEFL,SEPTIN4	NQO1,PPARGC1A,PRKN,TFE3
F2DEGs for IPA, fdr0.1, lfc 1 - 2025-02-13 02:48 PM		CREM		transcription regulator		0.42		0.131	0.132	0.00199	ABCA1,BHLHE40,CAMK4,CYP19A1,IDI1,PDP2,RYR2,SIAH2	CREB,CREB1,CREM,EP300,NCOA3
F2DEGs for IPA, fdr0.1, lfc 1 - 2025-02-13 02:48 PM		KLF5		transcription regulator		-1.026		0.209	-1.573	0.00201	CAVIN1,CDH2,KRT18,KRT8,NR2F1,SOX4,TAGLN	KLF5,NFKB1,NOTCH1,RUNX2,SOX9,SRF,STAT3
F2DEGs for IPA, fdr0.1, lfc 1 - 2025-02-13 02:48 PM		MIR17HG		other		-1.195	bias	-0.582	0.334	0.00201	CLIC1,HSPG2,IL6ST,P3H1,SKI,SOX4,TAGLN
F2DEGs for IPA, fdr0.1, lfc 1 - 2025-02-13 02:48 PM		camptothecin		chemical drug		1.265		0.216	0.582	0.00207	ANXA2,APBB2,CD53,CLU,FOXO1,HSPB8,MBNL2,MEF2C,MYO10,RBMS1,RSRP1,SERPINH1,SIAH2,TGFBI,TPM4,TRAF4,TUBA4A,VAC14,VCAM1	CEBPB,CREBBP,FOXO3,HSF1,JUN,NR3C1,RELA,TP53,camptothecin
F2DEGs for IPA, fdr0.1, lfc 1 - 2025-02-13 02:48 PM		CAPN6		peptidase		0		0.195	-0.479	0.00208	CCN2,GSK3B,ITGB2,SMAD1,TEAD1,YWHAE
F2DEGs for IPA, fdr0.1, lfc 1 - 2025-02-13 02:48 PM		PDLIM2		other		-1.633		-0.049	-1.513	0.00208	MYL9,NR2F1,SLC43A3,STAT1,TAGLN,TXNIP
F2DEGs for IPA, fdr0.1, lfc 1 - 2025-02-13 02:48 PM		IFNA2		cytokine		1.406	bias	0.554	-0.013	0.00208	ANXA1,CAV1,CBFB,GBP1,HEXB,IFI35,MT-CO2,SEPTIN4,STAT1,TGM2,VCAM1	Ap1,ETS1,FOS,HIF1A,IFNA2,JUN,KLF11,MAPK1,NFE2L2,NFKB1,NFKBIA,NFkB (complex),RELA,SMAD3,SP1,STAT1,STAT3,TNF,TP53,YAP1,estrogen receptor,p38 MAPK
F2DEGs for IPA, fdr0.1, lfc 1 - 2025-02-13 02:48 PM		COL4A3		other						0.0021	CCN2,COL1A2,LAMB1,MMP14
F2DEGs for IPA, fdr0.1, lfc 1 - 2025-02-13 02:48 PM		SH42		chemical reagent		0	bias	0.412	-0.824	0.0021	KRAS,PIK3R3,RHOA,STAT1	HIF1A,JUN,NFAT5,NFKB1,RAC1,SH42,STAT3
F2DEGs for IPA, fdr0.1, lfc 1 - 2025-02-13 02:48 PM		SND1		transcription regulator		-1.237		0.241	-1.814	0.00211	ABCA1,ANGPTL4,CDH2,NR2F1,SOX4,SYCP1,TECPR2,TESC,ZNF385A
F2DEGs for IPA, fdr0.1, lfc 1 - 2025-02-13 02:48 PM		CYTOR		other						0.00222	CDH2,STAT1,ZEB1	CYTOR,ELAVL1,ETS1,JUN,MYC,RUNX2,SMAD1,SMAD3,SNAI1,SP1,STAT3,YAP1,ZEB1
F2DEGs for IPA, fdr0.1, lfc 1 - 2025-02-13 02:48 PM		DDR1		kinase						0.00222	CDH2,MMP14,VCAM1	CEBPB,Collagen type I (complex),DDR1,ESR2,IL6,NFKB1,RUNX2,STAT3,YAP1
F2DEGs for IPA, fdr0.1, lfc 1 - 2025-02-13 02:48 PM		ELK3		transcription regulator						0.00222	CDH5,CLDN5,HMOX1	ELK3,FOXO1,HIF1A,NFKB1,RELA,SRF,VEGFA
F2DEGs for IPA, fdr0.1, lfc 1 - 2025-02-13 02:48 PM		superoxide		chemical - endogenous mammalian						0.00222	CAV1,CLU,HMOX1	Ap1,CHUK,ESR2,FOS,HIF1A,JUN,MYC,NFKB1,NFKBIA,NFkB (complex),RAS,RELA,SMAD3,SP1,STAT3,TP53,superoxide
F2DEGs for IPA, fdr0.1, lfc 1 - 2025-02-13 02:48 PM		PRDM2		transcription regulator		-0.333		0	-0.333	0.00225	CAV1,DOCK10,GNAI1,H1-10,HSPG2,IFI35,RBMS1,TLCD4,TXNIP
F2DEGs for IPA, fdr0.1, lfc 1 - 2025-02-13 02:48 PM		SFTPC		other						0.00231	CCN2,CLU,KRT18,KRT8
F2DEGs for IPA, fdr0.1, lfc 1 - 2025-02-13 02:48 PM		CHI3L1		enzyme						0.00231	BHLHE40,CCN2,CDH11,COL6A1,COL6A2,KIF21A
F2DEGs for IPA, fdr0.1, lfc 1 - 2025-02-13 02:48 PM		FOXC2		transcription regulator		0.858	bias	0.551	-0.475	0.00231	CDH2,CEBPA,LHX1,LPL,SP7,ZEB1	AKT,Ap1,ESR2,FOS,FOXC2,JUN,NFE2L2
F2DEGs for IPA, fdr0.1, lfc 1 - 2025-02-13 02:48 PM		TET1		enzyme						0.00231	CCN2,FOXG1,KRT8,PBX3,TEAD1,YWHAQ
F2DEGs for IPA, fdr0.1, lfc 1 - 2025-02-13 02:48 PM		FGFR2	1.482	kinase		1.331		0.118	1.051	0.00232	CDH11,CTSC,FGFR2,GJA1,LAMB1,SOX3,VCAM1,ZEB1	AR,Ap1,CEBPA,CREBBP,EP300,ERK1/2,ESR1,FGFR2,FOS,GATA4,JUN,LATS,MAPK (family),MYC,NFKB1,PPARG,RELA,RNA polymerase II,SMARCA2,SP1,STAT3,TNF,YAP1,estrogen receptor,histone H3
F2DEGs for IPA, fdr0.1, lfc 1 - 2025-02-13 02:48 PM		MAFA		transcription regulator						0.00232	CD53,FOXO1,LAMB1,MYLK,PLCD1,RYR2,SYCP1,TBX2
F2DEGs for IPA, fdr0.1, lfc 1 - 2025-02-13 02:48 PM		PC-SPES		chemical drug						0.00244	ANXA1,CLU,IRF2,TMSB4X,TUBA4A,TXN
F2DEGs for IPA, fdr0.1, lfc 1 - 2025-02-13 02:48 PM		PPP3CA		phosphatase						0.00244	C3,CD82,CDH2,KRT18,KRT8,TF
F2DEGs for IPA, fdr0.1, lfc 1 - 2025-02-13 02:48 PM		RNF5		enzyme		-1.664	bias	-0.686	0.005	0.00244	CCN2,COL12A1,COL1A2,EMP2,KDELR3,MMP14
F2DEGs for IPA, fdr0.1, lfc 1 - 2025-02-13 02:48 PM		F2		peptidase	Activated	3.188	bias	0.678	1.027	0.00246	ANGPTL4,CCN2,CD63,CLIC1,CLU,DOCK10,GSK3B,HMOX1,MYH11,RHOA,VCAM1	APOE,APP,Ap1,CREBBP,CTNNB1,EGR1,ETS1,F2,F2R,FOS,HIF1A,JUN,NFAT5,NFKB1,NFKBIA,NFkB (complex),RAC1,RELA,SP1,STAT3
F2DEGs for IPA, fdr0.1, lfc 1 - 2025-02-13 02:48 PM		CAT		enzyme	Inhibited	-2.2	bias	-0.401	-1.318	0.00247	CAV1,GSK3B,HMOX1,TAGLN,VCAM1	Ap1,CAT,CAV1,D-glucose,EGR1,ESR1,FOS,FOXO1,GATA4,HIF1A,JUN,MYC,NFE2L2,NFKB1,NFkB (complex),PKC,PPARG,PPARGC1A,RELA,SIRT1,SMAD2,SP1,SRF,VEGFA,YAP1,hydrogen peroxide
F2DEGs for IPA, fdr0.1, lfc 1 - 2025-02-13 02:48 PM		canagliflozin		chemical drug		1.342	bias	0.4	0.448	0.00247	MT-CO1,MT-CO2,MT-CO3,MT-ND1,PIK3R3
F2DEGs for IPA, fdr0.1, lfc 1 - 2025-02-13 02:48 PM		clodronic acid		chemical drug		0.555		-0.116	0.812	0.00247	CD74,HMOX1,MFGE8,TF,VCAM1	Ap1,CEBPB,ESR2,IL10,IL6,NFKB1,NFKBIA,STAT3,YAP1,clodronic acid
F2DEGs for IPA, fdr0.1, lfc 1 - 2025-02-13 02:48 PM		HDAC		group		0		-0.053	0.15	0.0025	DNMT3B,EDNRA,HPGD,HTRA1,JUP,LHX1,MMP14,TXNIP
F2DEGs for IPA, fdr0.1, lfc 1 - 2025-02-13 02:48 PM		KLF2		transcription regulator		-1.633		-0.199	-1.146	0.0025	CAV1,CCN2,CDH2,CEBPA,LGALS9,MMP14,STAT1,VCAM1	CCL2,CTNNB1,ESR2,FOS,FOXO1,HIF1A,IgG,JUN,KLF2,MRTFA,MYC,NFKB1,PPARG,RELA,RHOA,SMAD1,SMAD3,SP1,STAT1,STAT3,VHL,YAP1
F2DEGs for IPA, fdr0.1, lfc 1 - 2025-02-13 02:48 PM		C1QBP		transcription regulator		1.131		0.04	1.052	0.00253	GABPB1,HMOX1,MT-CO1,MT-CO2	AKT,AR,Ap1,C1QBP,CEBPA,ESR2,FOS,JUN,NFE2L2,NFKB1,NFkB (complex),SMAD4,STAT3
F2DEGs for IPA, fdr0.1, lfc 1 - 2025-02-13 02:48 PM		DCLK1		kinase		1.961	bias	0.691	0.607	0.00253	CDH2,KRAS,SOX4,ZEB1	AR,CEBPA,DCLK1,NFKB1,NFkB (complex),SMAD4,STAT3
F2DEGs for IPA, fdr0.1, lfc 1 - 2025-02-13 02:48 PM		DLL1		enzyme		1.98	bias	0.408	1.172	0.00253	CCN2,CDH2,MYH11,TAGLN	DLL1,NFKB1,NOTCH1,RUNX2,SOX9,SRF,STAT3
F2DEGs for IPA, fdr0.1, lfc 1 - 2025-02-13 02:48 PM		MTTP		transporter		-0.152		0	-0.152	0.00253	ABCA1,HMOX1,SP7,ZEB1
F2DEGs for IPA, fdr0.1, lfc 1 - 2025-02-13 02:48 PM		RBCK1		transcription regulator						0.00253	CCN2,FOXO1,GBP1,VCAM1	AKT,Ap1,ESR2,FOS,FOXO1,HIF1A,IFNG,JUN,MYC,NFE2L2,NFKB1,NFKBIA,NFkB (complex),NOTCH1,RBCK1,RELA,STAT1,STAT3,TNF,TP53,YAP1,estrogen receptor
F2DEGs for IPA, fdr0.1, lfc 1 - 2025-02-13 02:48 PM		ILF3		transcription regulator		-0.816	bias	-0.314	-0.047	0.00256	ALCAM,ALDH1A2,CFH,LPL,SEMA7A,STEAP4
F2DEGs for IPA, fdr0.1, lfc 1 - 2025-02-13 02:48 PM		AICDA		enzyme						0.00259	CD74,CEBPA,ZFHX3
F2DEGs for IPA, fdr0.1, lfc 1 - 2025-02-13 02:48 PM		APOC1	1.892	transporter						0.00259	APOC1,CDH2,ZEB1
F2DEGs for IPA, fdr0.1, lfc 1 - 2025-02-13 02:48 PM		GPR151		g-protein coupled receptor						0.00259	ANGPTL4,DCN,TGFBI
F2DEGs for IPA, fdr0.1, lfc 1 - 2025-02-13 02:48 PM		PCBP2		other						0.00259	CCN2,CEBPA,STAT1	PCBP2,SMAD4,STAT1,WWTR1
F2DEGs for IPA, fdr0.1, lfc 1 - 2025-02-13 02:48 PM		T 0070907		chemical reagent						0.00259	CEBPA,COL1A2,HMOX1	Ap1,FOXO1,PPARA,PPARG,RELA,SP1,T 0070907
F2DEGs for IPA, fdr0.1, lfc 1 - 2025-02-13 02:48 PM		TFCP2		transcription regulator						0.00259	CFH,GSK3B,SULF2
F2DEGs for IPA, fdr0.1, lfc 1 - 2025-02-13 02:48 PM		VLDLR		transporter						0.00259	ABCA1,CCN2,GSK3B
F2DEGs for IPA, fdr0.1, lfc 1 - 2025-02-13 02:48 PM		WWTR1-CAMTA1		fusion gene/product						0.00259	CCN2,STEAP4,TEAD1
F2DEGs for IPA, fdr0.1, lfc 1 - 2025-02-13 02:48 PM		YOD1		enzyme						0.00259	CCN2,CDH2,ZEB1
F2DEGs for IPA, fdr0.1, lfc 1 - 2025-02-13 02:48 PM		bis(4-hydroxyphenyl)sulfone		chemical reagent						0.00259	ANGPTL4,CEBPA,LPL	Ap1,FOXO1,PPARA,PPARG,RELA,SP1,bis(4-hydroxyphenyl)sulfone
F2DEGs for IPA, fdr0.1, lfc 1 - 2025-02-13 02:48 PM		isoliquiritigenin		chemical - endogenous non-mammalian						0.00259	ABCA1,CCN2,SERPINF1
F2DEGs for IPA, fdr0.1, lfc 1 - 2025-02-13 02:48 PM		histone H3		group						0.0026	ANK1,BHLHE40,CAV1,CEBPA,COL1A2,COL4A6,CYP19A1,FGFR2,FOXP4,MCM3,MEF2C,MYT1,TAGLN,TBX2,TPM4,TXNIP,VCAM1,ZEB1	Ap1,BRD4,CEBPB,CREBBP,EP300,FOXO1,KLF4,MYC,NCOA3,NFE2L2,NFKB1,NR4A1,PPARG,RELA,RNA polymerase II,SMAD3,SMAD4,SMARCA2,SP1,histone H3,histone H4
F2DEGs for IPA, fdr0.1, lfc 1 - 2025-02-13 02:48 PM		CEBPD		transcription regulator		1.132	bias	0.5	-0.169	0.00261	C3,CLU,COL1A2,COL6A1,COL6A2,CYP19A1,MIA	Ap1,CEBPD,FOXO1,PPARA,PPARG,RELA,SP1
F2DEGs for IPA, fdr0.1, lfc 1 - 2025-02-13 02:48 PM		LIPA		enzyme		-1.109	bias	-0.301	-0.44	0.00263	ABCA1,ANXA1,CD63,COL1A2,DCN
F2DEGs for IPA, fdr0.1, lfc 1 - 2025-02-13 02:48 PM		MMP12		peptidase						0.00263	ARPC1B,IL6ST,MMP14,PLS3,TPM4
F2DEGs for IPA, fdr0.1, lfc 1 - 2025-02-13 02:48 PM		RAF		group						0.00263	KRT18,MYH11,SLC43A3,SPRED2,TAGLN
F2DEGs for IPA, fdr0.1, lfc 1 - 2025-02-13 02:48 PM		thapsigargin		chemical toxicant	Activated	2.573	bias	0.388	1.3	0.00265	CAV1,CEBPA,CLU,CP,HMOX1,ITGB2,MEF2C,NFE2L2,TGM2,TXNIP,UFC1,VCAM1	CEBPB,CTNNB1,DDIT3,EP300,ERK,ESR2,FOXO3,IL1B,IL6,KLF6,NFE2L2,NFKB1,NFkB (complex),NOTCH1,RELA,SIRT1,SP1,STAT3,TP53,YAP1,p38 MAPK,thapsigargin
F2DEGs for IPA, fdr0.1, lfc 1 - 2025-02-13 02:48 PM		TFEB		transcription regulator	Activated	2.137	bias	0.61	0.432	0.00267	ALCAM,CCN2,CD63,CTSC,CTSF,CTSK,DCN,HEXB,MCM3,NAGPA,TAGLN,TOP2B,Urah,ZEB1
F2DEGs for IPA, fdr0.1, lfc 1 - 2025-02-13 02:48 PM		NR4A2		ligand-dependent nuclear receptor		-0.663		0.25	-1.269	0.0027	ALDH1A2,COL6A1,COL6A2,CYP19A1,HMOX1,HSD3B2
F2DEGs for IPA, fdr0.1, lfc 1 - 2025-02-13 02:48 PM		garcinol		chemical - endogenous non-mammalian		-0.816	bias	-0.308	-0.063	0.0027	CBFA2T3,KRAS,MEF2C,PIM2,SKI,TAF4
F2DEGs for IPA, fdr0.1, lfc 1 - 2025-02-13 02:48 PM		DNMT3A		enzyme		-1.808		-0.205	-1.235	0.00272	DNMT3B,EDNRA,FOXO1,IL6ST,MYL9,MYT1,NFE2L2,RYR2,SERPINH1,TGM2	CEBPB,DNMT3A,FOXO3,JUN,NR3C1,RELA,TP53
F2DEGs for IPA, fdr0.1, lfc 1 - 2025-02-13 02:48 PM		MAP3K8		kinase	Activated	3	bias	0.45	1.65	0.00273	APBB2,CBFB,CP,HMOX1,LPL,PIK3R3,S100A10,SESN1,SULF2,TXNIP,Urah
F2DEGs for IPA, fdr0.1, lfc 1 - 2025-02-13 02:48 PM		5-azacytidine		chemical drug	Activated	2.967	bias	0.514	1.442	0.00274	ANXA2,CAV1,CAVIN1,DNMT3B,FOXO3,GSK3B,KRT17,KRT18,TGM2
F2DEGs for IPA, fdr0.1, lfc 1 - 2025-02-13 02:48 PM		PAX3-FOXO1		fusion gene/product		0.817		-0.119	1.224	0.00276	ANXA1,ARHGDIB,CD63,CD82,CLIC1,ESYT1,FGFR2,FOXO1,HMOX1,HTRA1,IL6ST,MCAM,YWHAE	E2F1,FOXO1,FOXO3,HIF1A,PAX3-FOXO1,SIRT1,TP53
F2DEGs for IPA, fdr0.1, lfc 1 - 2025-02-13 02:48 PM		8-bromoguanosine 3',5'-cyclic monophosphate		chemical reagent		1.067		0.182	0.706	0.00277	CAV1,HMOX1,S100A10,VCAM1	8-bromoguanosine 3',5'-cyclic monophosphate,AR,Ap1,FOXO1,HIF1A,JUN,NFE2L2,NFKB1,NFKBIA,NFkB (complex),PPARG,PPARGC1A,RELA,SIRT1,SP1,STAT3,TP53,VHL,p38 MAPK
F2DEGs for IPA, fdr0.1, lfc 1 - 2025-02-13 02:48 PM		MFGE8	1.569	other		0.152	bias	0.364	-0.57	0.00277	CCN2,CDH2,RHOA,VCAM1	AKT,Ap1,ESR2,FOS,JUN,MFGE8,MRTFA,NFE2L2,PPARG,RHOA,SMAD1,STAT3,YAP1
F2DEGs for IPA, fdr0.1, lfc 1 - 2025-02-13 02:48 PM		SLC29A1		transporter		0		-0.109	0.219	0.00277	BCL11B,FOXO1,SESN1,SOX4
F2DEGs for IPA, fdr0.1, lfc 1 - 2025-02-13 02:48 PM		HOTAIR		other		1.13		0.186	0.72	0.00281	CDH2,CEBPA,PCDH10,TEAD1,ZEB1	CTNNB1,EZH2,GATA3,HOTAIR,JUN,MYC,NFE2L2,NFKB1,NFkB (complex),NR3C1,PGR,PML,RUNX2,SMAD3,SP1,STAT1,STAT3,estrogen receptor
F2DEGs for IPA, fdr0.1, lfc 1 - 2025-02-13 02:48 PM		18-alpha-glycyrrhetinic acid		chemical - endogenous non-mammalian						0.00282	GJA1,LPL
F2DEGs for IPA, fdr0.1, lfc 1 - 2025-02-13 02:48 PM		CARMN		other						0.00282	MYH11,TAGLN	CARMN,MRTFA,MRTFB,SRF
F2DEGs for IPA, fdr0.1, lfc 1 - 2025-02-13 02:48 PM		CHD5	1.564	enzyme						0.00282	SERPINB6,ZEB1
F2DEGs for IPA, fdr0.1, lfc 1 - 2025-02-13 02:48 PM		CHFR		enzyme						0.00282	CDH5,NFE2L2	CHFR,ERK,FOXO3,SIRT1,SP1,STAT3,TP53
F2DEGs for IPA, fdr0.1, lfc 1 - 2025-02-13 02:48 PM		D-pinitol		chemical drug						0.00282	HMOX1,NFE2L2	AR,Ap1,D-pinitol,ETS1,HIF1A,JNK,JUN,KLF11,MAPK1,NFE2L2,NFKB1,NFKBIA,NFkB (complex),PPARG,RELA,STAT1,TP53,YAP1
F2DEGs for IPA, fdr0.1, lfc 1 - 2025-02-13 02:48 PM		DSPP		other						0.00282	DCN,SP7
F2DEGs for IPA, fdr0.1, lfc 1 - 2025-02-13 02:48 PM		GMFB		growth factor						0.00282	FHL2,MMP14
F2DEGs for IPA, fdr0.1, lfc 1 - 2025-02-13 02:48 PM		KRT80		other						0.00282	CDH2,ZEB1	AKT,Ap1,ESR2,FOS,JUN,KRT80,NFE2L2
F2DEGs for IPA, fdr0.1, lfc 1 - 2025-02-13 02:48 PM		LINC00472		other						0.00282	FGFR2,FOXO3
F2DEGs for IPA, fdr0.1, lfc 1 - 2025-02-13 02:48 PM		NET1		other						0.00282	CDH2,MMP14	AR,Ap1,JNK,NET1,NFE2L2,PPARG,YAP1
F2DEGs for IPA, fdr0.1, lfc 1 - 2025-02-13 02:48 PM		SLIT3		other						0.00282	CTSK,SPI1
F2DEGs for IPA, fdr0.1, lfc 1 - 2025-02-13 02:48 PM		VAMP3		other						0.00282	MYH11,TAGLN
F2DEGs for IPA, fdr0.1, lfc 1 - 2025-02-13 02:48 PM		dendrobium officinale polysaccharide		chemical - endogenous mammalian						0.00282	CDH2,HMOX1	AKT,Ap1,ESR2,FOS,JUN,NFE2L2,dendrobium officinale polysaccharide
F2DEGs for IPA, fdr0.1, lfc 1 - 2025-02-13 02:48 PM		sofosbuvir		chemical drug						0.00282	MT-ND5,NFE2L2
F2DEGs for IPA, fdr0.1, lfc 1 - 2025-02-13 02:48 PM		PRKCA		kinase		0.128	bias	0.399	-0.842	0.00284	ARHGDIB,CAV1,CCN2,FOXO1,LPL,SP7,VCAM1	AKT,AR,Ap1,CEBPA,ERK,ERK1/2,ESR1,ESR2,FOS,FOXO3,GATA4,JUN,NFE2L2,NFKB1,NFKBIA,NFkB (complex),PPARG,PRKCA,RELA,SIRT1,SP1,STAT3,TP53
F2DEGs for IPA, fdr0.1, lfc 1 - 2025-02-13 02:48 PM		pyrrolidine dithiocarbamate		chemical reagent		-1.154	bias	-0.52	0.187	0.00284	ABCA1,ANXA1,C3,CCN2,HMOX1,MMP14,VCAM1	APP,AR,Ap1,CEBPB,CREBBP,EGR1,ESR2,FOS,IL6,JNK,JUN,MYC,NFE2L2,NFKB1,NFKBIA,NFkB (complex),PPARG,RELA,SMAD3,STAT3,YAP1,pyrrolidine dithiocarbamate
F2DEGs for IPA, fdr0.1, lfc 1 - 2025-02-13 02:48 PM		FOXC1		transcription regulator	Activated	2.121	bias	0.38	1.045	0.00289	CLU,FOXO1,GBP1,IFI35,IRF2,LHX1,SP7,STAT1	FOXC1,HIF1A,NFKB1,NFkB (complex),NOTCH1,RELA,STAT3
F2DEGs for IPA, fdr0.1, lfc 1 - 2025-02-13 02:48 PM		SOX11		transcription regulator		0.926	bias	0.543	-0.581	0.00289	CAV1,CP,DBN1,GSK3B,IL6ST,LGALS9,SMAD1,STAT1
F2DEGs for IPA, fdr0.1, lfc 1 - 2025-02-13 02:48 PM		HGF		growth factor		0.711	bias	0.534	-1.101	0.00295	ANGPTL4,ARPC5,CAV1,CCN2,COL1A2,CTSK,EMP2,HMOX1,IL6ST,KRT17,KRT18,MMP14,PIM2,SP7,VCAM1,ZEB1	AR,Ap1,CEBPA,HGF,HIF1A,JUN,NFAT5,NFKB1,NFKBIA,NFkB (complex),RAC1,RELA,SMAD4,SP1,STAT3,TNF,VHL,YAP1,estrogen receptor
F2DEGs for IPA, fdr0.1, lfc 1 - 2025-02-13 02:48 PM		AGTR1		g-protein coupled receptor						0.00299	CCN2,RHOA,VCAM1	AGTR1,FOS,HBEGF,HIF1A,JUN,MYC,NFkB (complex),NR3C1,PPARGC1A,ROCK,SMAD3,STAT1,STAT3,YAP1,aldosterone,losartan potassium
F2DEGs for IPA, fdr0.1, lfc 1 - 2025-02-13 02:48 PM		EHD1		other						0.00299	CCN2,CDH2,TEAD1	CTNNB1,EHD1,FOXO3,HIF1A,ITGB1
F2DEGs for IPA, fdr0.1, lfc 1 - 2025-02-13 02:48 PM		FZD9		g-protein coupled receptor						0.00299	CDH2,GSK3B,STAT1	CTNNB1,ESR2,FOS,FZD9,JUN,MYC,NFKB1,RELA,SMAD3,TCF,YAP1
F2DEGs for IPA, fdr0.1, lfc 1 - 2025-02-13 02:48 PM		MIRLET7		group						0.00299	ATL1,COL1A2,KRAS
F2DEGs for IPA, fdr0.1, lfc 1 - 2025-02-13 02:48 PM		SIM2		transcription regulator						0.00299	BNIP3,CDH2,DBN1
F2DEGs for IPA, fdr0.1, lfc 1 - 2025-02-13 02:48 PM		Collagen type I (complex)		complex		1.097	bias	0.396	0.235	0.00299	CDH2,FOXO3,ITGA1,MMP14,S100A10	AKT,APP,AR,Ap1,CEBPB,CREBBP,CTNNB1,Collagen type I (complex),EGR1,ESR2,FOS,FOXM1,FOXO3,HIF1A,ITGB1,JUN,MYOCD,NFE2L2,NFKBIA,NOTCH1,PTEN,RUNX2,SMAD3,STAT3,VHL,estrogen receptor
F2DEGs for IPA, fdr0.1, lfc 1 - 2025-02-13 02:48 PM		KRT17	1.606	other		-0.927		0.063	-1.052	0.00299	CDH2,COL1A2,COL6A2,KRT8,ZEB1
F2DEGs for IPA, fdr0.1, lfc 1 - 2025-02-13 02:48 PM		PTK2		kinase						0.00299	CDH5,COL1A2,KRT18,KRT8,VCAM1	Ap1,EGR1,EP300,FOXO1,HIF1A,JUN,NFAT5,NFKB1,NFKBIA,NFkB (complex),PIK3R1,PTK2,RAC1,RELA,SRC,STAT3
F2DEGs for IPA, fdr0.1, lfc 1 - 2025-02-13 02:48 PM		miR-27a-3p (and other miRNAs w/seed UCACAGU)		mature microrna	Inhibited	-2.215	bias	-0.765	-0.52	0.00299	CLDN5,EDNRA,FOXO1,GSK3B,MEF2C
F2DEGs for IPA, fdr0.1, lfc 1 - 2025-02-13 02:48 PM		NFkB (complex)		complex	Activated	2.587	bias	0.649	0.485	0.003	ANXA13,C3,CAV1,CCN2,CD74,CD82,CLIP2,CLU,COL1A2,HMOX1,ITPKB,KRT17,MT-CO2,MYLK,PIM2,TCF12,TGM2,TNIP1,VCAM1	CTNNB1,HIF1A,IL1B,JUN,KLF6,NFKB1,NFKBIA,NFkB (complex),NOTCH1,RELA,SIRT1,STAT3,TNF,TP53,YAP1,estrogen receptor
F2DEGs for IPA, fdr0.1, lfc 1 - 2025-02-13 02:48 PM		EBF1		transcription regulator		1.706	bias	0.417	0.554	0.003	CEBPA,FBP2,FOXO1,GSK3B,INPP5D,KRAS,PIK3R3,STAT1
F2DEGs for IPA, fdr0.1, lfc 1 - 2025-02-13 02:48 PM		ETV4		transcription regulator						0.00302	CAV1,HPGD,JUP,MMP14
F2DEGs for IPA, fdr0.1, lfc 1 - 2025-02-13 02:48 PM		MANF		other		1.982		0.053	1.877	0.00302	BNIP3,FOXO3,MT-CO1,MT-ND4
F2DEGs for IPA, fdr0.1, lfc 1 - 2025-02-13 02:48 PM		PHACTR1		other		1.982	bias	0.255	1.477	0.00302	ANGPTL4,CCN2,HMOX1,VCAM1	AKT,Ap1,ESR2,FOS,JUN,NFE2L2,PHACTR1
F2DEGs for IPA, fdr0.1, lfc 1 - 2025-02-13 02:48 PM		PP1		chemical drug		-1.131	bias	-0.474	-0.193	0.00302	GJA1,HMOX1,TAGLN,VCAM1	AR,Ap1,DDIT3,FOS,FOXO1,FOXO3,GATA4,JUN,MAPK (family),MAPK14,MYC,NCOA3,NFE2L2,NFKB1,NFkB (complex),NR3C1,PI3K (complex),PP1,RELA,SIRT1,SP1,STAT3,TAFAZZIN,TP53,p38 MAPK
F2DEGs for IPA, fdr0.1, lfc 1 - 2025-02-13 02:48 PM		growth hormone		group						0.00305	ANGPTL4,C3,CEBPA,CLU,LPL,MT-CO2,MT-CYB,MT-ND5,TF,TXNIP	AR,Ap1,CEBPA,CTNNB1,FOXO1,IL1B,JUN,KLF6,NFKB1,NFkB (complex),NOTCH1,PPARA,PPARG,PPARGC1A,RELA,SMAD3,SMAD4,SP1,SREBF1,STAT3,TNF,YAP1,estrogen receptor,growth hormone,insulin
F2DEGs for IPA, fdr0.1, lfc 1 - 2025-02-13 02:48 PM		SIX1		transcription regulator		-1.89	bias	-0.383	-0.877	0.00309	BHLHE40,CLU,HSPB8,MEF2C,MYLK,TAGLN,ZEB1	CREBBP,EP300,RNA polymerase II,SIX1,SMARCA2,SP1,histone H3
F2DEGs for IPA, fdr0.1, lfc 1 - 2025-02-13 02:48 PM		mir-122 (includes others)		microrna	Inhibited	-2.635	bias	-0.585	-1.093	0.00309	ABCA1,CLIC1,H1-0,RDH8,SERPINB6,SPRED2,TGM2
F2DEGs for IPA, fdr0.1, lfc 1 - 2025-02-13 02:48 PM		hydrocortisone		chemical - endogenous mammalian		0.314		0.164	-0.103	0.00311	CCN2,CDH11,CDH2,CEBPA,COL1A2,CYP19A1,GBP1,LPL	AR,CREB,CREB1,CREM,EP300,ESR2,FOS,JUN,MYC,NCOA3,NR3C1,RELA,SMAD3,STAT3,TEAD4,TNF,YAP1,dexamethasone,estrogen receptor,hydrocortisone
F2DEGs for IPA, fdr0.1, lfc 1 - 2025-02-13 02:48 PM		NC410		biologic drug		1.342		0.008	1.324	0.00313	BASP1,CD74,MMP14,STAT1,TGFBI,TGM2
F2DEGs for IPA, fdr0.1, lfc 1 - 2025-02-13 02:48 PM		miR-145-5p (and other miRNAs w/seed UCCAGUU)		mature microrna	Inhibited	-2.426	bias	-0.765	-0.569	0.00313	ACTG2,CBFB,MYH11,MYL9,PODXL,TAGLN	MRTFA,NCOA3,PGR,PPARG,SMAD4,SMAD7,SP1,SRF,STAT1,STAT3,TGFB1,WWTR1,YAP1,miR-145-5p (and other miRNAs w/seed UCCAGUU)
F2DEGs for IPA, fdr0.1, lfc 1 - 2025-02-13 02:48 PM		tyrphostin AG490		chemical drug		0.219	bias	-0.564	1.578	0.00313	CCN2,CTSK,HPGD,MYH11,S100A10,TAGLN	Ap1,EP300,ETS1,FOS,JUN,JUND,NFE2L2,NR4A1,RELA,SMAD3,SMAD4,SP1,STAT3,TNF,YAP1,estrogen receptor,tyrphostin AG490
F2DEGs for IPA, fdr0.1, lfc 1 - 2025-02-13 02:48 PM		ALK		kinase						0.00318	AGRN,CDH2,HOMER3,WAS,ZEB1
F2DEGs for IPA, fdr0.1, lfc 1 - 2025-02-13 02:48 PM		CUL3		enzyme		-1.387	bias	-0.315	-0.688	0.00318	ACTN3,KRT18,NFE2L2,PLS3,TAGLN
F2DEGs for IPA, fdr0.1, lfc 1 - 2025-02-13 02:48 PM		CXCR4		g-protein coupled receptor						0.00318	CDH11,CDH2,PODXL,SP7,ZEB1	AKT,Ap1,CEBPB,CTNNB1,CXCR4,ESR2,FOS,IL6,JUN,MEK,MYC,NFE2L2,NFKB1,RELA,SMAD2,STAT3,TCF,TNF,YAP1,estrogen receptor
F2DEGs for IPA, fdr0.1, lfc 1 - 2025-02-13 02:48 PM		SMARCA2		transcription regulator	Activated	2.219	bias	0.357	1.426	0.00318	CP,MEF2C,MYLK,TAGLN,TBX2	CREBBP,EP300,HDAC1,RELA,SMARCA2,SP3,TP53,histone H4
F2DEGs for IPA, fdr0.1, lfc 1 - 2025-02-13 02:48 PM		IRF4		transcription regulator		-1.58		-0.056	-1.425	0.00321	BNIP3,GBP1,INPP5D,PIM2,PTMA,RHOA,STAT1,TMSB4X,ZBTB20	IL4,IRF4,JUN,NR3C1,STAT1,STAT3,TP53
F2DEGs for IPA, fdr0.1, lfc 1 - 2025-02-13 02:48 PM		CASC2		other		-1	bias	-0.383	-0.235	0.00328	DDX18,HSPG2,TAGLN,TGM2
F2DEGs for IPA, fdr0.1, lfc 1 - 2025-02-13 02:48 PM		HMGB2		transcription regulator						0.00328	CEBPA,LPL,MMP14,TUBA4A	Ap1,FOXO1,HMGB2,PPARA,PPARG,RELA,SP1
F2DEGs for IPA, fdr0.1, lfc 1 - 2025-02-13 02:48 PM		NKX2-5		transcription regulator						0.00328	GJA1,MEF2C,MYLK,RYR2	GATA4,NKX2-5,TBX5
F2DEGs for IPA, fdr0.1, lfc 1 - 2025-02-13 02:48 PM		AGER		transmembrane receptor		1.944		0.238	1.482	0.00329	CTSK,KLF7,LPL,NEFL,TXNIP,VCAM1	AGER,JUN,RELA,STAT3,TNF,YAP1,estrogen receptor
F2DEGs for IPA, fdr0.1, lfc 1 - 2025-02-13 02:48 PM		NANOG		transcription regulator		-1.342		0.196	-1.779	0.00333	CBFA2T3,DCN,E2F5,IER5L,SMAD1,TET2,YWHAE,ZFHX3
F2DEGs for IPA, fdr0.1, lfc 1 - 2025-02-13 02:48 PM		methapyrilene		chemical drug		-1		-0.073	-0.854	0.00335	ANXA2,APOC1,CP,GSK3B,HMOX1,IFRD1,LGALS9
F2DEGs for IPA, fdr0.1, lfc 1 - 2025-02-13 02:48 PM		ELOVL3		enzyme		1.342		0.021	1.294	0.00338	ACTN3,CD53,COL1A2,IDI1,ITGB2
F2DEGs for IPA, fdr0.1, lfc 1 - 2025-02-13 02:48 PM		AURKB		kinase						0.00343	ANK1,CD82,MCM3	AURKB,CREBBP,EP300,RNA polymerase II,SMARCA2,SP1,histone H3
F2DEGs for IPA, fdr0.1, lfc 1 - 2025-02-13 02:48 PM		CCBE1		other						0.00343	CD74,HTRA1,TBX2
F2DEGs for IPA, fdr0.1, lfc 1 - 2025-02-13 02:48 PM		GLP-1-(7-34)-amide		biologic drug						0.00343	HMOX1,LPL,VCAM1	AKT,AMPK,Ap1,ESR2,FOS,GLP-1-(7-34)-amide,JUN,MAPT,NFE2L2,PPARGC1A,SIRT1,STAT3
F2DEGs for IPA, fdr0.1, lfc 1 - 2025-02-13 02:48 PM		ITGA9		other						0.00343	CDH11,CDH2,MMP14	Ap1,CTNNB1,ITGA9,JUN,MYC,NFKB1,NFKBIA,SPP1,TCF,YAP1
F2DEGs for IPA, fdr0.1, lfc 1 - 2025-02-13 02:48 PM		MTM1		phosphatase						0.00343	ATG4B,BNIP3,FOXO3	E2F1,FOXO1,FOXO3,HIF1A,MTM1,SIRT1,TP53
F2DEGs for IPA, fdr0.1, lfc 1 - 2025-02-13 02:48 PM		NSC23766		chemical reagent						0.00343	CCN2,FOXO1,HMOX1	Ap1,ERK,ETS1,FOXO3,HIF1A,IKBKB,JUN,KLF11,MAPK1,MAPK8,NFAT5,NFKB1,NFKBIA,NFkB (complex),NR4A1,NSC23766,RAC1,RELA,SIRT1,SMAD2,SMAD3,SP1,STAT1,STAT3,TP53
F2DEGs for IPA, fdr0.1, lfc 1 - 2025-02-13 02:48 PM		PDGFRB		kinase						0.00343	COL1A2,MYH11,SMAD1	Ap1,NFkB (complex),PDGF-BB (complex),PDGFRB,SMAD3,SRF,STAT3
F2DEGs for IPA, fdr0.1, lfc 1 - 2025-02-13 02:48 PM		PPP1R13L		transcription regulator						0.00343	GJA1,JUP,NFE2L2	AR,DDIT3,FOXO1,FOXO3,PI3K (complex),PPP1R13L,STAT3
F2DEGs for IPA, fdr0.1, lfc 1 - 2025-02-13 02:48 PM		coenzyme Q10		chemical drug						0.00343	GRIN2A,HMOX1,MT-CYB	AMPK,NFE2L2,PPARGC1A,SIRT1,coenzyme Q10
F2DEGs for IPA, fdr0.1, lfc 1 - 2025-02-13 02:48 PM		methylene blue		chemical drug						0.00343	HMOX1,MT-CO2,NFE2L2	AMPK,APP,Ap1,CREBBP,EGR1,NFE2L2,NFKB1,NFKBIA,NFkB (complex),PPARGC1A,RELA,SIRT1,STAT3,methylene blue
F2DEGs for IPA, fdr0.1, lfc 1 - 2025-02-13 02:48 PM		mezerein		chemical - endogenous non-mammalian						0.00343	CD74,MT-CO2,MT-ND2
F2DEGs for IPA, fdr0.1, lfc 1 - 2025-02-13 02:48 PM		promegestone		chemical drug		0.152	bias	0.527	-0.892	0.00345	CCN2,CEBPA,CYP19A1,PIM2,STAT1,TXNIP	AR,Ap1,CEBPA,CEBPB,CREBBP,CTNNB1,EP300,ERK1/2,ESR1,FOXO1,GATA4,NCOA3,NR3C1,NR4A1,PGR,PPARG,SMAD3,SMAD4,SP1,STAT1,STAT3,STAT5A,estrogen receptor,promegestone
F2DEGs for IPA, fdr0.1, lfc 1 - 2025-02-13 02:48 PM		resveratrol		chemical drug		0.674		-0.124	1.092	0.00353	CTSK,CYP19A1,FOXO1,FOXO3,HMOX1,ITGA1,KLF7,MT-CO1,NFE2L2,SP7,VCAM1,ZEB1	AKT,AR,Ap1,CEBPB,DDIT3,ESR2,FOS,FOXO1,FOXO3,IL6,JUN,NFE2L2,NFKB1,NFkB (complex),PPARA,SIRT1,STAT3,YAP1,palmitic acid,pro-inflammatory cytokine,resveratrol
F2DEGs for IPA, fdr0.1, lfc 1 - 2025-02-13 02:48 PM		sirolimus		chemical drug	Inhibited	-2.773	bias	-0.283	-1.605	0.00356	ARHGDIB,C3,CCN2,CDH2,CEBPA,CLIC1,COL12A1,COL1A2,CRTAP,CTSK,FOXO3,HMOX1,IDI1,LAMB1,MMP14,MYH11,PTMA,RHOA,SLC43A3,TRAF4,VCAM1	Ap1,CEBPA,CEBPB,CEBPD,FOXO1,HIF1A,IL13,JUN,NFAT5,NFE2L2,NFKB1,NFKBIA,NFkB (complex),NR1H,PPARA,PPARG,RAC1,RELA,SMAD3,SMAD4,SMAD7,SP1,SREBF2,STAT3,cholesterol,sirolimus
F2DEGs for IPA, fdr0.1, lfc 1 - 2025-02-13 02:48 PM		SRSF2		transcription regulator						0.00356	CEBPA,RYR2,SRSF1,TMSB4X
F2DEGs for IPA, fdr0.1, lfc 1 - 2025-02-13 02:48 PM		APLN		other		-0.394	bias	0.346	-1.149	0.00359	CCN2,CDH5,CEBPA,TAGLN,TESC	APLN,CEBPA,CEBPD,NR3C1,PPARGC1A,SMAD3,SMAD4,SMAD7,SP1,aldosterone
F2DEGs for IPA, fdr0.1, lfc 1 - 2025-02-13 02:48 PM		ursodeoxycholic acid		chemical - endogenous mammalian	Activated	2.236		0.135	1.934	0.00359	CCN2,COL1A2,CREBZF,DLC1,NFE2L2	NFE2L2,PPARG,RELA,nitric oxide,ursodeoxycholic acid
F2DEGs for IPA, fdr0.1, lfc 1 - 2025-02-13 02:48 PM		IKBKG		kinase	Activated	2.626	bias	0.54	1.208	0.00377	AMPD3,C3,CLU,CP,CTSF,DCN,RYR2	Ap1,CEBPB,CHUK,ESR2,IKBKB,IKBKG,IL6,JUN,NFKB1,NFKBIA,NFkB (complex),RELA,STAT3,TNF,TP53,YAP1,estrogen receptor
F2DEGs for IPA, fdr0.1, lfc 1 - 2025-02-13 02:48 PM		mir-17 (includes others)		microrna		-1.744	bias	-0.655	-0.168	0.00379	ABCA1,BCL11B,CCN2,CDH2,E2F5,TXNIP
F2DEGs for IPA, fdr0.1, lfc 1 - 2025-02-13 02:48 PM		SPP1		cytokine		0.243	bias	0.368	-0.847	0.0038	CDH2,COL1A2,FGFR2,HMOX1,KRT18,MMP14,MYT1,PIK3R3,SC5D,SERPINF1	Ap1,CTNNB1,HIF1A,Immunoglobulin,JUN,NFAT5,NFKB1,NFKBIA,NFkB (complex),NR4A1,PIK3CA,RAC1,RELA,SMAD3,SPP1,STAT1,STAT3,TP53
F2DEGs for IPA, fdr0.1, lfc 1 - 2025-02-13 02:48 PM		caffeine		chemical drug		0		-0.075	0.149	0.0038	CAV1,CCN2,CEBPA,CTSK,MT-CO1	AR,CEBPA,ERK,ERK1/2,ESR1,FOXO3,GATA4,JUN,NFE2L2,NFKB1,PKA,PPARG,RELA,SIRT1,SP1,STAT3,TP53,caffeine,p38 MAPK
F2DEGs for IPA, fdr0.1, lfc 1 - 2025-02-13 02:48 PM		NFAT5		transcription regulator		1.134	bias	0.387	0.11	0.00382	CD74,COL1A2,FOXO1,ITGA1,MYLK,PIK3R3,STAT1,VCAM1	FOS,FOXO1,HIF1A,JUN,NFAT5,NFKB1,NFkB (complex),RELA,SMAD3,SRF,STAT1,STAT3,VEGFA
F2DEGs for IPA, fdr0.1, lfc 1 - 2025-02-13 02:48 PM		Hbb-b2		enzyme						0.00386	CD74,CEBPA,SPI1,TF
F2DEGs for IPA, fdr0.1, lfc 1 - 2025-02-13 02:48 PM		S-adenosylmethionine		chemical - endogenous mammalian		-0.147	bias	-0.278	0.395	0.00386	ACTG2,COL1A2,CTSK,HMOX1	HIF1A,JUN,NFAT5,NFKB1,RAC1,S-adenosylmethionine,STAT3
F2DEGs for IPA, fdr0.1, lfc 1 - 2025-02-13 02:48 PM		VIM		other	Inhibited	-2		-0.153	-1.694	0.00386	ANGPTL4,CDH5,KRT18,KRT8	Ap1,ETS1,PTK2,RUNX2,SMAD1,SMAD3,SNAI1,SP1,VIM
F2DEGs for IPA, fdr0.1, lfc 1 - 2025-02-13 02:48 PM		lapatinib		chemical drug		1.98		-0.233	2.441	0.00386	CEBPA,FOXO3,NR2F1,TF
F2DEGs for IPA, fdr0.1, lfc 1 - 2025-02-13 02:48 PM		ACTB		enzyme						0.0039	CEBPA,MYLK,STEAP4
F2DEGs for IPA, fdr0.1, lfc 1 - 2025-02-13 02:48 PM		ANGPTL3		growth factor						0.0039	AGRN,ELOVL6,HSPG2
F2DEGs for IPA, fdr0.1, lfc 1 - 2025-02-13 02:48 PM		AXIN1		other						0.0039	CEBPA,GSK3B,JUP	AXIN1,CTNNB1,JUN,MYC,NFKB1,TCF,YAP1
F2DEGs for IPA, fdr0.1, lfc 1 - 2025-02-13 02:48 PM		FSHB		other						0.0039	CCN2,CLDN11,CYP19A1
F2DEGs for IPA, fdr0.1, lfc 1 - 2025-02-13 02:48 PM		Fibrin		complex						0.0039	CDH5,KRT18,TAGLN
F2DEGs for IPA, fdr0.1, lfc 1 - 2025-02-13 02:48 PM		ITGA11		other						0.0039	CCN2,IDI1,MMP14
F2DEGs for IPA, fdr0.1, lfc 1 - 2025-02-13 02:48 PM		PHGDH		enzyme						0.0039	MT-CO2,MT-ND2,MT-ND5
F2DEGs for IPA, fdr0.1, lfc 1 - 2025-02-13 02:48 PM		SOD		group						0.0039	GSK3B,HMOX1,VCAM1	AR,Ap1,CAT,FOS,FOXO1,GATA4,HSF1,IKBKB,JNK,NFE2L2,NFKB1,NFKBIA,NFkB (complex),PKC,PPARG,RELA,SOD,SP1,STAT3,TP53,YAP1
F2DEGs for IPA, fdr0.1, lfc 1 - 2025-02-13 02:48 PM		TOLLIP		other						0.0039	CCN2,COL6A2,PBX3
F2DEGs for IPA, fdr0.1, lfc 1 - 2025-02-13 02:48 PM		apicidin		chemical - endogenous non-mammalian						0.0039	AMPD3,TGM2,VCAM1	Ap1,F3,NFKB1,NFKBIA,NFkB (complex),RELA,STAT1,STAT3,apicidin
F2DEGs for IPA, fdr0.1, lfc 1 - 2025-02-13 02:48 PM		betamethasone		chemical drug						0.0039	CAV1,CCN2,TGM2
F2DEGs for IPA, fdr0.1, lfc 1 - 2025-02-13 02:48 PM		tung tree oil		chemical - endogenous non-mammalian						0.0039	BHLHE40,HMOX1,IER5L
F2DEGs for IPA, fdr0.1, lfc 1 - 2025-02-13 02:48 PM		3-hydroxyanthranilic acid		chemical - endogenous mammalian						0.00391	HMOX1,VCAM1	3-hydroxyanthranilic acid,Ap1,IL10,NFKB1,NFKBIA,NFkB (complex),RELA,STAT3
F2DEGs for IPA, fdr0.1, lfc 1 - 2025-02-13 02:48 PM		8-chloroadenosine		chemical drug						0.00391	HMOX1,TXNIP
F2DEGs for IPA, fdr0.1, lfc 1 - 2025-02-13 02:48 PM		CEBPA-DT		other						0.00391	CDH2,CEBPA
F2DEGs for IPA, fdr0.1, lfc 1 - 2025-02-13 02:48 PM		FOXN3		transcription regulator						0.00391	CDH2,PIM2
F2DEGs for IPA, fdr0.1, lfc 1 - 2025-02-13 02:48 PM		GALNT4		enzyme						0.00391	CDH2,ZEB1	AR,GALNT4,SMAD2,SMAD3,SMAD4,SP1,STAT3
F2DEGs for IPA, fdr0.1, lfc 1 - 2025-02-13 02:48 PM		PDE6B		enzyme						0.00391	HMOX1,NFE2L2
F2DEGs for IPA, fdr0.1, lfc 1 - 2025-02-13 02:48 PM		PTPRB		transmembrane receptor						0.00391	CCN2,FOXO1	AKT,AR,Ap1,CEBPA,ERK1/2,ESR1,ESR2,ETS1,FOS,GATA4,HIF1A,JUN,KLF11,MAPK1,NFAT5,NFE2L2,NFKB1,PPARG,PTPRB,RAC1,STAT1,STAT3,TP53
F2DEGs for IPA, fdr0.1, lfc 1 - 2025-02-13 02:48 PM		QRFP		other						0.00391	CEBPA,LPL	NR3C1,PPARGC1A,QRFP,aldosterone
F2DEGs for IPA, fdr0.1, lfc 1 - 2025-02-13 02:48 PM		SHOX2		transcription regulator						0.00391	FGFR2,HTRA1
F2DEGs for IPA, fdr0.1, lfc 1 - 2025-02-13 02:48 PM		SNAP23		transporter						0.00391	MYH11,TAGLN
F2DEGs for IPA, fdr0.1, lfc 1 - 2025-02-13 02:48 PM		STARD5		transporter						0.00391	ABCA1,CDH2
F2DEGs for IPA, fdr0.1, lfc 1 - 2025-02-13 02:48 PM		ZFP36L1		transcription regulator						0.00391	COL6A1,TGFBI
F2DEGs for IPA, fdr0.1, lfc 1 - 2025-02-13 02:48 PM		diquat		chemical toxicant						0.00391	HMOX1,NFE2L2	AR,Ap1,JNK,NFE2L2,PPARG,YAP1,diquat
F2DEGs for IPA, fdr0.1, lfc 1 - 2025-02-13 02:48 PM		dobutamine		chemical drug						0.00391	CCN2,HMOX1	AR,ETS1,HIF1A,JUN,KLF11,MAPK1,PKA,PPARG,RELA,SIRT1,STAT1,TP53,dobutamine
F2DEGs for IPA, fdr0.1, lfc 1 - 2025-02-13 02:48 PM		jasplakinolide		chemical - endogenous non-mammalian						0.00391	CCN2,TAGLN	MRTFA,SMAD7,SRF,STAT3,WWTR1,YAP1,jasplakinolide
F2DEGs for IPA, fdr0.1, lfc 1 - 2025-02-13 02:48 PM		miR-590-3p (miRNAs w/seed AAUUUUA)		mature microrna						0.00391	CDH2,ZEB1
F2DEGs for IPA, fdr0.1, lfc 1 - 2025-02-13 02:48 PM		papaverine		chemical drug						0.00391	CAV1,CLDN5
F2DEGs for IPA, fdr0.1, lfc 1 - 2025-02-13 02:48 PM		androgen		chemical drug		1.342		-0.083	1.528	0.00395	APOD,COL12A1,DNMT3B,FGFR2,FOXO3,GJA1,SMAD1,SOX4	ERK,FOXO3,SIRT1,SP1,STAT3,TP53,androgen
F2DEGs for IPA, fdr0.1, lfc 1 - 2025-02-13 02:48 PM		GDF11		growth factor		1.565		0.131	1.276	0.00403	CDH5,CTSK,SMAD1,SP7,VCAM1	CEBPA,CEBPD,GDF11,SMAD3,SMAD4,SMAD7,SP1
F2DEGs for IPA, fdr0.1, lfc 1 - 2025-02-13 02:48 PM		sulindac sulfide		chemical drug	Inhibited	-2.186		-0.064	-2.046	0.00403	ARPC1B,CCN2,IFRD1,TUBA4A,YWHAE
F2DEGs for IPA, fdr0.1, lfc 1 - 2025-02-13 02:48 PM		H89		chemical drug		-1.315	bias	-0.507	-0.002	0.00408	ABCA1,ANXA1,CREBZF,CYP19A1,GJA1,HMOX1,TXN,VCAM1	AMPK,AR,Ap1,FOS,GATA4,H89,JNK,JUN,MAPK (family),MYC,NFE2L2,NFKB1,PKC,PPARG,PPARGC1A,RELA,SIRT1,SP1,TP53,YAP1,p38 MAPK
F2DEGs for IPA, fdr0.1, lfc 1 - 2025-02-13 02:48 PM		CYBB		enzyme	Activated	2	bias	0.466	1.068	0.00417	CCN2,CDH2,MT-CO2,NFE2L2	AKT,AR,Ap1,CTNNB1,CYBB,ESR2,ETS1,FOS,HIF1A,IL1B,JNK,JUN,KLF11,KLF6,MAPK1,NFE2L2,NFKB1,NFkB (complex),NOTCH1,PPARG,RELA,SP1,STAT1,TP53,YAP1,p38 MAPK
F2DEGs for IPA, fdr0.1, lfc 1 - 2025-02-13 02:48 PM		KDR		kinase						0.00417	ANXA2,HMOX1,INPP5D,MMP14
F2DEGs for IPA, fdr0.1, lfc 1 - 2025-02-13 02:48 PM		KEAP1		other		-0.152		-0.073	-0.008	0.00417	CTSK,HMOX1,NFE2L2,VCAM1	15-deoxy-delta-12,14 -PGJ 2,CEBPB,ESR2,HIF1A,IL6,JUN,KEAP1,NFE2L2,NFKB1,NFkB (complex),NOTCH1,PPARG,RELA,RUNX2,SMAD3,SP1,STAT3,TNF,YAP1,estrogen receptor
F2DEGs for IPA, fdr0.1, lfc 1 - 2025-02-13 02:48 PM		beta-carotene		chemical - endogenous mammalian		0	bias	-0.566	1.131	0.00417	ALDH1A2,ELOVL6,GJA1,LPL	AR,Ap1,JNK,NFE2L2,PPARG,YAP1,beta-carotene
F2DEGs for IPA, fdr0.1, lfc 1 - 2025-02-13 02:48 PM		cilostazol		chemical drug		0.849		-0.219	1.281	0.00417	ABCA1,CLDN5,HMOX1,VCAM1	AMPK,AR,DDIT3,FOXO1,FOXO3,HIF1A,JUN,NFE2L2,NFKB1,PI3K (complex),PPARGC1A,RELA,SIRT1,SP1,SRF,STAT3,TP53,VEGFA,cilostazol,p38 MAPK
F2DEGs for IPA, fdr0.1, lfc 1 - 2025-02-13 02:48 PM		mir-7 (includes others)		microrna		-1.962	bias	-0.697	-0.594	0.00417	CDH2,CDH5,MMP14,PIK3R3	APP,Ap1,CREBBP,EGR1,NFKBIA,STAT3,mir-7 (includes others)
F2DEGs for IPA, fdr0.1, lfc 1 - 2025-02-13 02:48 PM		HIPK2		kinase	Activated	2.2		0.241	1.67	0.00426	ANK1,GNG13,HMOX1,ITGA1,NFE2L2	HIPK2,MRTFA,SMAD7,SRF,STAT3,WWTR1,YAP1
F2DEGs for IPA, fdr0.1, lfc 1 - 2025-02-13 02:48 PM		PKC		group		1.42	bias	0.44	0.191	0.00433	ABCA1,BCL11B,CCN2,CYP19A1,HMOX1,HPGD,KRT8,TAGLN,VCAM1	AR,Ap1,CEBPA,CEBPB,DDIT3,ERK1/2,ESR1,ESR2,FOXO1,FOXO3,GATA4,HIF1A,IKBKB,IL6,MAPK8,NFKB1,NFKBIA,NFkB (complex),NR4A1,PI3K (complex),PKC,PPARG,RELA,SIRT1,SMAD2,SMAD3,STAT3,TP53,YAP1
F2DEGs for IPA, fdr0.1, lfc 1 - 2025-02-13 02:48 PM		GW501516		chemical drug						0.00434	ABCA1,ANGPTL4,APOD,COL6A1,LPL,SKI	Ap1,CEBPA,ESRRA,FOXO1,GW501516,HIF1A,MAPK8,NR3C1,NR4A1,PPARA,PPARG,PPARGC1A,SIRT1,SMAD2,SMAD3,SREBF1,STAT1,insulin,oleic acid
F2DEGs for IPA, fdr0.1, lfc 1 - 2025-02-13 02:48 PM		mir-142 (includes others)		microrna		-1.568	bias	-0.397	-0.61	0.00434	H1-0,IL6ST,ITGA1,MCAM,STAT1,ZEB1	CEBPB,ESR2,IL6,NFKB1,STAT3,YAP1,mir-142 (includes others)
F2DEGs for IPA, fdr0.1, lfc 1 - 2025-02-13 02:48 PM		ACOX1		enzyme		-1.912		-0.14	-1.544	0.00439	ANXA2,CD63,FAH,KRT8,LPL,MFGE8,NFE2L2	ACOX1,Ap1,ESRRA,NR3C1,PPARA,PPARG,SREBF1
F2DEGs for IPA, fdr0.1, lfc 1 - 2025-02-13 02:48 PM		ADCY		group						0.00441	CDH2,GJA1,TXN	ADCY,AR,CREB,ESR2,JUN,MYC,NFKB1,PKA,PPARG,RELA,SIRT1,cyclic AMP
F2DEGs for IPA, fdr0.1, lfc 1 - 2025-02-13 02:48 PM		ANGPTL4	1.412	other						0.00441	ANGPTL4,LPL,STAT1	ANGPTL4,FOS,JUN,NFkB (complex),SMAD3,STAT1,STAT3
F2DEGs for IPA, fdr0.1, lfc 1 - 2025-02-13 02:48 PM		APLNR		g-protein coupled receptor						0.00441	CDH2,MEF2C,VCAM1	APLNR,AR,Ap1,CTNNB1,DDIT3,FOS,FOXO1,FOXO3,IL17A,IL1B,JNK,JUN,KLF6,NFE2L2,NFKB1,NFkB (complex),NOTCH1,PI3K (complex),PPARG,STAT1,STAT3,YAP1
F2DEGs for IPA, fdr0.1, lfc 1 - 2025-02-13 02:48 PM		CCN4		other						0.00441	CDH2,CDH5,CLDN5	AR,CCN4,CEBPA,CEBPD,SMAD2,SMAD3,SMAD4,SMAD7,SP1,STAT3
F2DEGs for IPA, fdr0.1, lfc 1 - 2025-02-13 02:48 PM		LCAT		enzyme						0.00441	CEBPA,CLU,RHOA
F2DEGs for IPA, fdr0.1, lfc 1 - 2025-02-13 02:48 PM		MIR200		group						0.00441	CRTAP,SERPINH1,ZEB1
F2DEGs for IPA, fdr0.1, lfc 1 - 2025-02-13 02:48 PM		PTAFR		g-protein coupled receptor						0.00441	CDH2,MCAM,ZEB1	AKT,Ap1,ESR2,FOS,JUN,NFE2L2,PTAFR
F2DEGs for IPA, fdr0.1, lfc 1 - 2025-02-13 02:48 PM		UBA1		enzyme						0.00441	ANXA2,NEFL,TAGLN
F2DEGs for IPA, fdr0.1, lfc 1 - 2025-02-13 02:48 PM		mir-33 (includes others)		microrna						0.00441	ABCA1,CEBPA,LPL
F2DEGs for IPA, fdr0.1, lfc 1 - 2025-02-13 02:48 PM		wood smoke particle		chemical reagent						0.00441	CCN2,KRT17,TAGLN
F2DEGs for IPA, fdr0.1, lfc 1 - 2025-02-13 02:48 PM		IL33		cytokine	Activated	2.952	bias	0.489	1.51	0.00444	ABCA1,BNIP3,CD53,CD82,EPX,HMOX1,LMO4,MDK,MYLK,PIM2,PLA2G4F,SPI1,VCAM1,ZFHX3	Ap1,HIF1A,IL33,IgE,JUN,NFE2L2,NFKB1,NFKBIA,NFkB (complex),NOTCH1,RELA,SMAD,SMAD3,SMAD7,SP1,STAT3,TGF beta,TP53,p38 MAPK
F2DEGs for IPA, fdr0.1, lfc 1 - 2025-02-13 02:48 PM		GBX2		transcription regulator						0.0045	FOXG1,NFE2L2,PLXNA4,SYT2
F2DEGs for IPA, fdr0.1, lfc 1 - 2025-02-13 02:48 PM		ISG15		other		1.067		0	1.067	0.0045	CLIC2,COL12A1,COL1A2,TGM2
F2DEGs for IPA, fdr0.1, lfc 1 - 2025-02-13 02:48 PM		acetovanillone		chemical drug		-1.964	bias	-0.606	-0.774	0.0045	HMOX1,RYR2,TAGLN,TXN	GATA4,JUN,MAPK14,NCOA3,NFE2L2,NFKB1,NFkB (complex),RUNX2,SIRT1,SMAD3,SP1,acetovanillone
F2DEGs for IPA, fdr0.1, lfc 1 - 2025-02-13 02:48 PM		dimethylnitrosamine		chemical toxicant		-1.195	bias	0.547	-2.26	0.0045	COL1A2,HMOX1,NFE2L2,TGM2	Ap1,JUN,NFKB1,NFKBIA,NFkB (complex),PGR,PPARG,RELA,SMAD4,SP1,STAT1,STAT3,TGFB1,TNF,YAP1,dimethylnitrosamine,estrogen receptor
F2DEGs for IPA, fdr0.1, lfc 1 - 2025-02-13 02:48 PM		E. coli serotype 0127B8 lipopolysaccharide		chemical - endogenous non-mammalian		-1.414		0.247	-2.112	0.0045	ANXA1,CAV1,CCN2,EDNRA,GJA1,HMOX1,SEMA7A,STAT1	AR,Ap1,CTNNB1,E. coli serotype 0127B8 lipopolysaccharide,ERK,FOXO1,FOXO3,HIF1A,IFNG,IL1B,JNK,KLF6,MYC,NFE2L2,NFKB1,NFkB (complex),NOTCH1,PPARG,RELA,SIRT1,SP1,STAT1,STAT3,TP53,YAP1
F2DEGs for IPA, fdr0.1, lfc 1 - 2025-02-13 02:48 PM		NDRG1		kinase		-1.112		-0.103	-0.888	0.00451	CAV1,CD82,CDH2,GSK3B,ZEB1	AKT,AR,Ap1,CAV1,CTNNB1,EGR1,ESR2,EZH2,FOS,GSK3B,JUN,MYC,NDRG1,NFE2L2,NFKB1,PPARG,RELA,SIRT1,SMAD2,SMAD3,SP1,STAT3
F2DEGs for IPA, fdr0.1, lfc 1 - 2025-02-13 02:48 PM		arachidonic acid		chemical - endogenous mammalian		-0.505		0.191	-0.968	0.00454	ABCA1,CLU,COL1A2,ELOVL6,HMOX1,VCAM1	Ap1,CREBBP,EGR1,EP300,FOXO1,JUN,NFKB1,NFKBIA,NFkB (complex),PPARA,PPARG,PRKCZ,RELA,SIRT1,SP1,STAT1,STAT3,arachidonic acid,linoleic acid
F2DEGs for IPA, fdr0.1, lfc 1 - 2025-02-13 02:48 PM		resiquimod		chemical drug		1.938	bias	0.416	0.637	0.0047	ARPC1B,ARPC5,BNIP3,C3,DOCK10,FOXO1,GBP1,GRAP,MDK,NFE2L2,SEMA7A,SPI1,STAT1,TNIP1	CTNNB1,FOS,IL1B,IRF4,JUN,KLF6,NFE2L2,NFKB1,NFKBIA,NFkB (complex),NOTCH1,RELA,SMAD3,SP1,STAT1,STAT3,TP53,p38 MAPK,resiquimod
F2DEGs for IPA, fdr0.1, lfc 1 - 2025-02-13 02:48 PM		INHBA		growth factor		1.669	bias	0.424	0.498	0.00472	CCN2,CDH2,CLDN11,CYP19A1,KRAS,LHX1,MYT1,SOX4,TAGLN	AKT,Ap1,BMP7,CEBPA,CEBPD,CREB,EP300,ESR2,FOS,INHBA,JUN,MYC,NFE2L2,NFKB1,NR4A1,SMAD1,SMAD3,SMAD4,SMAD7,SP1,cyclic AMP
F2DEGs for IPA, fdr0.1, lfc 1 - 2025-02-13 02:48 PM		wortmannin		chemical drug		-1.739	bias	-0.393	-0.589	0.00472	CCN2,COL1A2,HMOX1,KRAS,MMP14,MYH11,NFE2L2,RHOA,VCAM1	AGT,CREBBP,EP300,FOXO1,HIF1A,JUN,MRTFA,NFAT5,NFE2L2,NFKB1,NFKBIA,NFkB (complex),PIK3R1,PPARG,PRKCZ,RAC1,RHOA,SMAD1,SMAD3,SP1,STAT3,YAP1,wortmannin
F2DEGs for IPA, fdr0.1, lfc 1 - 2025-02-13 02:48 PM		GSK3B	1.819	kinase		1.536		-0.023	1.595	0.00473	CD82,CDH11,CLDN5,GSK3B,LAMB1,SMAD1,SP7	ADIPOQ,CTNNB1,EZH2,GATA3,GSK3B,JUN,MYC,NFKB1,PPARGC1A,RELA,SMAD3,SP1,TCF,YAP1
F2DEGs for IPA, fdr0.1, lfc 1 - 2025-02-13 02:48 PM		TFAP2A		transcription regulator	Inhibited	-2.18		0.087	-2.37	0.00473	ABCA1,ALCAM,ANXA1,CEBPA,MMP14,PODXL,SESN1	Ap1,CTNNB1,EP300,JUN,MYC,NFKB1,NR4A1,SMAD3,SMAD4,SP1,TCF,TFAP2A,YAP1
F2DEGs for IPA, fdr0.1, lfc 1 - 2025-02-13 02:48 PM		GLIS3		transcription regulator	Activated	2.236	bias	0.446	1.238	0.00475	CDH5,COL12A1,COL1A2,COL6A1,COL6A2,TXN
F2DEGs for IPA, fdr0.1, lfc 1 - 2025-02-13 02:48 PM		PIK3CG		kinase		1.342		-0.043	1.439	0.00475	CD74,CTSK,HMOX1,KRT8,LMO1,STAT1	Ap1,BTK,ERK,FOS,FOXO3,IL17A,IgE,JUN,MAPK (family),MYC,NFKB1,NFKBIA,NFkB (complex),PIK3CG,SIRT1,SP1,STAT1,STAT3,TP53
F2DEGs for IPA, fdr0.1, lfc 1 - 2025-02-13 02:48 PM		chloroquine		chemical drug		1.195		0.111	0.947	0.00475	CDH2,COL1A2,FOXO1,FOXO3,GJA1,TXN	AKT,Ap1,CTNNB1,EP300,ESR2,EZH2,FOS,FOXO1,JUN,MYC,NFE2L2,NFKBIA,NFkB (complex),PIK3R1,PML,RELA,SMAD3,SP1,STAT3,TNF,YAP1,chloroquine,estrogen receptor
F2DEGs for IPA, fdr0.1, lfc 1 - 2025-02-13 02:48 PM		25-hydroxycholesterol		chemical reagent		-0.555		0.052	-0.671	0.00476	ABCA1,APOD,CCN2,HMOX1,PIK3R3	25-hydroxycholesterol,APOE,Ap1,CTNNB1,EGR1,FOS,JUN,NFKB1,NFkB (complex),NR1H,PPARA,PPARG,RELA,SP1,SREBF1,SREBF2,STAT1,arachidonic acid
F2DEGs for IPA, fdr0.1, lfc 1 - 2025-02-13 02:48 PM		ETS2		transcription regulator		1.982	bias	0.649	0.695	0.00476	CTSK,GSK3B,HMOX1,HPGD,KRT18
F2DEGs for IPA, fdr0.1, lfc 1 - 2025-02-13 02:48 PM		PDGFB		growth factor		-0.919	bias	0.388	-1.674	0.00476	COL1A2,FOXO1,FOXO3,SERPINF1,SMAD1	CTNNB1,FOXO3,HIF1A,ITGB1,PDGFB
F2DEGs for IPA, fdr0.1, lfc 1 - 2025-02-13 02:48 PM		TGFB2-AS1		other	Inhibited	-2.236	bias	-0.765	-0.525	0.00476	CP,EDNRA,FHL2,SEMA7A,TAGLN	AR,SMARCA4,SP1,SP3,TGFB2-AS1
F2DEGs for IPA, fdr0.1, lfc 1 - 2025-02-13 02:48 PM		ZFPM1		transcription regulator						0.00476	CD63,CD82,CEBPA,ITPKB,SPI1	FOXO1,IFNG,MYC,NFKB1,STAT1,STAT3,ZFPM1
F2DEGs for IPA, fdr0.1, lfc 1 - 2025-02-13 02:48 PM		tyrphostin AG 1478		chemical drug		-0.44	bias	-0.584	0.845	0.00476	CAV1,CYP19A1,FOXO3,S100A10,VCAM1	AKT,AR,Ap1,CEBPA,E2F1,ERK1/2,ESR1,ESR2,FOS,FOXO1,FOXO3,GATA4,HIF1A,JUN,MAPK (family),MYC,NFE2L2,NFKB1,PPARG,RELA,SIRT1,SMAD3,TP53,tyrphostin AG 1478
F2DEGs for IPA, fdr0.1, lfc 1 - 2025-02-13 02:48 PM		PDPK1		kinase		-0.927	bias	0.303	-1.528	0.00485	CAV1,CTSK,FOXO1,FOXO3	AR,Ap1,E2F1,ERK,FOXO1,FOXO3,HIF1A,HSF1,IKBKB,JUN,NFKBIA,NFkB (complex),PDPK1,PPARG,PPARGC1A,PRKCA,RELA,SIRT1,SP1,STAT3,TP53
F2DEGs for IPA, fdr0.1, lfc 1 - 2025-02-13 02:48 PM		S100A4		other						0.00485	BNIP3,CDH5,MMP14,VCAM1	Ap1,HIF1A,JUN,MRTFA,NFAT5,NFKB1,NFKBIA,NFkB (complex),PPARG,RAC1,RELA,RHOA,S100A4,SMAD1,SMAD5,STAT3,TP53,YAP1,heparin
F2DEGs for IPA, fdr0.1, lfc 1 - 2025-02-13 02:48 PM		artesunic acid		chemical drug		-1		-0.153	-0.694	0.00485	CCN2,COL1A2,HMOX1,TAGLN	Ap1,HIF1A,JUN,MAPK8,NFKB1,NFKBIA,NFkB (complex),NR4A1,RELA,SIRT1,SMAD2,SMAD3,STAT3,TNF,TP53,YAP1,artesunic acid,estrogen receptor
F2DEGs for IPA, fdr0.1, lfc 1 - 2025-02-13 02:48 PM		fasudil		chemical drug		-1.987	bias	-0.278	-1.434	0.00485	CCN2,MYH11,TAGLN,VCAM1	HIF1A,JUN,NFAT5,NFE2L2,NFKB1,RAC1,RELA,ROCK,SP1,STAT3,TNF,TP53,YAP1,estrogen receptor,fasudil,p38 MAPK
F2DEGs for IPA, fdr0.1, lfc 1 - 2025-02-13 02:48 PM		MAPK (family)		group	Activated	2	bias	0.692	0.617	0.00496	GJA1,HMOX1,HPGD,S100A10,STAT1,VCAM1	AMPK,Ap1,CTNNB1,ESR2,ETS1,EZH2,FOS,HIF1A,JUN,JUND,MAPK (family),MYC,NFE2L2,NFKB1,NFkB (complex),NOTCH1,PML,PPARGC1A,RELA,SIRT1,SMAD3,SP1,STAT3
F2DEGs for IPA, fdr0.1, lfc 1 - 2025-02-13 02:48 PM		COMMD1		transporter						0.00496	BNIP3,STAT1,TF
F2DEGs for IPA, fdr0.1, lfc 1 - 2025-02-13 02:48 PM		MAFK		transcription regulator						0.00496	ABCC5,HMOX1,TXN
F2DEGs for IPA, fdr0.1, lfc 1 - 2025-02-13 02:48 PM		NCOR/LXR/RXR/oxysterol/9 cis RA		complex						0.00496	ABCA1,APOC1,LPL
F2DEGs for IPA, fdr0.1, lfc 1 - 2025-02-13 02:48 PM		probucol		chemical drug						0.00496	CCN2,HMOX1,VCAM1	Ap1,CAV1,EGR1,LDL,NFKB1,NFKBIA,NFkB (complex),PPARG,PPARGC1A,RELA,SIRT1,SMAD2,SOD,STAT1,STAT3,YAP1,probucol
F2DEGs for IPA, fdr0.1, lfc 1 - 2025-02-13 02:48 PM		FOXM1		transcription regulator		1.597	bias	0.594	0.152	0.00512	ANXA1,CAV1,CDH2,FOXO1,HMOX1,MFGE8,NFE2L2,ZEB1	AKT,AR,Ap1,CEBPA,ERK,ERK1/2,ESR1,ESR2,FOS,FOXM1,FOXO3,GATA4,JUN,MYC,NFE2L2,PPARG,SIRT1,SKP2,SP1,STAT3,TP53,TWIST1
F2DEGs for IPA, fdr0.1, lfc 1 - 2025-02-13 02:48 PM		Scd1		enzyme		-1.912		-0.204	-1.377	0.00512	ALDH1A2,ANGPTL4,DEGS1,ELOVL6,KRT17,LPL,SC5D,VCAM1	CCL2,FOS,FOXO1,JUN,MYC,NFE2L2,NFKB1,NFkB (complex),NR1H,PPARA,PPARG,SMAD3,SP1,SREBF1,SREBF2,STAT1,STAT3,Scd1,YAP1,cholesterol,oleic acid
F2DEGs for IPA, fdr0.1, lfc 1 - 2025-02-13 02:48 PM		Pam3-Cys-Ser-Lys4		chemical reagent		0.522	bias	0.391	-0.498	0.00514	ALDH1A2,BNIP3,CCN2,MT-CO3,SLC46A1,SOX4,SPI1,STAT1,VCAM1	AR,CEBPA,CEBPB,ESR2,FOXO1,HIF1A,IFNG,IL6,MYC,NFE2L2,NFKB1,NFkB (complex),NOTCH1,Pam3-Cys-Ser-Lys4,RELA,SMAD4,SP1,STAT1,STAT3,TP53,YAP1,p38 MAPK
F2DEGs for IPA, fdr0.1, lfc 1 - 2025-02-13 02:48 PM		CD82	1.866	other						0.00516	BCAR1,DCN
F2DEGs for IPA, fdr0.1, lfc 1 - 2025-02-13 02:48 PM		GPR176		g-protein coupled receptor						0.00516	CDH2,ZEB1
F2DEGs for IPA, fdr0.1, lfc 1 - 2025-02-13 02:48 PM		HERC3		enzyme						0.00516	CCN2,CDH2	AR,CEBPA,CEBPD,HERC3,MRTFA,NFkB (complex),NR3C1,SMAD2,SMAD3,SMAD4,SMAD7,SP1,SRF,STAT3,TAFAZZIN,WWTR1,YAP1
F2DEGs for IPA, fdr0.1, lfc 1 - 2025-02-13 02:48 PM		HTR4		g-protein coupled receptor						0.00516	SP7,VCAM1	ADIPOQ,CTNNB1,HTR4,NFKB1,PPARGC1A,RELA,SP1
F2DEGs for IPA, fdr0.1, lfc 1 - 2025-02-13 02:48 PM		LEFTY (family)		group						0.00516	CCN2,FOXO1
F2DEGs for IPA, fdr0.1, lfc 1 - 2025-02-13 02:48 PM		MTX2		transporter						0.00516	MT-ND2,MT-ND5
F2DEGs for IPA, fdr0.1, lfc 1 - 2025-02-13 02:48 PM		NR2F1-AS1		other						0.00516	CDH2,NR2F1
F2DEGs for IPA, fdr0.1, lfc 1 - 2025-02-13 02:48 PM		PGAM5		enzyme						0.00516	HMOX1,NFE2L2
F2DEGs for IPA, fdr0.1, lfc 1 - 2025-02-13 02:48 PM		PQQ cofactor		chemical - endogenous non-mammalian						0.00516	HMOX1,NFE2L2	AKT,Ap1,ESR2,FOS,JUN,NFE2L2,NFKB1,NFkB (complex),PQQ cofactor,RUNX2,SMAD3
F2DEGs for IPA, fdr0.1, lfc 1 - 2025-02-13 02:48 PM		PSMC3IP		transcription regulator						0.00516	C3,CEBPA
F2DEGs for IPA, fdr0.1, lfc 1 - 2025-02-13 02:48 PM		SGO1-AS1		other						0.00516	CDH2,ZEB1
F2DEGs for IPA, fdr0.1, lfc 1 - 2025-02-13 02:48 PM		TUBB4A		other						0.00516	CDH2,GSK3B
F2DEGs for IPA, fdr0.1, lfc 1 - 2025-02-13 02:48 PM		URM1		other						0.00516	CDH2,GJA1
F2DEGs for IPA, fdr0.1, lfc 1 - 2025-02-13 02:48 PM		carnosol		chemical - endogenous non-mammalian						0.00516	HMOX1,NFE2L2	AR,Ap1,ETS1,HIF1A,JNK,JUN,KLF11,MAPK1,NFE2L2,NFKB1,NFkB (complex),PPARG,RUNX2,SMAD3,STAT1,TP53,YAP1,carnosol
F2DEGs for IPA, fdr0.1, lfc 1 - 2025-02-13 02:48 PM		dexamethasone/INS/isobutylmethylxanthine		chemical reagent						0.00516	CEBPA,LPL
F2DEGs for IPA, fdr0.1, lfc 1 - 2025-02-13 02:48 PM		hydrogel		chemical drug						0.00516	CDH2,ZEB1
F2DEGs for IPA, fdr0.1, lfc 1 - 2025-02-13 02:48 PM		loganic acid		chemical - endogenous non-mammalian						0.00516	CEBPA,LPL
F2DEGs for IPA, fdr0.1, lfc 1 - 2025-02-13 02:48 PM		mechlorethamine		chemical drug						0.00516	NFE2L2,PIK3R3
F2DEGs for IPA, fdr0.1, lfc 1 - 2025-02-13 02:48 PM		miR-873-5p (and other miRNAs w/seed CAGGAAC)		mature microrna						0.00516	HMOX1,IGF2BP1
F2DEGs for IPA, fdr0.1, lfc 1 - 2025-02-13 02:48 PM		neratinib		chemical drug						0.00516	HMOX1,NFE2L2	AKT,Ap1,ESR2,FOS,JUN,NFE2L2,neratinib
F2DEGs for IPA, fdr0.1, lfc 1 - 2025-02-13 02:48 PM		oleic acid		chemical - endogenous mammalian		-1.35		0.116	-1.68	0.0052	ABCA1,ANGPTL4,CLU,DEGS1,HMOX1,LPL,NFE2L2,PIK3R3,TXNIP,VCAM1	APOE,AR,Ap1,CTNNB1,D-glucose,DDIT3,ESR1,FOXO1,NFE2L2,NFKB1,PPARA,PPARG,PPARGC1A,RELA,SIRT1,SP1,YAP1,oleic acid,palmitic acid
F2DEGs for IPA, fdr0.1, lfc 1 - 2025-02-13 02:48 PM		IRAK1		kinase		-0.192	bias	0.266	-0.719	0.00521	ABCA1,CDH2,STAT1,VCAM1	AR,Ap1,CCL2,CEBPB,ESR2,HIF1A,IL10,IL6,IRAK1,JNK,JUN,MYC,NFAT5,NFE2L2,NFKB1,NFKBIA,PPARG,RAC1,STAT3,YAP1
F2DEGs for IPA, fdr0.1, lfc 1 - 2025-02-13 02:48 PM		NFIB		transcription regulator						0.00521	CHD3,JCAD,KRT8,STEAP4
F2DEGs for IPA, fdr0.1, lfc 1 - 2025-02-13 02:48 PM		TFAP2C		transcription regulator		-1.46		-0.036	-1.381	0.0053	ALCAM,ANTXR2,CCN2,KRT8,MMP14
F2DEGs for IPA, fdr0.1, lfc 1 - 2025-02-13 02:48 PM		GNA15		enzyme						0.0054	C3,CP,FHL2,HMOX1,MYH11,TAGLN	AR,Ap1,CEBPA,CHUK,FOS,GATA4,GNA15,IKBKB,NFKB1,NFKBIA,NFkB (complex),PKC,RELA,SMAD4,SP1,STAT3,TP53
F2DEGs for IPA, fdr0.1, lfc 1 - 2025-02-13 02:48 PM		1-palmitoyl-2-arachidonyl-sn-glycero-3-phosphorylcholine		chemical - endogenous mammalian						0.00555	CLU,HMOX1,VCAM1	1-palmitoyl-2-arachidonyl-sn-glycero-3-phosphorylcholine,CAV1,EGR1,HIF1A,JUN,NFAT5,NFKB1,PPARG,RAC1,RELA,SIRT1,SMAD2,STAT3
F2DEGs for IPA, fdr0.1, lfc 1 - 2025-02-13 02:48 PM		CYP2J2		enzyme						0.00555	ANXA1,CD82,VCAM1	Ap1,CYP2J2,NFKB1,NFKBIA,NFkB (complex),RELA,STAT3
F2DEGs for IPA, fdr0.1, lfc 1 - 2025-02-13 02:48 PM		EPHX2		enzyme						0.00555	CLDN5,TAGLN,VCAM1	Ap1,EPHX2,FOXO1,PPARA,PPARG,RELA,SP1
F2DEGs for IPA, fdr0.1, lfc 1 - 2025-02-13 02:48 PM		MALAT1		other						0.00555	CCN2,CDH2,KRAS	AR,CEBPA,CEBPD,EPAS1,HIF1A,MALAT1,RUNX2,SETD2,SMAD2,SMAD3,SMAD4,SMAD7,SP1,STAT3,VHL
F2DEGs for IPA, fdr0.1, lfc 1 - 2025-02-13 02:48 PM		SMURF2		enzyme						0.00555	CCN2,SKI,SMAD1	CEBPA,CEBPD,CTNNB1,GATA4,NFKBIA,RUNX2,SMAD,SMAD1,SMAD3,SMAD4,SMAD7,SMURF2,SP1,TGFBR2
F2DEGs for IPA, fdr0.1, lfc 1 - 2025-02-13 02:48 PM		SPRY1		other						0.00555	LMO4,MMP14,NR2F1
F2DEGs for IPA, fdr0.1, lfc 1 - 2025-02-13 02:48 PM		USP19		peptidase						0.00555	ATG4B,BNIP3,FOXO3
F2DEGs for IPA, fdr0.1, lfc 1 - 2025-02-13 02:48 PM		tunicamycin		chemical - endogenous non-mammalian		0.941	bias	0.387	-0.259	0.00557	CA6,CLDN5,COL6A1,HMOX1,IFRD1,KRAS,NUCB2,P3H1,TXNIP,UFC1,VCAM1	DDIT3,EP300,HIF1A,NFE2L2,NFKB1,RETN,XBP1,tunicamycin
F2DEGs for IPA, fdr0.1, lfc 1 - 2025-02-13 02:48 PM		thioctic acid		chemical drug		-1.002		-0.165	-0.647	0.00559	HMOX1,LPL,MT-ND1,NFE2L2,VCAM1	AKT,AR,Ap1,ESR2,FOS,FOXO1,JNK,JUN,NFE2L2,NFKB1,NFkB (complex),PPARA,PPARG,RELA,RUNX2,SMAD3,SP1,YAP1,thioctic acid
F2DEGs for IPA, fdr0.1, lfc 1 - 2025-02-13 02:48 PM		H2AB3		other		1	bias	0.765	-0.531	0.0056	HIP1R,LMO1,PAQR9,SLC29A3
F2DEGs for IPA, fdr0.1, lfc 1 - 2025-02-13 02:48 PM		U73122		chemical reagent		-1.96	bias	-0.673	-0.64	0.0056	CDH2,MMP14,RHOA,VCAM1	AKT,Ap1,CEBPB,ESR2,FOS,IL10,IL6,JUN,MRTFA,NFE2L2,NFKB1,NFKBIA,PPARG,RELA,RHOA,SMAD1,STAT3,TNF,U73122,YAP1,estrogen receptor
F2DEGs for IPA, fdr0.1, lfc 1 - 2025-02-13 02:48 PM		NOS2		enzyme	Activated	2.21		0.097	1.941	0.00562	BNIP3,CD53,CP,CTSC,FOXO1,GJA1,HMOX1,SERPINH1	AR,Ap1,CEBPB,CTNNB1,FOXO1,FOXO3,IFNG,IL1B,JNK,JUN,KLF6,MYC,NFE2L2,NFKB1,NFkB (complex),NOS2,NOTCH1,NR3C1,PPARG,PPARGC1A,RELA,SIRT1,STAT1,STAT3,TP53,YAP1
F2DEGs for IPA, fdr0.1, lfc 1 - 2025-02-13 02:48 PM		PITX2		transcription regulator		-0.928	bias	0.426	-1.958	0.00566	CDH2,COL1A2,FOXO1,HPGD,NFE2L2,SP7,TBX2	FOXA1,HDAC3,NFkB (complex),PITX2,PPARG,RUNX2
F2DEGs for IPA, fdr0.1, lfc 1 - 2025-02-13 02:48 PM		TCF12	1.914	transcription regulator		-0.485		0.093	-0.728	0.00566	CBFA2T3,FOXO1,GJA1,KLF7,LMO4,SEMA7A,SPO11	ID3,TCF12,TCF3
F2DEGs for IPA, fdr0.1, lfc 1 - 2025-02-13 02:48 PM		RHOA	1.668	enzyme	Activated	2.2		0.238	1.677	0.00587	CCN2,MMP14,RHOA,TAGLN,VCAM1,ZEB1	EGF,ESR1,ETS1,FOS,HIF1A,HRAS,JUN,MRTFA,MYC,NFAT5,NFE2L2,NFKB1,RAC1,RHOA,ROCK,SMAD7,SP1,SRF,STAT3,TP53,WWTR1,YAP1
F2DEGs for IPA, fdr0.1, lfc 1 - 2025-02-13 02:48 PM		STIM1		ion channel		1.342	bias	0.383	0.486	0.00589	CAMK4,FOXO1,HMOX1,KLF7,KRAS
F2DEGs for IPA, fdr0.1, lfc 1 - 2025-02-13 02:48 PM		TBX5		transcription regulator		0.365	bias	0.494	-0.717	0.00589	COL1A2,ECM2,GJA1,MEF2C,RYR2	GATA4,NKX2-5,TBX5
F2DEGs for IPA, fdr0.1, lfc 1 - 2025-02-13 02:48 PM		METTL3		enzyme		1.858	bias	0.406	0.685	0.0059	ANXA1,ANXA2,CDH2,CYP19A1,FOXO1,JPH2,STAT1,STEAP4,ZNF385A	AKT,Ap1,CEBPB,ESR2,FOS,IL6,JUN,METTL3,NFE2L2,NFKB1,NFkB (complex),NR3C1,STAT3,TAFAZZIN,YAP1
F2DEGs for IPA, fdr0.1, lfc 1 - 2025-02-13 02:48 PM		1,2-dimethylhydrazine		chemical toxicant						0.006	GJA1,KRAS,PER3,SIAH2
F2DEGs for IPA, fdr0.1, lfc 1 - 2025-02-13 02:48 PM		C3AR1		g-protein coupled receptor		0.339	bias	0.345	-0.34	0.006	C3,COL1A2,DCN,KRT17	AR,Ap1,C3AR1,CEBPA,NFKB1,NFKBIA,NFkB (complex),PGR,PPARG,RELA,SMAD4,SP1,STAT1,STAT3,TGFB1
F2DEGs for IPA, fdr0.1, lfc 1 - 2025-02-13 02:48 PM		ITGA5		transmembrane receptor						0.006	CCN2,CDH2,GJA1,MMP14	AR,Ap1,CTNNB1,EP300,HIF1A,ITGA5,JUN,MEK,NFAT5,NFKB1,NFKBIA,NR4A1,PKA,PPARG,RAC1,RELA,SIRT1,SMAD,SMAD1,SMAD2,SMAD3,SMAD4,SP1,STAT3,TGFBR2
F2DEGs for IPA, fdr0.1, lfc 1 - 2025-02-13 02:48 PM		NCOA1		transcription regulator		1.4		-0.153	1.794	0.00607	ABCA1,AGRN,C3,CEBPA,FGFR2,LECT2,PLCD1	Ap1,ESRRA,FOS,FOXO1,JUN,NCOA1,NR3C1,PPARA,PPARG,RELA,SP1,SREBF1,TP53,estrogen receptor
F2DEGs for IPA, fdr0.1, lfc 1 - 2025-02-13 02:48 PM		LGALS3		other		1.927	bias	0.343	1.266	0.00612	CEBPA,CTSF,GSK3B,KRAS,KRT18,VCAM1	Ap1,CCL2,CTNNB1,FOXO1,JUN,LGALS3,MYC,NFKB1,PPARA,PPARG,PTK2,RELA,SP1,STAT3,TCF,TNF,YAP1,estrogen receptor
F2DEGs for IPA, fdr0.1, lfc 1 - 2025-02-13 02:48 PM		CDH2	1.594	other						0.00618	CCN2,CDH5,ZEB1	AR,CDH2,CEBPA,CTNNB1,ERK1/2,ESR1,FOXO1,FOXO3,GATA4,HIF1A,JUN,MRTFA,NFAT5,NFKB1,PPARG,PPARGC1A,RAC1,RHOA,SIRT1,SMAD1,STAT3,TCF7L2,YAP1
F2DEGs for IPA, fdr0.1, lfc 1 - 2025-02-13 02:48 PM		DANCR		other						0.00618	CDH2,CTSK,ZEB1	AR,CEBPA,DANCR,NFKB1,NFkB (complex),SMAD4,STAT3
F2DEGs for IPA, fdr0.1, lfc 1 - 2025-02-13 02:48 PM		DOT1L		phosphatase						0.00618	LMO4,PABPC1,SPI1
F2DEGs for IPA, fdr0.1, lfc 1 - 2025-02-13 02:48 PM		ERF		transcription regulator						0.00618	BCL11B,COL4A6,SEMA7A
F2DEGs for IPA, fdr0.1, lfc 1 - 2025-02-13 02:48 PM		FGF4		growth factor						0.00618	FOXO1,FOXO3,MMP14	AR,CEBPA,ERK,ERK1/2,ESR1,FGF4,FOXO3,GATA4,PPARG,SIRT1,SP1,STAT3,TP53
F2DEGs for IPA, fdr0.1, lfc 1 - 2025-02-13 02:48 PM		FOXF2		transcription regulator						0.00618	ACTG2,MYH11,TAGLN
F2DEGs for IPA, fdr0.1, lfc 1 - 2025-02-13 02:48 PM		GALC		enzyme						0.00618	P3H1,SERPINB6,TGM2
F2DEGs for IPA, fdr0.1, lfc 1 - 2025-02-13 02:48 PM		KLF9		transcription regulator						0.00618	CDH2,KRT8,ZEB1
F2DEGs for IPA, fdr0.1, lfc 1 - 2025-02-13 02:48 PM		P2RY2		g-protein coupled receptor						0.00618	NFE2L2,TF,VCAM1	AR,Ap1,CEBPB,ESR2,IL6,JNK,NFE2L2,NFKB1,P2RY2,PPARG,STAT3,YAP1
F2DEGs for IPA, fdr0.1, lfc 1 - 2025-02-13 02:48 PM		ginsenoside Rb1		chemical - endogenous non-mammalian						0.00618	MT-CO1,MT-ND1,VCAM1	NFE2L2,NR1H4,NR3C1,PPARA,PPARG,PPARGC1A,ginsenoside Rb1
F2DEGs for IPA, fdr0.1, lfc 1 - 2025-02-13 02:48 PM		mir-515 (includes others)		microrna						0.00618	ANGPTL4,CDH2,ZEB1
F2DEGs for IPA, fdr0.1, lfc 1 - 2025-02-13 02:48 PM		INSR		kinase		0.392	bias	0.42	-1.22	0.00631	ACOT13,CA6,CCN2,CEBPA,DNMT3B,FHL2,GJA1,HPGD,IDI1,LHX1,MED1,MT-CO1,MT-CO2,NFE2L2,PODXL,SC5D,VCAM1	AKT,AR,Ap1,CEBPA,ERK1/2,ESR1,ESR2,FOS,FOXO1,GATA4,INSR,IRS2,JUN,NFE2L2,NFKB1,PPARG,PPARGC1A,RELA,SP1,STAT3,TNFRSF1A,TP53,p38 MAPK
F2DEGs for IPA, fdr0.1, lfc 1 - 2025-02-13 02:48 PM		RNASEH2B		other	Inhibited	-2.449	bias	-0.765	-0.575	0.00637	CFH,IFI35,IRF2,TXN,TXNIP,VCAM1
F2DEGs for IPA, fdr0.1, lfc 1 - 2025-02-13 02:48 PM		BMP7		growth factor		1.539		0.23	0.901	0.0064	ALDH1A2,CDH2,CEBPA,COL1A2,CYP19A1,GJA1,SMAD1,SP7,TAGLN	AR,Ap1,BMP7,CEBPA,CEBPD,GATA4,JNK,NFE2L2,NFKB1,PPARG,RELA,RUNX2,SMAD1,SMAD2,SMAD3,SMAD4,SMAD7,SP1,TGFBR1,TP53,YAP1,p38 MAPK
F2DEGs for IPA, fdr0.1, lfc 1 - 2025-02-13 02:48 PM		ziritaxestat		chemical drug		1		-0.043	1.087	0.00642	CCN2,HMOX1,NATD1,TAGLN
F2DEGs for IPA, fdr0.1, lfc 1 - 2025-02-13 02:48 PM		ATM		kinase		1.007	bias	0.485	0.06	0.00651	CCN2,CLU,HMOX1,SPO11,TGM2	AR,ATM,Ap1,CEBPB,ERK,ESR2,FOXO3,IKBKB,IL6,JNK,NFE2L2,NFKB1,NFKBIA,NFkB (complex),PPARG,RELA,SIRT1,SP1,STAT3,TP53,YAP1
F2DEGs for IPA, fdr0.1, lfc 1 - 2025-02-13 02:48 PM		1,1-bis(3'-indolyl)-1-(4-trifluoromethyl-phenyl)methane		chemical reagent						0.00657	CAV1,KRT18	1,1-bis(3'-indolyl)-1-(4-trifluoromethyl-phenyl)methane,Ap1,FOXO1,PPARA,PPARG,RELA,SP1
F2DEGs for IPA, fdr0.1, lfc 1 - 2025-02-13 02:48 PM		APC/APC2		group						0.00657	JUP,MMP14
F2DEGs for IPA, fdr0.1, lfc 1 - 2025-02-13 02:48 PM		ARHGAP5		enzyme						0.00657	CCN2,COL6A1
F2DEGs for IPA, fdr0.1, lfc 1 - 2025-02-13 02:48 PM		BQ 123		biologic drug						0.00657	CCN2,GJA1	AR,BQ 123,CEBPA,CTNNB1,DDIT3,EDN1,EGFR,ERK1/2,ESR1,FOXO1,FOXO3,GATA4,HIF1A,JUN,PI3K (complex),PPARG,SP1,STAT3,TP53,ZEB1,estrogen receptor
F2DEGs for IPA, fdr0.1, lfc 1 - 2025-02-13 02:48 PM		CSNK2A2		kinase						0.00657	FOXO3,JUP
F2DEGs for IPA, fdr0.1, lfc 1 - 2025-02-13 02:48 PM		CUL7		enzyme						0.00657	CDH2,ZEB1	CUL7,MRTFA,SMAD7,SRF,STAT3,WWTR1,YAP1
F2DEGs for IPA, fdr0.1, lfc 1 - 2025-02-13 02:48 PM		DKK3		cytokine						0.00657	MYH11,TAGLN	DKK3,MYOCD,SRF
F2DEGs for IPA, fdr0.1, lfc 1 - 2025-02-13 02:48 PM		ESRP2		other						0.00657	RHOA,ZEB1
F2DEGs for IPA, fdr0.1, lfc 1 - 2025-02-13 02:48 PM		FBXO42		other						0.00657	STAT1,VCAM1
F2DEGs for IPA, fdr0.1, lfc 1 - 2025-02-13 02:48 PM		MAT2A		enzyme						0.00657	CTSK,HMOX1
F2DEGs for IPA, fdr0.1, lfc 1 - 2025-02-13 02:48 PM		NIPBL		transcription regulator						0.00657	CDH2,ZEB1
F2DEGs for IPA, fdr0.1, lfc 1 - 2025-02-13 02:48 PM		PPP1CA		phosphatase						0.00657	CCN2,CDH2	AKT,AR,Ap1,ESR2,ETS1,FOS,HIF1A,JUN,KLF11,MAPK1,NFE2L2,NFKB1,NFkB (complex),NR3C1,PPP1CA,SMAD3,SP1,STAT1,STAT3,TAFAZZIN,TP53
F2DEGs for IPA, fdr0.1, lfc 1 - 2025-02-13 02:48 PM		PTBP3		other						0.00657	CDH2,ZEB1
F2DEGs for IPA, fdr0.1, lfc 1 - 2025-02-13 02:48 PM		SCN1B		ion channel						0.00657	CCN2,COL1A2
F2DEGs for IPA, fdr0.1, lfc 1 - 2025-02-13 02:48 PM		SNIP1		other						0.00657	CDH2,SMAD1
F2DEGs for IPA, fdr0.1, lfc 1 - 2025-02-13 02:48 PM		VASN		other						0.00657	CCN2,CDH5	AR,SMAD2,SMAD3,SMAD4,SP1,STAT3,VASN
F2DEGs for IPA, fdr0.1, lfc 1 - 2025-02-13 02:48 PM		VWF		other						0.00657	MYH11,TAGLN
F2DEGs for IPA, fdr0.1, lfc 1 - 2025-02-13 02:48 PM		argatroban		chemical drug						0.00657	JAKMIP2,STAT1
F2DEGs for IPA, fdr0.1, lfc 1 - 2025-02-13 02:48 PM		brimonidine		chemical drug						0.00657	CDH5,JUP
F2DEGs for IPA, fdr0.1, lfc 1 - 2025-02-13 02:48 PM		ceefourin-1		chemical reagent						0.00657	CEBPA,LPL
F2DEGs for IPA, fdr0.1, lfc 1 - 2025-02-13 02:48 PM		lambda-cyhalothrin		chemical toxicant						0.00657	HMOX1,NFE2L2
F2DEGs for IPA, fdr0.1, lfc 1 - 2025-02-13 02:48 PM		pemafibrate		chemical drug						0.00657	HMOX1,NFE2L2
F2DEGs for IPA, fdr0.1, lfc 1 - 2025-02-13 02:48 PM		pentazocine		chemical drug						0.00657	HMOX1,NFE2L2
F2DEGs for IPA, fdr0.1, lfc 1 - 2025-02-13 02:48 PM		schisandrin A		chemical reagent						0.00657	HMOX1,NFE2L2
F2DEGs for IPA, fdr0.1, lfc 1 - 2025-02-13 02:48 PM		tricresyl phosphate		chemical toxicant						0.00657	CYP19A1,HSD3B2
F2DEGs for IPA, fdr0.1, lfc 1 - 2025-02-13 02:48 PM		tetradecanoylphorbol acetate		chemical drug	Activated	3.524	bias	0.41	1.444	0.00662	ABCA1,ALCAM,ANGPTL4,ANXA1,ATP1A3,BCAR1,C3,CAV1,CCN2,CEBPA,CYP19A1,GJA1,GRIN2A,H1-10,HMOX1,IFI35,IRF2,ISLR2,ITGB2,JCAD,LGALS9,LPL,MMP14,MT-CO1,S100A10,SKI,STAT1,TRAF4,VCAM1,ZEB1	AR,CEBPA,ELAVL1,ERK1/2,ESR1,FOS,GATA4,JUN,LDL,NFKB1,NFkB (complex),PPARG,PPARGC1A,RELA,SMAD3,STAT1,STAT3,TNF,YAP1,estrogen receptor,tetradecanoylphorbol acetate
F2DEGs for IPA, fdr0.1, lfc 1 - 2025-02-13 02:48 PM		BTK		kinase		1.706	bias	0.621	0.208	0.00663	CEBPA,FOXO1,HMOX1,IFI35,SPI1,STAT1	AR,BTK,CEBPB,DDIT3,ERK,ESR2,ETS1,FOXO1,FOXO3,HIF1A,IL6,KLF11,MAPK1,NFKB1,NFkB (complex),NOTCH1,PI3K (complex),RELA,SIRT1,SP1,STAT1,STAT3,TP53,YAP1
F2DEGs for IPA, fdr0.1, lfc 1 - 2025-02-13 02:48 PM		XBP1		transcription regulator		1.157	bias	0.584	-0.347	0.00681	APBB2,BNIP3,HMOX1,HSPA13,KDELR3,NUCB2,P3H1,TXN,VAMP4,VCAM1	CAT,FOXO1,HIF1A,HSF1,JUN,NFE2L2,NFKB1,NFkB (complex),RELA,RUNX2,SMAD3,SP1,STAT3,TP53,VHL,XBP1,p38 MAPK
F2DEGs for IPA, fdr0.1, lfc 1 - 2025-02-13 02:48 PM		ACE		peptidase						0.00685	CCN2,MDK,MT-CO1	ACE,APP,Ap1,CREBBP,EGR1,NFKBIA,STAT3
F2DEGs for IPA, fdr0.1, lfc 1 - 2025-02-13 02:48 PM		CCNC		enzyme						0.00685	CEBPA,LPL,VCAM1	CCNC,CREBBP,E2F1,EP300,EZH2,RB1,RNA polymerase II,SIRT1,SMARCA2,SP1,histone H3
F2DEGs for IPA, fdr0.1, lfc 1 - 2025-02-13 02:48 PM		SCGB1A1		cytokine						0.00685	C3,ITGB2,MMP14
F2DEGs for IPA, fdr0.1, lfc 1 - 2025-02-13 02:48 PM		BCOR		transcription regulator						0.00686	CD74,CEBPA,LMO4,ZFPM2
F2DEGs for IPA, fdr0.1, lfc 1 - 2025-02-13 02:48 PM		DGCR8		enzyme		1.067		0.085	0.899	0.00686	GJA1,KRAS,SPI1,TAGLN
F2DEGs for IPA, fdr0.1, lfc 1 - 2025-02-13 02:48 PM		FGF9		growth factor	Activated	2	bias	0.765	0.469	0.00686	CAV1,COL1A2,COL6A2,HMOX1	FGF9,JUN,NFKB1,NFKBIA,NFkB (complex),RELA,TP53
F2DEGs for IPA, fdr0.1, lfc 1 - 2025-02-13 02:48 PM		IDH2		enzyme						0.00686	CEBPA,PTMA,SOX4,ZEB1
F2DEGs for IPA, fdr0.1, lfc 1 - 2025-02-13 02:48 PM		ROCK		group		1.98	bias	0.374	1.24	0.00686	CAVIN1,CCN2,TAGLN,VCAM1	GATA4,HIF1A,JUN,MAPK14,MRTFA,NCOA3,NFAT5,NFE2L2,NFKB1,NFKBIA,PPARG,RAC1,RHOA,ROCK,SIRT1,SMAD,SMAD1,SMAD3,SMAD7,SP1,SRF,STAT3,TGF beta,WWTR1,YAP1
F2DEGs for IPA, fdr0.1, lfc 1 - 2025-02-13 02:48 PM		bicalutamide		chemical drug		-1.131	bias	-0.419	-0.302	0.00686	CDH2,CEBPA,CLU,DNMT3B	Ap1,CTNNB1,ESR2,JUN,MYC,NFKB1,NFkB (complex),TCF,YAP1,bicalutamide,dihydrotestosterone
F2DEGs for IPA, fdr0.1, lfc 1 - 2025-02-13 02:48 PM		bardoxolone methyl		chemical drug						0.0069	C3,CLU,HMOX1,MT-CO3,MT-CYB,RYR2	AR,Ap1,CEBPA,CHUK,JUN,NFKB1,NFKBIA,NFkB (complex),RELA,SMAD4,STAT3,TP53,bardoxolone methyl
F2DEGs for IPA, fdr0.1, lfc 1 - 2025-02-13 02:48 PM		SOCS1		other		-0.928	bias	-0.385	0.136	0.00714	HMOX1,NFE2L2,SERPINH1,STAT1,TGM2,TMSB4X,TXN,VCAM1	AR,Ap1,ERK,FOS,FOXO3,GATA4,IL17A,JNK,JUN,MAPK14,NCOA3,NFE2L2,NFKB1,NFKBIA,NFkB (complex),PPARG,RELA,SIRT1,SOCS1,SP1,STAT1,STAT3,TP53,YAP1
F2DEGs for IPA, fdr0.1, lfc 1 - 2025-02-13 02:48 PM		Bay 11-7082		chemical - kinase inhibitor		-1.025	bias	-0.689	0.641	0.00718	ABCA1,CDH2,GJA1,HMOX1,KLF7,VCAM1	AR,Ap1,Bay 11-7082,CEBPA,CREB,CSF3,HIF1A,JNK,JUN,MAPK8,MYC,NFE2L2,NFkB (complex),NR4A1,PDGF-BB (complex),PPARG,RELA,SIRT1,SMAD2,SMAD3,SRF,STAT3,TNF,YAP1,estrogen receptor
F2DEGs for IPA, fdr0.1, lfc 1 - 2025-02-13 02:48 PM		bisindolylmaleimide I		chemical drug	Inhibited	-2.433	bias	-0.626	-0.909	0.00718	CCN2,CDH2,CLU,CYP19A1,HMOX1,LPL	AKT,Ap1,CEBPB,EP300,ESR2,FOS,HIF1A,IL6,JUN,MAPK8,MYC,NFE2L2,NFKB1,NR4A1,RELA,SIRT1,SMAD2,SMAD3,SMAD4,SP1,STAT3,YAP1,bisindolylmaleimide I
F2DEGs for IPA, fdr0.1, lfc 1 - 2025-02-13 02:48 PM		CBS		enzyme						0.00718	BCAR1,CDH2,CLDN5,ITGA1,MT-CYB
F2DEGs for IPA, fdr0.1, lfc 1 - 2025-02-13 02:48 PM		CHD4		enzyme						0.00718	ANGPTL4,CHD5,HMOX1,MEF2C,PLXNA4	CHD4,HIF1A,JUN,NFKB1,SP1,STAT3,VHL
F2DEGs for IPA, fdr0.1, lfc 1 - 2025-02-13 02:48 PM		POU4F2		transcription regulator		-0.447		0.2	-0.895	0.00718	ACTN3,ANGPTL4,CAMK1G,LHX1,RYR2
F2DEGs for IPA, fdr0.1, lfc 1 - 2025-02-13 02:48 PM		SPRYD7		other	Inhibited	-2.219	bias	-0.634	-0.812	0.00718	MCM3,MT-ND1,S100A10,TEFM,TMSB4X
F2DEGs for IPA, fdr0.1, lfc 1 - 2025-02-13 02:48 PM		mycophenolic acid		chemical drug	Activated	2.2	bias	0.492	1.118	0.00718	CCN2,CD63,CLU,GBP1,KRT17	Ap1,NFKB1,NFKBIA,NFkB (complex),RELA,STAT3,mycophenolic acid
F2DEGs for IPA, fdr0.1, lfc 1 - 2025-02-13 02:48 PM		MI-2-2		chemical reagent		1.091	bias	0.348	0.408	0.00731	ABCA1,CP,DNMT3B,TAGLN
F2DEGs for IPA, fdr0.1, lfc 1 - 2025-02-13 02:48 PM		NOG		growth factor		-1	bias	-0.446	-0.107	0.00731	CCN2,FOXG1,SMAD1,SP7	AR,Ap1,BMP7,GATA4,JNK,NFE2L2,NOG,PPARG,RUNX2,SMAD1,SMAD3,YAP1
F2DEGs for IPA, fdr0.1, lfc 1 - 2025-02-13 02:48 PM		miR-26a-5p (and other miRNAs w/seed UCAAGUA)		mature microrna		-1.928	bias	-0.765	-0.452	0.00731	GJA1,GSK3B,HPGD,SMAD1
F2DEGs for IPA, fdr0.1, lfc 1 - 2025-02-13 02:48 PM		nicotine		chemical drug		1.115	bias	0.326	0.168	0.00748	CCN2,CTSK,GJA1,GRIN2A,HMOX1,RYR2,SERPINF1,STAT1,ZEB1	AR,Ap1,CEBPA,FOS,HIF1A,JUN,MAPK (family),MYC,NFE2L2,NFKB1,NFkB (complex),PKA,PPARG,RAS,RELA,SIRT1,SMAD4,SP1,STAT3,TP53,nicotine,p38 MAPK
F2DEGs for IPA, fdr0.1, lfc 1 - 2025-02-13 02:48 PM		FEV		transcription regulator		1.342	bias	0.729	-0.289	0.00754	ANXA2,GABPB1,HTRA1,SLC25A36,VCAM1
F2DEGs for IPA, fdr0.1, lfc 1 - 2025-02-13 02:48 PM		linoleic acid		chemical - endogenous mammalian		-0.842	bias	0.255	-1.344	0.00754	ABCA1,ANGPTL4,CLU,LPL,VCAM1	Ap1,CCL2,CEBPB,ESR2,ESRRA,FOS,FOXO1,IL6,JUN,MYC,NFKB1,NFkB (complex),NR3C1,PPARA,PPARG,RELA,SMAD3,SP1,SREBF1,STAT1,STAT3,YAP1,linoleic acid
F2DEGs for IPA, fdr0.1, lfc 1 - 2025-02-13 02:48 PM		miR-21-5p (and other miRNAs w/seed AGCUUAU)		mature microrna	Inhibited	-2.213	bias	-0.765	-0.519	0.00754	CDH2,CDH5,HMOX1,SESN1,TAGLN	AR,CEBPA,CEBPD,NFKB1,NFkB (complex),PPARG,RELA,SMAD2,SMAD3,SMAD4,SMAD7,SP1,STAT3,TGFB2,miR-21-5p (and other miRNAs w/seed AGCUUAU)
F2DEGs for IPA, fdr0.1, lfc 1 - 2025-02-13 02:48 PM		AKTIP		other						0.00756	COL12A1,COL1A2,COL4A6
F2DEGs for IPA, fdr0.1, lfc 1 - 2025-02-13 02:48 PM		CHADL		other						0.00756	MEF2C,STEAP4,VCAM1
F2DEGs for IPA, fdr0.1, lfc 1 - 2025-02-13 02:48 PM		JUN/JUNB/JUND		group						0.00756	C3,HMOX1,LGALS9
F2DEGs for IPA, fdr0.1, lfc 1 - 2025-02-13 02:48 PM		crocin		chemical drug						0.00756	DNMT3B,HMOX1,NFE2L2
F2DEGs for IPA, fdr0.1, lfc 1 - 2025-02-13 02:48 PM		entolimod		biologic drug						0.00756	HMOX1,MT-ND5,SOX3
F2DEGs for IPA, fdr0.1, lfc 1 - 2025-02-13 02:48 PM		geranylgeranyl pyrophosphate		chemical - endogenous mammalian						0.00756	ABCA1,RHOA,VCAM1	APP,AR,Ap1,CEBPA,CREBBP,EGR1,ERK1/2,ESR1,FOS,GATA4,HIF1A,JUN,MRTFA,NFAT5,NFKB1,NFKBIA,NFkB (complex),PPARG,RAC1,RHOA,SMAD1,SMAD3,STAT1,STAT3,YAP1,geranylgeranyl pyrophosphate
F2DEGs for IPA, fdr0.1, lfc 1 - 2025-02-13 02:48 PM		miR-205-5p (and other miRNAs w/seed CCUUCAU)		mature microrna						0.00756	CDH2,MED1,ZEB1	JUN,MYC,STAT3,YAP1,ZEB1,miR-205-5p (and other miRNAs w/seed CCUUCAU)
F2DEGs for IPA, fdr0.1, lfc 1 - 2025-02-13 02:48 PM		miR-335-3p (miRNAs w/seed UUUUCAU)		mature microrna						0.00756	COL1A2,CRTAP,P3H1
F2DEGs for IPA, fdr0.1, lfc 1 - 2025-02-13 02:48 PM		nitroarginine		chemical reagent						0.00756	CD53,HMOX1,RHOA	FOXO1,NOS2,TP53,nitroarginine
F2DEGs for IPA, fdr0.1, lfc 1 - 2025-02-13 02:48 PM		zinc sulfate		chemical drug						0.00756	C3,GSK3B,HMOX1	EP300,HDAC1,MAPT,RELA,SP3,STAT3,TP53,zinc sulfate
F2DEGs for IPA, fdr0.1, lfc 1 - 2025-02-13 02:48 PM		CCL2		cytokine		0.821	bias	0.301	0.06	0.00768	ABCA1,CEBPA,CTSK,ITGA1,LPL,STAT1,VCAM1	CCL2,CEBPB,ELAVL1,ESR2,IL4,IL6,IRF4,JUN,NFE2L2,NFKB1,NR3C1,RELA,SP1,STAT1,STAT3,TNF,TP53,YAP1,estrogen receptor,p38 MAPK
F2DEGs for IPA, fdr0.1, lfc 1 - 2025-02-13 02:48 PM		RPTOR		other		1.524	bias	0.345	0.694	0.00768	CTSK,CYP19A1,IDI1,MT-CO1,SC5D,SPI1,SPRED2	FOS,INSR,RPTOR,SREBF1,SREBF2,STAT3
F2DEGs for IPA, fdr0.1, lfc 1 - 2025-02-13 02:48 PM		SOS (family)		group						0.00778	ELOVL6,GSK3B,HMOX1,HSPB8,KRAS,NFE2L2,TAOK1,TPM4
F2DEGs for IPA, fdr0.1, lfc 1 - 2025-02-13 02:48 PM		Clec4a2		other		1.067		0.07	0.93	0.00779	ABCA1,BHLHE40,CEBPA,HPGD	Clec4a2,JUN,RELA,STAT3,TNF,YAP1,estrogen receptor
F2DEGs for IPA, fdr0.1, lfc 1 - 2025-02-13 02:48 PM		HDAC6		transcription regulator		1	bias	0.266	0.469	0.00779	TAGLN,TGFBI,TRAF4,VCAM1	CREBBP,HDAC6,HTT,PPARG
F2DEGs for IPA, fdr0.1, lfc 1 - 2025-02-13 02:48 PM		S1PR4		g-protein coupled receptor	Activated	2		0.082	1.836	0.00779	ACTG2,CDH5,CLDN5,COL1A2
F2DEGs for IPA, fdr0.1, lfc 1 - 2025-02-13 02:48 PM		mir-183		microrna		-0.469		-0.085	-0.322	0.00779	JUP,STAT1,TAOK1,ZEB1
F2DEGs for IPA, fdr0.1, lfc 1 - 2025-02-13 02:48 PM		baicalein		chemical drug		0.6		-0.219	1.081	0.0079	HMOX1,MT-CO1,MT-CO3,NFE2L2,VCAM1	AHR,AKT,AR,Ap1,CEBPB,ESR2,FOS,JNK,JUN,NFE2L2,NFKB1,NFKBIA,NFkB (complex),PPARG,RELA,SMAD4,SP1,TP53,YAP1,baicalein,pro-inflammatory cytokine
F2DEGs for IPA, fdr0.1, lfc 1 - 2025-02-13 02:48 PM		pidnarulex		chemical drug		0.447	bias	0.325	-0.281	0.0079	ANGPTL4,FKBP9,RYR2,SESN1,TMSB4X
F2DEGs for IPA, fdr0.1, lfc 1 - 2025-02-13 02:48 PM		silibinin		chemical drug		-1.934	bias	-0.541	-0.887	0.0079	CCN2,CDH2,GSK3B,KRT18,ZEB1	AKT,AR,Ap1,CDKN1A,CTNNB1,ESR2,FOS,JUN,MEK,MYC,NFE2L2,NFKB1,RB1,SMAD2,SMAD3,SMAD4,SP1,STAT3,TCF,TP53,YAP1,silibinin
F2DEGs for IPA, fdr0.1, lfc 1 - 2025-02-13 02:48 PM		IFNB1		cytokine		0.043	bias	0.267	-0.595	0.00791	BHLHE40,CDH2,COL12A1,CTSK,FKBP9,GBP1,GMPR2,IDI1,ITGB2,LAMB1,STAT1	FOXO1,IFNB1,IFNG,IL4,IRF4,JUN,MYC,NFE2L2,NFKB1,NR3C1,RELA,SP1,STAT1,STAT3,TP53,p38 MAPK
F2DEGs for IPA, fdr0.1, lfc 1 - 2025-02-13 02:48 PM		histone H4		group						0.00794	ANGPTL4,CYP19A1,MCM3,MEF2C,TAGLN,TBX2,VCAM1	BRD4,CEBPB,CREBBP,EP300,FOXO1,HDAC1,KLF4,MYC,NCOA3,NFE2L2,NFKB1,PPARG,RELA,RNA polymerase II,SMARCA2,SP1,SP3,TP53,histone H4
F2DEGs for IPA, fdr0.1, lfc 1 - 2025-02-13 02:48 PM		PIK3CA		kinase						0.00808	ALCAM,ANK1,CDH11,CDH2,COL1A2,HMOX1,LHX1,MMP14,PALM	Ap1,CTNNB1,EP300,FOXO1,HIF1A,JUN,LY294002,MEK,MYC,NFAT5,NFE2L2,NFKB1,NFKBIA,NFkB (complex),PIK3CA,PIK3R1,RAC1,RUNX2,SIRT1,SMAD2,SP1,STAT3,TCF,YAP1
F2DEGs for IPA, fdr0.1, lfc 1 - 2025-02-13 02:48 PM		22(S)-hydroxycholesterol		chemical - endogenous mammalian						0.00814	ABCA1,LPL	22(S)-hydroxycholesterol,CEBPA,PPARG,PPARGC1A,SMAD3,SREBF1,SREBF2,insulin
F2DEGs for IPA, fdr0.1, lfc 1 - 2025-02-13 02:48 PM		ACTG1		other						0.00814	CEBPA,TAGLN
F2DEGs for IPA, fdr0.1, lfc 1 - 2025-02-13 02:48 PM		AEBP1		peptidase						0.00814	ABCA1,COL1A2
F2DEGs for IPA, fdr0.1, lfc 1 - 2025-02-13 02:48 PM		AI-1		chemical reagent						0.00814	HMOX1,NFE2L2
F2DEGs for IPA, fdr0.1, lfc 1 - 2025-02-13 02:48 PM		CBR-470-1		chemical drug						0.00814	HMOX1,TXN	CBR-470-1,JUN,NFE2L2,NFKB1,NFkB (complex),RUNX2,SMAD3
F2DEGs for IPA, fdr0.1, lfc 1 - 2025-02-13 02:48 PM		EEF2K		kinase						0.00814	DCN,HMOX1
F2DEGs for IPA, fdr0.1, lfc 1 - 2025-02-13 02:48 PM		FEN1		enzyme						0.00814	IRF2,STAT1	FEN1,FOS,JUN,NFkB (complex),SMAD3,STAT1,STAT3
F2DEGs for IPA, fdr0.1, lfc 1 - 2025-02-13 02:48 PM		GPAT4		enzyme						0.00814	GPAT3,NFE2L2
F2DEGs for IPA, fdr0.1, lfc 1 - 2025-02-13 02:48 PM		IL12RB2		transmembrane receptor						0.00814	BHLHE40,VCAM1
F2DEGs for IPA, fdr0.1, lfc 1 - 2025-02-13 02:48 PM		LINC01139		other						0.00814	ANGPTL4,BHLHE40	HIF1A,JUN,LINC01139,NFKB1,SP1,STAT3,VHL
[truncated: 5,565 more rows]
[truncated: 9 more columns]
