# Supplementary material for: Multi- and Transgenerational Histological and Transcriptomic Outcomes of Developmental TCDD Exposure in Zebrafish (Danio rerio) Ovary
Source: Int J Mol Sci. 2025 Jul 16;26(14):6839. doi: 10.3390/ijms26146839 (PMC12296038; doi:10.3390/ijms26146839)
Supplement: Supplementary file 1 [file ijms-26-06839-s001.zip › Supplemental Table S2_ALL F0 Female TCDD DESeq results.xlsx]

## Sheet: all
F0 ALL DEGs Female TCDD ovary
/	baseMean	log2FoldChange	pvalue	padj	Gene Symbol
ENSDARG00000075831	30.3699	2.33769	1.03791e-06	0.0176353	slc7a8a
ENSDARG00000040432	8.82418	2.8555	2.37833e-06	0.0176353	klf2b
ENSDARG00000070873	43.8684	2.19448	3.31879e-06	0.0176353	ccl25b
ENSDARG00000104139	50.7649	2.00231	3.47854e-06	0.0176353	atp1a3b
ENSDARG00000035694	36.3138	2.02953	1.69889e-05	0.065872	stm
ENSDARG00000003902	62.1345	2.53507	1.94897e-05	0.065872	ctsl.1
ENSDARG00000007347	19.8124	2.30739	2.62431e-05	0.0760262	degs1
ENSDARG00000078322	47.2513	1.35092	3.79096e-05	0.0916421	col12a1a
ENSDARG00000061985	49.4664	2.00836	4.06716e-05	0.0916421	rbm47
ENSDARG00000074635	91.0848	1.5238	9.50644e-05	0.188688	abca1a
ENSDARG00000097523	11.6392	2.35694	0.00010235	0.188688	si:ch73-364h19.1
ENSDARG00000060246	15.987	2.26141	0.000122484	0.192151	slc16a6b
ENSDARG00000015355	7.65933	2.20499	0.0001273	0.192151	fosl1a
ENSDARG00000017803	30.0218	1.54349	0.000132655	0.192151	gsk3ba
ENSDARG00000016789	16.1266	-1.88907	0.000230625	0.311789	zgc:152891
ENSDARG00000100055	12.0311	1.47404	0.000248945	0.315522	tox2
ENSDARG00000073802	6.28534	1.98975	0.000299357	0.357097	cntnap5l
ENSDARG00000071004	36.8623	0.936958	0.000345562	0.369721	abhd12
ENSDARG00000056719	11.9017	1.88044	0.000346402	0.369721	slc6a19b
ENSDARG00000060498	18.1969	1.60915	0.000399708	0.397739	tnfrsf9a
ENSDARG00000044566	22.9187	2.08597	0.00041188	0.397739	fabp6
ENSDARG00000075261	17.3084	1.77508	0.000492987	0.454422	timp2b
ENSDARG00000076972	5.74731	2.11549	0.00061777	0.544685	plvapa
ENSDARG00000092191	149.593	1.97818	0.000649724	0.54899	-
ENSDARG00000101051	16.2083	2.0977	0.000685324	0.552534	ctsbb
ENSDARG00000077352	6.6618	-1.99417	0.000711509	0.552534	b4galnt1b
ENSDARG00000062171	7.58183	2.08725	0.000740654	0.552534	olfml3b
ENSDARG00000017121	44.8108	1.61676	0.000774213	0.552534	mafba
ENSDARG00000014675	5.69566	1.68897	0.000817711	0.552534	efna3a
ENSDARG00000020031	50.0484	1.59808	0.000858989	0.552534	cldn11a
ENSDARG00000035859	16.9531	1.59456	0.000863631	0.552534	angptl4
ENSDARG00000012627	127.692	-0.480332	0.000871891	0.552534	cdc34b
ENSDARG00000040291	7.52084	1.75784	0.000931386	0.555289	cadm4
ENSDARG00000032617	3.75232	1.9553	0.000969953	0.555289	fgfrl1a
ENSDARG00000007682	55.6789	1.59111	0.00100399	0.555289	ppdpfa
ENSDARG00000105522	2.09535	2.02626	0.00100606	0.555289	si:ch211-196f2.3
ENSDARG00000020107	86.7937	1.70628	0.0010345	0.555289	usp2a
ENSDARG00000053091	74.0679	1.18814	0.00106045	0.555289	si:ch211-204c21.1
ENSDARG00000029124	7.02348	1.65508	0.00107427	0.555289	adamts15a
ENSDARG00000042904	23.1724	1.47633	0.00109571	0.555289	foxo3b
ENSDARG00000045639	23.123	1.90484	0.00112268	0.555289	elavl4
ENSDARG00000033466	21.0281	1.72333	0.00117411	0.566901	tagln2
ENSDARG00000094719	82.4676	1.67925	0.00129565	0.611034	si:dkeyp-1h4.9
ENSDARG00000005894	3.05743	1.97345	0.00142619	0.620645	slc7a9
ENSDARG00000022045	36.8132	1.74216	0.00142701	0.620645	map1ab
ENSDARG00000037012	25.6629	1.71359	0.00142776	0.620645	slc3a2b
ENSDARG00000090319	38.4424	1.34891	0.00143845	0.620645	-
ENSDARG00000074153	11.5518	-1.7429	0.00167302	0.702569	slitrk5b
ENSDARG00000090548	6.66125	1.75312	0.00169761	0.702569	gimap4
ENSDARG00000068515	6.90856	1.71084	0.00176735	0.710906	chs1
ENSDARG00000062479	10.767	1.83141	0.00178787	0.710906	vcam1b
ENSDARG00000069431	48.327	1.8237	0.00186067	0.713378	slc26a4
ENSDARG00000054842	9.15125	1.61799	0.00187324	0.713378	hsd17b14
ENSDARG00000041060	5.73671	1.73684	0.0019481	0.713378	lgals9l3
ENSDARG00000003216	57.1329	1.60053	0.00205629	0.713378	anxa2a
ENSDARG00000095590	25.2993	1.80728	0.00206234	0.713378	spp2
ENSDARG00000095556	578.314	1.22437	0.0020695	0.713378	si:dkey-238c7.12
ENSDARG00000023318	4.69374	1.89441	0.00208917	0.713378	fmn2a
ENSDARG00000057064	3.33569	1.8278	0.00211476	0.713378	enpep
ENSDARG00000029720	1.85516	1.89752	0.0021378	0.713378	ifi44a1
ENSDARG00000037905	32.7646	1.40221	0.0021594	0.713378	cacna1aa
ENSDARG00000098365	7.35035	1.85444	0.00218556	0.713378	lrrc74b
ENSDARG00000034181	12.4448	1.74929	0.00221622	0.713378	esr2b
ENSDARG00000001634	5.94877	1.79056	0.00240799	0.734422	kirrel1a
ENSDARG00000018404	69.3611	1.52718	0.00240905	0.734422	krt18a.1
ENSDARG00000038153	22.91	1.61779	0.00242007	0.734422	lgals2b
ENSDARG00000015887	232.149	1.36418	0.00242647	0.734422	b2ml
ENSDARG00000076120	118.745	0.680802	0.00247886	0.739246	foxp4
ENSDARG00000075468	10.6962	1.68422	0.00259511	0.745694	vwa1
ENSDARG00000020944	4.31576	1.84603	0.00262326	0.745694	ezra
ENSDARG00000018693	82.6866	1.21637	0.00264543	0.745694	cdh2
ENSDARG00000017636	10.0628	1.21288	0.00264757	0.745694	rnf167
ENSDARG00000057437	12.5248	1.76072	0.00280193	0.752706	apodb
ENSDARG00000020212	5.82105	1.82891	0.00280496	0.752706	slc1a1
ENSDARG00000091834	5.19025	1.84171	0.00290459	0.752706	si:ch211-198m17.1
ENSDARG00000013144	235.003	1.28025	0.00290733	0.752706	atp1b1a
ENSDARG00000054914	14.3608	-1.41678	0.00292083	0.752706	dgat1b
ENSDARG00000034817	10.8739	1.61736	0.00310762	0.752706	asah1b
ENSDARG00000036967	11.3975	1.62039	0.00325168	0.752706	smox
ENSDARG00000063126	65.4881	1.08745	0.00325217	0.752706	gusb
ENSDARG00000035809	77.613	1.39012	0.00325977	0.752706	col1a1b
ENSDARG00000087015	4.24431	1.73843	0.00327248	0.752706	-
ENSDARG00000006207	16.0102	1.30208	0.00331369	0.752706	gpx1b
ENSDARG00000058571	25.6374	-1.12276	0.00341382	0.752706	pdp2
ENSDARG00000042123	37.1781	0.679982	0.00342388	0.752706	nudt3b
ENSDARG00000086292	7.08664	1.52096	0.00343169	0.752706	st6galnac
ENSDARG00000061233	60.723	1.12038	0.00344404	0.752706	abcc5
ENSDARG00000075779	7.39525	1.45056	0.00344651	0.752706	-
ENSDARG00000018619	3.70551	1.74116	0.0035401	0.752706	cers4b
ENSDARG00000040683	1.5942	1.78508	0.00355787	0.752706	mep1bb
ENSDARG00000016253	44.6452	1.34512	0.00361839	0.752706	ralab
ENSDARG00000001656	6.15207	1.76817	0.0036431	0.752706	psmb13a
ENSDARG00000056781	4.7997	1.70861	0.00364494	0.752706	zanl
ENSDARG00000094428	3.12199	1.79137	0.00368478	0.752706	-
ENSDARG00000039914	116.806	1.54568	0.003782	0.752706	gapdhs
ENSDARG00000076566	12.1511	1.5809	0.0038223	0.752706	kank3
ENSDARG00000056467	8.97606	1.35669	0.00391432	0.752706	tmub2
ENSDARG00000045230	19.5186	1.54013	0.00399534	0.752706	cox6b1
ENSDARG00000063910	46.2488	1.06714	0.00400422	0.752706	ATP8
ENSDARG00000089878	24.5568	1.63443	0.00400857	0.752706	nedd9
ENSDARG00000032405	13.3836	1.31524	0.00401136	0.752706	ckap4
ENSDARG00000022007	33.4763	1.47947	0.00413373	0.752706	spef1
ENSDARG00000016048	11.5453	1.62466	0.00421301	0.752706	gpat3
ENSDARG00000055539	14.6652	1.7068	0.00421874	0.752706	epdl2
ENSDARG00000079124	22.3878	0.763861	0.00423803	0.752706	mterf4
ENSDARG00000089043	5.11816	1.61958	0.00423818	0.752706	ptpn6
ENSDARG00000021647	23.268	1.53028	0.00424976	0.752706	gnai1
ENSDARG00000040380	4.65143	1.51233	0.0042664	0.752706	arhgef2a
ENSDARG00000086288	14.4484	1.5109	0.00430348	0.752706	scg3
ENSDARG00000044125	30.5752	1.28053	0.00432251	0.752706	txnb
ENSDARG00000018967	2.03756	1.76304	0.00434981	0.752706	gabbr1a
ENSDARG00000095486	41.0903	-1.44531	0.00436759	0.752706	si:dkey-172k15.19
ENSDARG00000087013	7.1788	1.68483	0.00451508	0.752706	cubn
ENSDARG00000077870	100.548	-0.570797	0.00456169	0.752706	taf9
ENSDARG00000037186	4.36869	1.53229	0.00456247	0.752706	tpbg
ENSDARG00000028000	17.6109	1.73379	0.00463428	0.752706	pfkpa
ENSDARG00000098562	6.70997	1.60202	0.00467307	0.752706	-
ENSDARG00000013024	6.77885	1.49889	0.00467539	0.752706	erap1a
ENSDARG00000079317	39.5388	1.291	0.00476039	0.752706	dlc1
ENSDARG00000077073	33.0727	-0.727181	0.00481845	0.752706	tanc1a
ENSDARG00000069438	4.2547	1.73861	0.00491081	0.752706	neurl1aa
ENSDARG00000071224	10.1361	1.61981	0.00492975	0.752706	si:ch211-133n4.4
ENSDARG00000102704	5.07285	1.64462	0.00496234	0.752706	si:ch1073-376c22.1
ENSDARG00000058389	8.4711	1.7375	0.00498674	0.752706	ccl19a.1
ENSDARG00000004621	28.2815	1.58538	0.00500355	0.752706	gpm6ab
ENSDARG00000104701	25.9137	1.34389	0.00503825	0.752706	map7d1b
ENSDARG00000055678	53.4061	1.3501	0.0050796	0.752706	akap12b
ENSDARG00000097683	7.18738	1.65768	0.00509249	0.752706	sptbn5
ENSDARG00000002336	3.48448	1.71666	0.00510367	0.752706	dlc
ENSDARG00000007534	6.47807	1.70911	0.00516003	0.752706	itln1
ENSDARG00000018032	4.42313	1.58586	0.00518377	0.752706	scn8ab
ENSDARG00000023914	5.31399	-1.37047	0.00519238	0.752706	mark4a
ENSDARG00000036036	15.449	1.33454	0.00525752	0.752706	mdka
ENSDARG00000008388	17.9546	1.27756	0.00529437	0.752706	mmp14b
ENSDARG00000102153	27.062	1.34237	0.00529612	0.752706	nrp1a
ENSDARG00000070538	11.1425	1.43299	0.00537777	0.752706	hey1
ENSDARG00000089016	6.48719	1.6656	0.00538407	0.752706	-
ENSDARG00000075819	3.79617	1.70001	0.00543604	0.752706	arhgef2b
ENSDARG00000091821	19.1999	1.45541	0.00544541	0.752706	smc6
ENSDARG00000062688	32.647	1.43347	0.00545007	0.752706	gpnmb
ENSDARG00000041107	20.0659	1.71848	0.00546527	0.752706	cftr
ENSDARG00000102019	3.07965	1.63731	0.00546555	0.752706	-
ENSDARG00000058548	3.78956	1.71597	0.00554193	0.752706	popdc1
ENSDARG00000052094	6.12566	1.55951	0.00556294	0.752706	notch1b
ENSDARG00000020080	15.893	-1.00469	0.0056	0.752706	ek1
ENSDARG00000045803	20.6746	1.46322	0.00562232	0.752706	mfge8b
ENSDARG00000068910	8.75288	-1.25697	0.00563124	0.752706	nos1
ENSDARG00000004402	5.47303	1.6459	0.00565365	0.752706	elovl6
ENSDARG00000091349	1.66242	1.67917	0.00568714	0.752706	plekhd1
ENSDARG00000090804	8.81211	1.22582	0.0056895	0.752706	gpr155a
ENSDARG00000078979	4.368	1.52117	0.00570181	0.752706	arhgef40
ENSDARG00000013317	5.87321	1.6816	0.00572742	0.752706	pygmb
ENSDARG00000029075	146.819	0.921658	0.00580581	0.752706	pfkfb4b
ENSDARG00000069946	1.92766	1.70414	0.0058234	0.752706	itga6b
ENSDARG00000026845	43.4699	1.25616	0.00589542	0.752706	rhoaa
ENSDARG00000014165	131.374	-0.596231	0.00590993	0.752706	ssr3
ENSDARG00000097188	3.30081	1.61082	0.0059577	0.752706	LOC110438053
ENSDARG00000087575	15.3189	1.61381	0.00596142	0.752706	-
ENSDARG00000104181	12.9229	1.3304	0.0060026	0.752706	tmsb1
ENSDARG00000071357	4.04477	1.67687	0.00617284	0.752706	map4k3b
ENSDARG00000073850	6.23591	-1.4761	0.00624336	0.752706	hdac7b
ENSDARG00000044625	83.8831	0.76508	0.00624822	0.752706	pcf11
ENSDARG00000039987	11.6956	1.42104	0.00627979	0.752706	hivep2a
ENSDARG00000058358	202.428	1.18094	0.00630128	0.752706	krt8
ENSDARG00000034423	4.41556	1.62931	0.00630473	0.752706	sncga
ENSDARG00000094408	3.25134	1.68732	0.00632169	0.752706	mfap4.11
ENSDARG00000037966	40.0335	-0.904903	0.00632841	0.752706	thoc6
ENSDARG00000052515	4.54042	1.66616	0.00634961	0.752706	calcoco2
ENSDARG00000004830	15.1228	1.45377	0.00638315	0.752706	flot2a
ENSDARG00000074345	5.06067	1.61102	0.00638447	0.752706	si:ch211-214b16.3
ENSDARG00000102555	4.22717	1.60349	0.00646327	0.752706	si:dkey-33i11.9
ENSDARG00000077053	44.6121	0.8321	0.00654684	0.752706	ppfia3
ENSDARG00000044574	3.04304	1.67378	0.00655406	0.752706	rbms3
ENSDARG00000035308	7.14172	1.22778	0.00658919	0.752706	grb10b
ENSDARG00000059362	28.0792	1.06297	0.00662381	0.752706	cavin1b
ENSDARG00000070673	25.8874	-0.926613	0.00664135	0.752706	ptgr2
ENSDARG00000104478	7.06421	1.53365	0.00666131	0.752706	cap2
ENSDARG00000020007	70.4663	1.05885	0.00670028	0.752706	col1a2
ENSDARG00000078859	86.9257	1.49169	0.00671156	0.752706	g0s2
ENSDARG00000070914	23.3103	1.20315	0.0067368	0.752706	dusp6
ENSDARG00000062797	4.3388	1.53734	0.00673739	0.752706	nell2b
ENSDARG00000060854	4.40463	1.61347	0.00675539	0.752706	kctd3
ENSDARG00000041799	25.8643	1.15743	0.0068168	0.754365	gja1b
ENSDARG00000069608	25.3281	1.48288	0.00691702	0.754365	palm2akap2
ENSDARG00000017014	32.6688	1.33475	0.00693702	0.754365	ywhae2
ENSDARG00000070427	12.232	1.34285	0.00697542	0.754365	s100v1
ENSDARG00000069463	7.8242	1.56086	0.00700079	0.754365	alox12
ENSDARG00000014179	10.0588	-1.36152	0.00707885	0.754365	pfkma
ENSDARG00000068397	9.53415	1.53668	0.00709745	0.754365	tns2b
ENSDARG00000057583	284.818	0.505915	0.00711998	0.754365	prrc2c
ENSDARG00000103718	108.822	0.939052	0.00714523	0.754365	chmp5b
ENSDARG00000001210	122.901	-0.469079	0.00716025	0.754365	arl14ep
ENSDARG00000062790	13.5303	1.55478	0.00718473	0.754365	tacc2
ENSDARG00000099547	63.3808	-0.767601	0.00721667	0.754365	nbeal1
ENSDARG00000094695	10.6863	1.33298	0.00736764	0.759503	si:dkey-204f11.64
ENSDARG00000053853	4.4097	1.44796	0.00740992	0.759503	slc13a2
ENSDARG00000104418	4.89225	1.6343	0.00747236	0.759503	-
ENSDARG00000103747	33.0526	1.35351	0.00751199	0.759503	cav1
ENSDARG00000045706	9.74504	1.49221	0.00751637	0.759503	tspan9b
ENSDARG00000075963	6.88205	1.64584	0.00759921	0.759503	mhc1uba
ENSDARG00000034368	7.93686	1.55603	0.00761138	0.759503	hexb
ENSDARG00000043474	13.6782	1.36096	0.00764938	0.759503	atp2b3a
ENSDARG00000062590	76.1921	0.918956	0.00765095	0.759503	pleca
ENSDARG00000057113	11.4323	1.40598	0.00765514	0.759503	c6.2
ENSDARG00000073753	26.7452	1.15644	0.00777183	0.759503	tacc1
ENSDARG00000058115	16.8213	1.14414	0.0077984	0.759503	fgfr2
ENSDARG00000055647	7.27008	1.63337	0.00781218	0.759503	ftr82
ENSDARG00000009313	30.4758	1.17589	0.00784957	0.759503	napsa
ENSDARG00000105549	50.4663	-1.12949	0.00785398	0.759503	ric3a
ENSDARG00000071251	6.82129	1.63033	0.00786507	0.759503	ppp1r18
ENSDARG00000077618	15.5262	1.56256	0.0079155	0.760751	rin3
ENSDARG00000011602	5.27831	1.58966	0.00803035	0.765653	cracd
ENSDARG00000052697	115.171	-0.702738	0.0080786	0.765653	arb2a
ENSDARG00000010729	8.68456	1.63823	0.00807977	0.765653	ifi44d
ENSDARG00000017274	11.2932	1.49939	0.0082728	0.780298	opn1sw2
ENSDARG00000076995	56.2869	-0.745018	0.00849679	0.783286	sharpin
ENSDARG00000036282	132.992	0.952051	0.00851768	0.783286	rnaset2
ENSDARG00000020785	9.91418	1.34158	0.00854961	0.783286	lama4
ENSDARG00000016598	10.3197	1.4977	0.00857695	0.783286	ckmt1
ENSDARG00000075265	5.6343	1.57607	0.0086095	0.783286	plaua
ENSDARG00000061368	55.2336	1.34795	0.00862428	0.783286	klf13
ENSDARG00000040455	35.1648	-0.6346	0.00864853	0.783286	unc50
ENSDARG00000012777	63.6285	0.777591	0.00866331	0.783286	nucks1b
ENSDARG00000019601	12.1395	1.27096	0.00869437	0.783286	col12a1b
ENSDARG00000098696	29.4276	1.03291	0.00874322	0.783286	rela
ENSDARG00000069329	2.11979	1.62157	0.0087778	0.783286	drgx
ENSDARG00000018569	9.37134	1.50916	0.00877937	0.783286	tnfrsf1a
ENSDARG00000043646	9.82918	1.56528	0.00880661	0.783286	slc6a8
ENSDARG00000094845	3.05299	1.60401	0.00890025	0.787556	mfap4.6
ENSDARG00000097262	2.70907	1.61732	0.0089564	0.787556	-
ENSDARG00000076904	12.642	1.06857	0.00897113	0.787556	loxl5b
ENSDARG00000105018	11.5861	1.47644	0.00903559	0.788618	lrrc20
ENSDARG00000007219	14.5431	1.18107	0.009093	0.788618	actn1
ENSDARG00000069661	7.81094	1.20112	0.00909988	0.788618	si:dkey-121j17.6
ENSDARG00000079198	14.784	1.08125	0.00924015	0.795425	usp13
ENSDARG00000061544	4.13207	1.60852	0.00925688	0.795425	ano6
ENSDARG00000027529	2.98824	1.60694	0.00934185	0.799339	hmox1a
ENSDARG00000058943	26.4751	-0.943837	0.00962675	0.816945	cdcp1a
ENSDARG00000105491	31.4469	1.1363	0.00965758	0.816945	-
ENSDARG00000029905	33.8764	-0.759392	0.00966846	0.816945	phyhd1
ENSDARG00000088449	217.595	-0.5647	0.00977985	0.820665	-
ENSDARG00000061436	31.2207	0.960206	0.00979343	0.820665	col6a2
ENSDARG00000012593	55.6677	0.994743	0.00992198	0.828016	col5a1
ENSDARG00000036678	94.422	0.489782	0.00997635	0.829141	trmt10a
ENSDARG00000002644	16.7105	1.255	0.0100676	0.831977	rgs5a
ENSDARG00000054931	6.69829	1.41929	0.0100925	0.831977	ppp2r5b
ENSDARG00000037559	372.289	0.483381	0.0103015	0.844028	uba1
ENSDARG00000012405	72.6082	0.99703	0.010322	0.844028	col1a1a
ENSDARG00000008100	5.60771	1.48994	0.0104718	0.849332	slc7a10a
ENSDARG00000044002	22.6973	-1.489	0.0105043	0.849332	cyp2x7
ENSDARG00000003854	91.8595	1.14169	0.0105861	0.849332	acsl1b
ENSDARG00000040465	25.0213	1.41066	0.010605	0.849332	irf2b
ENSDARG00000013628	184.576	0.591038	0.0106168	0.849332	cd164
ENSDARG00000041108	9.46957	1.32207	0.0106454	0.849332	ctsh
ENSDARG00000100693	6.20813	1.23728	0.0107193	0.849332	ddr2a
ENSDARG00000052019	29.5427	0.854542	0.0107219	0.849332	si:ch73-109d9.1
ENSDARG00000025254	43.8993	1.14333	0.0107926	0.851608	s100a10b
ENSDARG00000077778	9.39823	1.4225	0.0108524	0.853007	adamts9
ENSDARG00000059073	6.24594	1.41985	0.0109145	0.854573	gsc
ENSDARG00000101762	7.91919	1.35329	0.0109651	0.854677	fah
ENSDARG00000075034	20.9292	1.34677	0.0110014	0.854677	raver2
ENSDARG00000101624	49.6626	1.07441	0.0110422	0.854677	lmnb2
ENSDARG00000037496	2.37932	1.56896	0.0112213	0.857041	gria4a
ENSDARG00000026582	78.3752	0.825718	0.0112824	0.857041	iscub
ENSDARG00000006526	82.9578	0.999857	0.0113058	0.857041	fn1b
ENSDARG00000031496	7.47609	1.17689	0.0114058	0.857041	ap1ar
ENSDARG00000067850	26.7797	1.10323	0.0114441	0.857041	jund
ENSDARG00000043323	7.43646	1.51177	0.0114468	0.857041	lnx1
ENSDARG00000028213	65.8543	1.27712	0.0114468	0.857041	ttn.2
ENSDARG00000060438	45.1689	0.642028	0.0115021	0.857041	tbl1x
ENSDARG00000056206	14.4407	1.15862	0.0115381	0.857041	camk2g2
ENSDARG00000009702	21.9305	1.51564	0.0116172	0.857041	si:ch211-210p4.6
ENSDARG00000056877	18.563	1.43155	0.0116935	0.857041	vamp2
ENSDARG00000036299	38.9203	1.15056	0.011787	0.857041	nucb2a
ENSDARG00000001889	13.594	1.18233	0.0117961	0.857041	tuba1a
ENSDARG00000077777	874.324	0.851992	0.0118351	0.857041	tmsb4x
ENSDARG00000074414	11.4072	1.18963	0.0118659	0.857041	sema4ba
ENSDARG00000032277	66.8988	-0.639041	0.0119017	0.857041	rars2
ENSDARG00000062054	6.5924	1.43059	0.0119357	0.857041	cpt1ab
ENSDARG00000069386	35.9964	-0.785678	0.0120115	0.857041	mtg1
ENSDARG00000077060	209.735	0.495959	0.0121404	0.857041	rbm6
ENSDARG00000036066	3.39348	1.44309	0.0121944	0.857041	si:dkey-78a14.4
ENSDARG00000105287	16.5959	1.31438	0.0122364	0.857041	mpp1
ENSDARG00000086133	13.8521	1.37177	0.0123244	0.857041	-
ENSDARG00000099970	3454.11	0.840936	0.0123397	0.857041	-
ENSDARG00000104118	22.3888	1.1662	0.0123553	0.857041	antxr2a
ENSDARG00000100242	77.2761	-0.465543	0.0123879	0.857041	dph5
ENSDARG00000081270	36.1722	1.19123	0.012415	0.857041	rn7sk
ENSDARG00000044129	9.08287	1.27844	0.0124555	0.857041	si:ch211-214p16.1
ENSDARG00000026531	31.6453	1.1015	0.0124606	0.857041	alcama
ENSDARG00000104103	32.0734	-0.641744	0.0124779	0.857041	rps6kc1
ENSDARG00000073709	17.9845	-0.850043	0.0124846	0.857041	fam149a
ENSDARG00000036628	23.461	1.23575	0.0125049	0.857041	cd74b
ENSDARG00000098746	8.95807	1.51326	0.0125895	0.857041	dhrs13l1
ENSDARG00000101979	4.13404	1.45552	0.0125964	0.857041	eps8l3a
ENSDARG00000043923	37.6987	-0.953979	0.0126284	0.857041	sox9b
ENSDARG00000070864	9.98521	1.33596	0.012637	0.857041	bcl6aa
ENSDARG00000079560	3.73242	1.542	0.0126656	0.857041	ptprh
ENSDARG00000067958	74.2532	-0.75916	0.0126927	0.857041	sh3gl1a
ENSDARG00000079296	3.23056	1.45066	0.0127208	0.857041	gcga
ENSDARG00000093739	2.24113	1.54164	0.0127213	0.857041	cfap97d2
ENSDARG00000104283	6.84308	1.32625	0.0127633	0.857041	cdc42bpaa
ENSDARG00000102026	8.92499	-1.05535	0.0128149	0.857667	gpsm2l
ENSDARG00000060837	14.174	-1.27464	0.0129613	0.861769	-
ENSDARG00000063578	5.77149	1.44843	0.0129629	0.861769	dgki
ENSDARG00000090230	7.86159	1.4011	0.0130299	0.861769	tmem108
ENSDARG00000074221	6.64536	1.14966	0.0130541	0.861769	abca7
ENSDARG00000012066	15.6	1.19934	0.0130887	0.861769	dcn
ENSDARG00000053716	63.7088	-0.546454	0.0132296	0.862252	zgc:153990
ENSDARG00000030367	13.5742	1.16416	0.0132963	0.862252	metrn
ENSDARG00000073688	14.377	1.42219	0.0133208	0.862252	nav2a
ENSDARG00000017163	53.6178	-0.950438	0.0133487	0.862252	sinup
ENSDARG00000000103	268.084	0.384814	0.0133489	0.862252	myh10
ENSDARG00000041065	7.61468	1.1769	0.0133741	0.862252	hspb1
ENSDARG00000103131	2.3017	1.51898	0.0133936	0.862252	-
ENSDARG00000104274	45.104	1.11851	0.0134898	0.863879	tmem200b
ENSDARG00000095427	17.9306	1.30363	0.0135332	0.863879	si:ch211-152p11.8
ENSDARG00000061761	14.7544	-1.12263	0.0135764	0.863879	opa3
ENSDARG00000100952	167.166	1.37484	0.0136071	0.863879	wu:fj16a03
ENSDARG00000070922	166.264	0.59873	0.0136319	0.863879	cnbpb
ENSDARG00000105348	31.6051	1.42478	0.0137275	0.867226	si:ch211-277c7.7
ENSDARG00000095615	1.47459	1.51899	0.0138825	0.867446	-
ENSDARG00000007184	182.913	0.585504	0.0139375	0.867446	zbtb16a
ENSDARG00000068745	4.0313	1.4599	0.0139598	0.867446	map4l
ENSDARG00000075045	3.31915	1.50425	0.0140202	0.867446	cxcl18b
ENSDARG00000092067	3.65075	1.50719	0.0140365	0.867446	atn1
ENSDARG00000025147	54.4676	1.16213	0.0140947	0.867446	cd63
ENSDARG00000042627	6.19843	1.21057	0.0141071	0.867446	nhsl1b
ENSDARG00000031756	25.1204	1.00069	0.0141192	0.867446	mef2aa
ENSDARG00000036107	34.6803	1.12279	0.0141498	0.867446	txnipa
ENSDARG00000015653	47.6494	1.07974	0.0141738	0.867446	tnip1
ENSDARG00000102879	14.0462	1.26597	0.0142015	0.867446	myt1b
ENSDARG00000102271	6.21189	1.47249	0.014427	0.871185	spink2.7
ENSDARG00000040290	15.1008	-1.04928	0.0144351	0.871185	pon3.1
ENSDARG00000007901	158.519	0.625365	0.0144364	0.871185	crnkl1
ENSDARG00000101206	1.25012	1.4608	0.0144369	0.871185	zgc:113363
ENSDARG00000040528	4.20265	1.43939	0.0144775	0.871185	lgals3bp.1
ENSDARG00000101687	39.2455	0.697994	0.0145361	0.871195	LOC100001114
ENSDARG00000031715	3.70152	1.38017	0.0145636	0.871195	-
ENSDARG00000052388	32.2494	-0.617625	0.0147577	0.877757	pcgf5b
ENSDARG00000014522	6.86739	1.19153	0.0147599	0.877757	cdh6
ENSDARG00000055642	10.2226	-1.1169	0.0148841	0.88137	si:ch211-217a12.1
ENSDARG00000003421	7.759	1.28043	0.0149077	0.88137	igf2bp2a
ENSDARG00000023217	13.9183	1.43958	0.014951	0.88137	crema
ENSDARG00000059235	1.74543	1.44119	0.015003	0.88187	zgc:113274
ENSDARG00000052496	11.3388	1.05975	0.0150618	0.882767	arhgap45a
ENSDARG00000007040	8.74507	1.42283	0.015152	0.885116	tmigd1
ENSDARG00000039452	7.54785	1.23425	0.0151891	0.885116	hk1
ENSDARG00000023174	1.05868	1.44879	0.0153347	0.891039	fez1
ENSDARG00000069261	4.25432	1.47448	0.015511	0.898707	metap2a
ENSDARG00000027986	10.4751	1.25406	0.0155606	0.899015	slc35d1b
ENSDARG00000004059	14.7977	-1.06192	0.0156267	0.900267	galk2
ENSDARG00000036855	12.8299	1.27883	0.0156824	0.900917	plagx
ENSDARG00000044010	31.5028	1.27204	0.0158374	0.907248	loxl2a
ENSDARG00000073716	11.7299	1.03263	0.0161007	0.919737	cpxm1a
ENSDARG00000098024	13.8645	1.33552	0.016186	0.920121	si:dkey-262k9.2
ENSDARG00000039871	2.24125	1.44622	0.0161982	0.920121	rpz4
ENSDARG00000104279	359.521	0.808845	0.0163264	0.923725	appa
ENSDARG00000041083	1.71199	1.47498	0.0163527	0.923725	anpeplb
ENSDARG00000104861	10.1901	1.00667	0.0164613	0.927273	-
ENSDARG00000052846	2.82294	1.47113	0.0165199	0.927503	fsta
ENSDARG00000029463	11.006	1.40661	0.0165568	0.927503	asap1a
ENSDARG00000061120	65.4726	1.17499	0.0166895	0.93236	slc43a2b
ENSDARG00000041417	9.82716	1.29358	0.0168507	0.936691	atp6ap1a
ENSDARG00000045886	28.8664	1.26927	0.0168594	0.936691	slc38a2
ENSDARG00000102619	0.866135	1.42917	0.0170238	0.941269	-
ENSDARG00000104082	9.92096	1.11115	0.0170347	0.941269	trps1
ENSDARG00000058606	10.955	1.20347	0.0171106	0.94277
ENSDARG00000077559	4.39692	1.38539	0.017229	0.94277
ENSDARG00000019614	166.429	-0.528076	0.017253	0.94277	jade3
ENSDARG00000101892	3.69328	1.45987	0.0173272	0.94277
ENSDARG00000104263	8.67761	1.25311	0.0174357	0.94277
ENSDARG00000056831	8.28106	1.40076	0.017487	0.94277
ENSDARG00000062420	22.9738	1.07357	0.0175061	0.94277
ENSDARG00000074526	13.0725	1.46806	0.0176629	0.94277
ENSDARG00000070955	3.18215	1.36349	0.0176816	0.94277
ENSDARG00000018653	3.59454	1.45973	0.0178121	0.94277
ENSDARG00000069563	6.73078	1.19543	0.0178885	0.94277
ENSDARG00000039943	22.3007	1.07154	0.0178924	0.94277
ENSDARG00000098074	32.9361	-0.605121	0.0179118	0.94277	trip4
ENSDARG00000015263	10.3727	0.988079	0.0179912	0.94277
ENSDARG00000037425	13.3197	1.11833	0.0180602	0.94277
ENSDARG00000090664	60.6908	1.36831	0.0181518	0.94277
ENSDARG00000023104	59.4897	0.944446	0.0181712	0.94277
ENSDARG00000058964	4.40273	1.33046	0.0182111	0.94277
ENSDARG00000075718	17.8639	1.03619	0.0182776	0.94277
ENSDARG00000103295	7.25884	1.31377	0.0182812	0.94277
ENSDARG00000070076	7.56204	1.37393	0.0182911	0.94277
ENSDARG00000006916	10.6371	-1.0496	0.0183392	0.94277	-
ENSDARG00000060542	8.87895	1.37893	0.0187262	0.94277
ENSDARG00000018688	1.69889	1.43479	0.0187533	0.94277
ENSDARG00000074258	1.05191	1.3964	0.0187682	0.94277
ENSDARG00000101189	1.41542	1.44412	0.0187851	0.94277
ENSDARG00000002196	7.96214	1.31191	0.0188925	0.94277
ENSDARG00000020521	27.4685	0.968398	0.0188929	0.94277
ENSDARG00000054588	24.6455	1.29374	0.0189458	0.94277
ENSDARG00000022176	79.3443	-0.882644	0.0189547	0.94277	iglon5
ENSDARG00000099883	4.00079	-1.40738	0.0189958	0.94277	-
ENSDARG00000007654	3.52236	1.44205	0.0190015	0.94277
ENSDARG00000038068	234.361	0.521986	0.0190111	0.94277
ENSDARG00000070155	4.76716	1.26428	0.0191916	0.94277
ENSDARG00000051756	47.0366	0.673432	0.0192115	0.94277
ENSDARG00000090834	4.30051	1.35335	0.0192336	0.94277
ENSDARG00000036787	8.2668	1.44709	0.0192685	0.94277
ENSDARG00000044803	5.62251	1.32864	0.0193043	0.94277
ENSDARG00000086337	6.35941	1.33058	0.0194194	0.94277
ENSDARG00000077201	3.6059	1.4401	0.0194408	0.94277
ENSDARG00000034852	8.92272	1.43499	0.0195186	0.94277
ENSDARG00000009493	8.93999	1.06262	0.0195617	0.94277
ENSDARG00000000563	47.1481	1.104	0.0195893	0.94277
ENSDARG00000099555	54.4882	1.07373	0.0196488	0.94277
ENSDARG00000069356	26.9635	-0.683453	0.0196502	0.94277	adgrl2a
ENSDARG00000063133	16.6859	1.06253	0.0197515	0.94277
ENSDARG00000103340	21.9773	0.989206	0.0198029	0.94277
ENSDARG00000073704	6.39916	1.41	0.0198071	0.94277
ENSDARG00000029689	12.4078	1.33264	0.019879	0.94277
ENSDARG00000052322	3.31129	1.41058	0.0199274	0.94277
ENSDARG00000092488	6.96083	1.17054	0.0199926	0.94277
ENSDARG00000027538	6.68864	1.06858	0.0200499	0.94277
ENSDARG00000089441	42.3937	1.1674	0.0201094	0.94277
ENSDARG00000038095	6.23142	-1.13245	0.0201656	0.94277	socs1a
ENSDARG00000100531	1.96425	1.35868	0.0202075	0.94277
ENSDARG00000005547	38.9415	-0.545828	0.0202083	0.94277	rint1
ENSDARG00000104649	24.6601	0.704118	0.0202907	0.94277
ENSDARG00000033735	5.94076	1.16826	0.020293	0.94277
ENSDARG00000087508	14.8697	1.01508	0.020298	0.94277
ENSDARG00000093714	1.34385	1.36673	0.0203007	0.94277
ENSDARG00000031228	162.712	0.902081	0.0203138	0.94277
ENSDARG00000004372	4.60848	1.36261	0.0203279	0.94277
ENSDARG00000078247	1.32654	1.36546	0.0204134	0.94277
ENSDARG00000089009	1.32249	1.36516	0.02044	0.94277
ENSDARG00000093799	11.6947	1.37993	0.0204443	0.94277
ENSDARG00000034718	1.83349	1.42538	0.0205067	0.94277
ENSDARG00000067517	65.2563	0.770485	0.0205651	0.94277
ENSDARG00000088801	15.849	0.847111	0.0207683	0.94277
ENSDARG00000001870	14.8776	1.05829	0.0207712	0.94277
ENSDARG00000002353	1.26469	1.36115	0.0208112	0.94277
ENSDARG00000093768	2.47417	1.38674	0.0209022	0.94277
ENSDARG00000008383	186.161	0.380638	0.0210778	0.94277
ENSDARG00000015722	150.118	0.75328	0.0211199	0.94277
ENSDARG00000076182	4.7134	1.42425	0.0211877	0.94277
ENSDARG00000058476	1.48754	1.40753	0.0212031	0.94277
ENSDARG00000061242	10.7029	1.34702	0.0212854	0.94277
ENSDARG00000012506	28.6722	0.856067	0.0213048	0.94277
ENSDARG00000100729	159.832	0.765564	0.0213325	0.94277
ENSDARG00000001993	6.97587	1.36253	0.021341	0.94277
ENSDARG00000045704	11.6583	1.3806	0.021439	0.94277
ENSDARG00000042940	3.12039	1.38567	0.0214486	0.94277
ENSDARG00000099678	6.22834	-1.25538	0.0215305	0.94277	LOC571582
ENSDARG00000059227	12.7962	1.18319	0.0216585	0.94277
ENSDARG00000023323	92.9574	1.0274	0.0217486	0.94277
ENSDARG00000010767	8.54097	1.20529	0.0217888	0.94277
ENSDARG00000068582	269.647	-0.454536	0.0218407	0.94277	rnf44
ENSDARG00000076230	1.56177	1.39715	0.0218763	0.94277
ENSDARG00000014496	2.74353	1.41807	0.0218961	0.94277
ENSDARG00000078206	3.37459	1.37819	0.0218993	0.94277
ENSDARG00000001975	181.862	1.26132	0.0219048	0.94277
ENSDARG00000021443	29.8419	1.17351	0.0219787	0.94277
ENSDARG00000079681	45.9487	-1.12739	0.0221122	0.94277	LOC100332822
ENSDARG00000013921	14.6867	1.02363	0.0221499	0.94277
ENSDARG00000038025	30.1808	1.17877	0.0221932	0.94277
ENSDARG00000063300	60.5994	-0.438588	0.0224012	0.94277	-
ENSDARG00000074695	13.042	-0.801529	0.0224855	0.94277	mertka
ENSDARG00000029497	6.53644	1.395	0.0225541	0.94277
ENSDARG00000103924	4.52633	1.4001	0.0226794	0.94277
ENSDARG00000019353	36.1368	1.22492	0.0227049	0.94277
ENSDARG00000026499	1.19761	1.33703	0.0228365	0.94277
ENSDARG00000079605	123.94	-0.346044	0.0228424	0.94277	prmt5
ENSDARG00000052537	16.7713	1.09447	0.0228645	0.94277
ENSDARG00000089088	9.25435	-1.09081	0.0229201	0.94277	LOC566907
ENSDARG00000104955	13.2265	-0.804897	0.0230124	0.94277	-
ENSDARG00000076547	16.2189	1.10486	0.0230273	0.94277
ENSDARG00000069733	9.45731	0.98752	0.0230962	0.94277
ENSDARG00000087224	1.04787	1.33807	0.0231343	0.94277
ENSDARG00000039724	1.31172	1.39782	0.0231696	0.94277
ENSDARG00000102435	0.771521	1.34696	0.0232823	0.94277
ENSDARG00000024940	57.6442	-0.614275	0.0233847	0.94277	rnf144b
ENSDARG00000104693	26.7797	1.11923	0.0234235	0.94277
ENSDARG00000094739	4.32587	-1.35948	0.0234551	0.94277	-
ENSDARG00000056150	11.1985	1.16381	0.0234691	0.94277
ENSDARG00000090946	1.94289	1.36714	0.023507	0.94277
ENSDARG00000012625	83.3883	-0.38729	0.023672	0.94277	prkag2a
ENSDARG00000036057	128.661	-0.574028	0.0236861	0.94277	tradd
ENSDARG00000028676	13.8011	1.17224	0.0237019	0.94277
ENSDARG00000103057	47.0965	0.772591	0.0237709	0.94277
ENSDARG00000011594	58.0311	-0.465451	0.0239365	0.94277	smarcb1b
ENSDARG00000056725	97.6205	0.835399	0.02394	0.94277
ENSDARG00000053070	180.695	-0.416714	0.0240958	0.94277	gosr2
ENSDARG00000099871	5.88193	1.36772	0.0241024	0.94277
ENSDARG00000093936	3.06179	1.39283	0.0242453	0.94277
ENSDARG00000012071	2.96747	1.37947	0.0242724	0.94277
ENSDARG00000073711	2.52424	1.37177	0.0243013	0.94277
ENSDARG00000044373	7.05905	1.31743	0.0243913	0.94277
ENSDARG00000103370	8.91462	1.26662	0.024456	0.94277
ENSDARG00000029747	2.8805	1.39023	0.0244705	0.94277
ENSDARG00000010794	3.72781	1.36123	0.0244718	0.94277
ENSDARG00000038141	58.6841	0.930153	0.0244763	0.94277
ENSDARG00000061784	3.62347	1.36233	0.0245728	0.94277
ENSDARG00000022309	19.7436	1.02028	0.0246526	0.94277
ENSDARG00000037121	1.93273	1.37957	0.0246807	0.94277
ENSDARG00000058285	12.2405	1.38657	0.0247432	0.94277
ENSDARG00000090185	3.30741	1.36566	0.0249353	0.94277
ENSDARG00000093413	6.5426	1.29433	0.0250897	0.94277
ENSDARG00000088116	11.5391	1.28067	0.0251331	0.94277
ENSDARG00000095783	4.73586	1.26403	0.0251745	0.94277
ENSDARG00000057374	2.54288	1.37451	0.0251786	0.94277
ENSDARG00000060610	10.778	1.33249	0.0252773	0.94277
ENSDARG00000038123	10.6745	1.03923	0.0252904	0.94277
ENSDARG00000093628	4.74154	1.21787	0.0253631	0.94277
ENSDARG00000009978	53.7289	0.75856	0.0254664	0.94277
ENSDARG00000054610	11.8899	1.18835	0.0254741	0.94277
ENSDARG00000046030	149.514	-0.410687	0.0256958	0.94277	zgc:110339
ENSDARG00000099156	18.0421	0.891832	0.0257088	0.94277
ENSDARG00000013789	2.77648	1.37866	0.0257843	0.94277
ENSDARG00000058230	247.981	-0.389046	0.0258797	0.94277	rps6kb1b
ENSDARG00000076779	20.907	1.17529	0.0259621	0.94277
ENSDARG00000000229	20.5131	1.05521	0.0259838	0.94277
ENSDARG00000061579	74.0217	0.496599	0.0260485	0.94277
ENSDARG00000025348	41.774	1.24185	0.0261246	0.94277
ENSDARG00000055698	2.09703	1.37186	0.0261435	0.94277
ENSDARG00000101778	2.1083	1.3743	0.0262025	0.94277
ENSDARG00000007221	66.4998	0.527046	0.0262885	0.94277
ENSDARG00000062752	21.5325	0.947217	0.026342	0.94277
ENSDARG00000056394	0.753328	1.31167	0.0263516	0.94277
ENSDARG00000099518	14.1172	0.885812	0.0264421	0.94277
ENSDARG00000101270	50.4702	-0.563975	0.0264787	0.94277	klhl8
ENSDARG00000062448	1.7981	1.34274	0.026484	0.94277
ENSDARG00000074844	7.18884	1.20836	0.0264995	0.94277
ENSDARG00000002255	6.97014	-1.29263	0.0266854	0.94277	epb41l3a
ENSDARG00000017299	528.907	1.08493	0.0267109	0.94277
ENSDARG00000077295	3.86761	1.34337	0.0267254	0.94277
ENSDARG00000098670	121.997	-0.340902	0.0267551	0.94277	map4k4
ENSDARG00000045932	11.6462	1.0358	0.0268026	0.94277
ENSDARG00000021720	6.34982	1.36237	0.026813	0.94277
ENSDARG00000063255	1.21941	1.35622	0.0269475	0.94277
ENSDARG00000017446	6.66749	1.15039	0.0269615	0.94277
ENSDARG00000011175	67.5691	0.667646	0.0270871	0.94277
ENSDARG00000044975	65.8847	1.01602	0.0270985	0.94277
ENSDARG00000102997	59.3068	-0.49574	0.027194	0.94277	rrn3
ENSDARG00000100658	2.27113	1.36505	0.0271944	0.94277
ENSDARG00000079267	15.9752	1.10533	0.0271945	0.94277
ENSDARG00000069171	4.10197	1.35675	0.0272546	0.94277
ENSDARG00000015240	13.8548	1.11543	0.0272883	0.94277
ENSDARG00000055493	47.4589	0.698794	0.0273008	0.94277
ENSDARG00000022456	111.418	0.542721	0.0273521	0.94277
ENSDARG00000017880	12.2932	0.892582	0.0278148	0.94277
ENSDARG00000058160	4.61818	1.35356	0.0278778	0.94277
ENSDARG00000100968	12.4273	1.25846	0.0279822	0.94277
ENSDARG00000020001	4.02607	1.27543	0.0279962	0.94277
ENSDARG00000036588	28.9627	1.14256	0.0281371	0.94277
ENSDARG00000004262	5.89949	1.30413	0.0281433	0.94277
ENSDARG00000033071	2.26557	1.35238	0.0281653	0.94277
ENSDARG00000087185	61.5465	-0.93494	0.0282374	0.94277	-
ENSDARG00000074866	3.25499	1.35561	0.0282934	0.94277
ENSDARG00000013453	59.1356	0.988193	0.0283021	0.94277
ENSDARG00000014891	18.0209	0.998527	0.0284191	0.94277
ENSDARG00000103900	3.92458	1.27544	0.0285053	0.94277
ENSDARG00000096586	2.38334	1.35092	0.0285186	0.94277
ENSDARG00000086778	7.40108	1.0412	0.0285932	0.94277
ENSDARG00000032862	20.89	0.9771	0.0287255	0.94277
ENSDARG00000011259	2.02133	1.34366	0.0287333	0.94277
ENSDARG00000103785	13.9631	1.29585	0.0288036	0.94277
ENSDARG00000025046	3.404	1.34014	0.0288702	0.94277
ENSDARG00000086098	38.2621	-0.642436	0.0289309	0.94277	-
ENSDARG00000077901	15.4542	0.861015	0.0289987	0.94277
ENSDARG00000102199	14.9337	-0.788993	0.0290509	0.94277	sike1
ENSDARG00000087647	259.742	0.409244	0.0291951	0.94277
ENSDARG00000010008	6.4114	1.28058	0.0292201	0.94277
ENSDARG00000097011	91.312	1.27856	0.0292318	0.94277
ENSDARG00000079980	1.81959	1.25651	0.0292387	0.94277
ENSDARG00000104453	5.49074	-1.24208	0.0293325	0.94277	flt4
ENSDARG00000103358	2.91645	1.34808	0.0293547	0.94277
ENSDARG00000056018	1.89615	1.3445	0.0293864	0.94277
ENSDARG00000019541	8.32162	1.27201	0.0293928	0.94277
ENSDARG00000088584	1.16514	1.26352	0.0295343	0.94277
ENSDARG00000074533	185.32	-0.459599	0.0298694	0.94277	slc25a38b
ENSDARG00000059836	14.5063	1.1486	0.02998	0.94277
ENSDARG00000031548	4.44634	1.20753	0.0300705	0.94277
ENSDARG00000023152	40.693	-0.777947	0.0300838	0.94277	wdr73
ENSDARG00000069627	2.98549	1.33866	0.030104	0.94277
ENSDARG00000042637	20.0029	1.19012	0.0301281	0.94277
ENSDARG00000024933	62.6629	-0.439289	0.0302491	0.94277	spast
ENSDARG00000074298	37.5561	-0.723389	0.0302906	0.94277	znf1015
ENSDARG00000059177	50.2286	0.479503	0.0303057	0.94277
ENSDARG00000005560	181.114	-0.457229	0.0303161	0.94277	ywhah
ENSDARG00000009594	11.0802	1.13175	0.0303554	0.94277
ENSDARG00000076171	9.65897	1.2649	0.0304517	0.94277
ENSDARG00000012137	0.828666	1.26459	0.0304861	0.94277
ENSDARG00000059789	45.481	1.05041	0.0305044	0.94277
ENSDARG00000035533	2.08582	1.33816	0.0305386	0.94277
ENSDARG00000061203	1.64746	1.29791	0.0307543	0.94277
ENSDARG00000017853	12.4012	-0.848769	0.0307772	0.94277	prepl
ENSDARG00000015970	17.269	0.98231	0.0307988	0.94277
ENSDARG00000105112	7.06598	1.17915	0.0308339	0.94277
ENSDARG00000051754	66.3547	0.860098	0.0309225	0.94277
ENSDARG00000075245	38.2907	0.674904	0.0309802	0.94277
ENSDARG00000078109	96.7955	0.5034	0.030985	0.94277
ENSDARG00000093378	4.27621	1.33351	0.0311347	0.94277
ENSDARG00000019420	5.95587	1.13365	0.031143	0.94277
ENSDARG00000098334	183.451	-0.386631	0.0311656	0.94277	exosc3
ENSDARG00000002613	164.915	-0.299863	0.0311936	0.94277	rpa3
ENSDARG00000060847	64.6872	0.632641	0.0311939	0.94277
ENSDARG00000069415	3.35461	1.3293	0.0312149	0.94277
ENSDARG00000075919	21.989	-0.796842	0.0312598	0.94277	ccser1
ENSDARG00000094792	1.57147	1.30376	0.0312968	0.94277
ENSDARG00000036080	79.4992	0.941555	0.0314016	0.94277
ENSDARG00000037059	15.2558	1.22011	0.0314105	0.94277
ENSDARG00000009982	18.6593	1.15096	0.0314168	0.94277
ENSDARG00000104959	44.1408	0.455771	0.0314443	0.94277
ENSDARG00000068214	408.059	0.775976	0.0314503	0.94277
ENSDARG00000068732	9.73203	0.90738	0.0314755	0.94277
ENSDARG00000005704	1.81473	1.33038	0.0314899	0.94277
ENSDARG00000067976	28.6389	0.678882	0.031501	0.94277
ENSDARG00000037783	38.33	1.21306	0.0316431	0.94277
ENSDARG00000095245	5.58061	-1.17919	0.0316933	0.94277	si:ch211-157j23.5
ENSDARG00000093353	355.372	-1.05392	0.0318261	0.94277	si:ch211-263m18.4
ENSDARG00000058322	23.417	-1.087	0.0318567	0.94277	enc3
ENSDARG00000100823	42.7697	0.755424	0.0318951	0.94277
ENSDARG00000099843	9.37169	1.03934	0.0320105	0.94277
ENSDARG00000058996	30.359	-0.600493	0.0321362	0.94277	jam2a
ENSDARG00000093659	3.55412	1.32544	0.03218	0.94277
ENSDARG00000076768	10.4208	1.15302	0.0322794	0.94277
ENSDARG00000028396	32.501	1.07813	0.0323243	0.94277
ENSDARG00000057323	97.3021	1.1418	0.032361	0.94277
ENSDARG00000053990	302.508	0.642493	0.0324606	0.94277
ENSDARG00000102121	1.69723	1.32061	0.0325146	0.94277
ENSDARG00000038787	223.984	-0.522203	0.032709	0.94277	tmub1
ENSDARG00000074059	96.0979	-0.448423	0.0327276	0.94277	dlg5a
ENSDARG00000063466	69.8619	-0.564697	0.0327849	0.94277	isy1
ENSDARG00000098215	10.2477	1.01864	0.0327878	0.94277
ENSDARG00000031678	8.62344	1.20524	0.0328053	0.94277
ENSDARG00000067992	1.54626	1.29583	0.0328213	0.94277
ENSDARG00000055064	18.4931	1.10733	0.0328392	0.94277
ENSDARG00000088641	33.8593	1.23195	0.0328887	0.94277
ENSDARG00000039699	34.1181	0.889044	0.0330634	0.94277
ENSDARG00000053129	77.3743	-0.434692	0.0330868	0.94277	carhsp1
ENSDARG00000068006	3.36658	-1.27821	0.0331822	0.94277	gck
ENSDARG00000075752	3.96918	1.27062	0.0332594	0.94277
ENSDARG00000038956	11.3744	1.10718	0.0332664	0.94277
ENSDARG00000010601	17.3613	0.709211	0.0333169	0.94277
ENSDARG00000033182	7.68878	1.24757	0.0333859	0.94277
ENSDARG00000078604	128.453	-0.360005	0.0334037	0.94277	tbc1d10b
ENSDARG00000017624	79.9607	0.739231	0.0335229	0.94277
ENSDARG00000076870	31.8882	1.06888	0.0335331	0.94277
ENSDARG00000100791	4.10408	1.22002	0.0335702	0.94277
ENSDARG00000087012	16.5047	1.30472	0.0335849	0.94277
ENSDARG00000060184	8.20887	1.20461	0.0336097	0.94277
ENSDARG00000033949	12.3411	-0.855079	0.033659	0.94277	fbxo16
ENSDARG00000053462	1.49529	1.29419	0.0339471	0.94277
ENSDARG00000046090	1.88213	-1.30439	0.0340537	0.94277	dhrs11a
ENSDARG00000086746	43.3756	1.11633	0.0342208	0.94277
ENSDARG00000101367	1.50232	1.30881	0.034235	0.94277
ENSDARG00000041505	42.5626	0.934983	0.0342819	0.94277
ENSDARG00000008697	14.0475	1.27382	0.0345219	0.94277
ENSDARG00000063911	789.159	0.868954	0.0345451	0.94277
ENSDARG00000040674	86.3771	-0.630814	0.0345552	0.94277	ctdsp1
ENSDARG00000094210	27.0307	0.706927	0.0345744	0.94277
ENSDARG00000104320	0.899799	1.22409	0.0346654	0.94277
ENSDARG00000059131	52.2195	0.55006	0.0347573	0.94277
ENSDARG00000044719	9.90027	0.958179	0.0347949	0.94277
ENSDARG00000002701	2.94628	1.28574	0.0349949	0.94277
ENSDARG00000004527	85.2248	-0.426932	0.0350357	0.94277	pin4
ENSDARG00000055350	40.1666	0.786023	0.0351214	0.94277
ENSDARG00000011533	0.974641	1.29324	0.0351521	0.94277
ENSDARG00000059610	10.0145	1.12325	0.0352847	0.94277
ENSDARG00000052638	45.6496	-0.74831	0.0356037	0.94277	fam210b
ENSDARG00000062135	2.96386	1.28286	0.0358443	0.94277
ENSDARG00000059308	110.087	-0.616645	0.0358514	0.94277	golt1bb
ENSDARG00000052433	8.50845	1.18575	0.0358673	0.94277
ENSDARG00000055292	11.7453	0.777936	0.0359581	0.94277
ENSDARG00000036942	7.16998	1.19315	0.0359955	0.94277
ENSDARG00000076386	4.37412	1.22256	0.036	0.94277
ENSDARG00000086269	30.428	-0.676286	0.0360131	0.94277	ndst2a
ENSDARG00000070348	4.34516	1.27589	0.0360214	0.94277
ENSDARG00000101063	32.6384	-0.700673	0.0361027	0.94277	LOC561325
ENSDARG00000063895	498.694	0.767252	0.0361343	0.94277
ENSDARG00000074309	29.9475	-0.723245	0.036162	0.94277	LOC100150651
ENSDARG00000005163	66.2948	-0.607111	0.036163	0.94277	efr3a
ENSDARG00000078362	4.58399	1.26503	0.0361915	0.94277
ENSDARG00000037383	2.28552	1.29479	0.0362702	0.94277
ENSDARG00000015449	12.8828	1.11868	0.0362724	0.94277
ENSDARG00000069027	1.86447	1.2432	0.036273	0.94277
ENSDARG00000026035	32.1618	0.903324	0.0362742	0.94277
ENSDARG00000101060	44.8889	-0.878158	0.036284	0.94277	gcna
ENSDARG00000021945	269.717	0.288291	0.0363415	0.94277
ENSDARG00000103833	4.56041	1.2912	0.0365156	0.94277
ENSDARG00000025131	4.27162	1.27885	0.0367062	0.94277
ENSDARG00000103878	3.58419	1.29228	0.0367379	0.94277
ENSDARG00000018574	100.522	-0.396736	0.0367382	0.94277	sf3b4
ENSDARG00000098832	20.4441	0.951479	0.0368765	0.94277
ENSDARG00000006215	3.19242	1.29064	0.0369782	0.94277
ENSDARG00000042900	79.6544	-0.583199	0.0370366	0.94277	gtpbp1l
ENSDARG00000008450	0.957721	1.20102	0.0370494	0.94277
ENSDARG00000075288	0.822253	1.20669	0.0370777	0.94277
ENSDARG00000053656	52.7828	0.674068	0.0371335	0.94277
ENSDARG00000102512	39.8425	-0.495753	0.0372661	0.94277	kdm8
ENSDARG00000098353	0.936368	1.19754	0.0375229	0.94277
ENSDARG00000100635	2.8584	1.2783	0.0376194	0.94277
ENSDARG00000096447	28.829	-0.919738	0.0376409	0.94277	-
ENSDARG00000076189	21.1766	1.0644	0.0376721	0.94277
ENSDARG00000075560	64.3466	0.797831	0.03774	0.94277
ENSDARG00000055901	28.1386	0.965548	0.0378485	0.94277
ENSDARG00000040874	327.803	0.481679	0.0379636	0.94277
ENSDARG00000076361	1.37659	1.26043	0.0380074	0.94277
ENSDARG00000032206	2.85711	1.22947	0.038025	0.94277
ENSDARG00000071196	34.7444	0.922479	0.0381302	0.94277
ENSDARG00000102325	15.784	-0.807524	0.0382813	0.94277	ehmt2
ENSDARG00000037655	10.968	1.06017	0.0382956	0.94277
ENSDARG00000057151	30.0003	0.934417	0.0382959	0.94277
ENSDARG00000098801	4.23763	1.24296	0.0383172	0.94277
ENSDARG00000063191	10.3935	-1.07015	0.0385608	0.94277	extl2
ENSDARG00000007663	4.31565	1.26739	0.0385968	0.94277
ENSDARG00000093535	14.0263	1.06834	0.0386181	0.94277
ENSDARG00000056112	31.8573	0.563488	0.0386209	0.94277
ENSDARG00000102245	53.6306	-0.435032	0.0386541	0.94277	tk1
ENSDARG00000068507	17.2099	1.10183	0.0386992	0.94277
ENSDARG00000100577	16.7375	-0.80152	0.0387895	0.94277	-
ENSDARG00000018820	6.69704	1.24743	0.0388209	0.94277
ENSDARG00000038835	177.375	0.713921	0.0388319	0.94277
ENSDARG00000032469	7.87806	1.00114	0.03889	0.94277
ENSDARG00000090427	4.21208	-1.05448	0.0389235	0.94277	si:dkey-246i14.3
ENSDARG00000022183	2.67407	1.27565	0.039217	0.94277
ENSDARG00000099715	23.2477	-0.67003	0.0392192	0.94277	si:dkey-152b24.7
ENSDARG00000104034	164.378	-0.548327	0.0392304	0.94277	arid3b
ENSDARG00000063370	5.42397	1.26799	0.0392448	0.94277
ENSDARG00000052826	6.68005	1.03982	0.0392699	0.94277
ENSDARG00000004187	2.49461	1.22561	0.0393719	0.94277
ENSDARG00000008491	17.486	0.781494	0.0394192	0.94277
ENSDARG00000015072	2.62073	1.26455	0.0394235	0.94277
ENSDARG00000041040	47.5215	-0.544763	0.0395892	0.94277	piga
ENSDARG00000099203	4.85541	1.17021	0.0397098	0.94277
ENSDARG00000104295	7.76482	1.20448	0.0397502	0.94277
ENSDARG00000056111	3.34203	1.16905	0.0398508	0.94277
ENSDARG00000031796	3.5664	1.26632	0.0398999	0.94277
ENSDARG00000070830	11.1903	-0.875864	0.0399168	0.94277	zgc:136858
ENSDARG00000058462	3.14207	1.22898	0.0399452	0.94277
ENSDARG00000055226	17.3904	1.09578	0.0399601	0.94277
ENSDARG00000020574	25.3198	1.05806	0.0400984	0.94277
ENSDARG00000015793	5.9443	1.19913	0.040122	0.94277
ENSDARG00000033999	90.384	0.792761	0.0402732	0.94277
ENSDARG00000005586	77.1928	0.890932	0.0403462	0.94277
ENSDARG00000104576	8.43431	1.25926	0.0403946	0.94277
ENSDARG00000099652	122.427	0.669934	0.0404087	0.94277
ENSDARG00000099819	13.345	1.24014	0.0404125	0.94277
ENSDARG00000017821	5.41139	-1.03151	0.0405273	0.94277	gata5
ENSDARG00000034146	98.1103	0.578158	0.0406217	0.94277
ENSDARG00000042732	92.1828	0.401746	0.0408126	0.94277
ENSDARG00000011299	109.124	-0.420622	0.0408931	0.94277	blzf1
ENSDARG00000036834	12.337	1.12126	0.0409532	0.94277
ENSDARG00000097541	5.74249	-1.1034	0.041105	0.94277	-
ENSDARG00000076965	23.3548	0.725089	0.0411204	0.94277
ENSDARG00000073892	104.474	-0.410171	0.0411868	0.94277	-
ENSDARG00000060010	14.3052	1.091	0.0412614	0.94277
ENSDARG00000002794	2.85138	1.26266	0.0412652	0.94277
ENSDARG00000030537	165.553	0.586712	0.0413134	0.94277
ENSDARG00000024904	108.882	-0.506377	0.0413735	0.94277	stil
ENSDARG00000093877	1.98583	1.24147	0.0414887	0.94277
ENSDARG00000020114	3.03221	1.2562	0.041503	0.94277
ENSDARG00000091539	1.74128	1.25254	0.0415665	0.94277
ENSDARG00000043012	1.50576	-1.25948	0.0416081	0.94277	napgb
ENSDARG00000100535	179.102	1.18604	0.0417173	0.94277
ENSDARG00000021590	0.803109	1.16826	0.0420144	0.94277
ENSDARG00000087616	4.84931	1.24981	0.0420261	0.94277
ENSDARG00000057419	15.9578	-0.76306	0.0421377	0.94277	slc44a5b
ENSDARG00000014373	508.33	0.743762	0.0423339	0.94277
ENSDARG00000097634	1.17623	1.23301	0.0424626	0.94277
ENSDARG00000052371	19.1862	0.628995	0.0424918	0.94277
ENSDARG00000103893	77.477	0.936058	0.0425185	0.94277
ENSDARG00000020618	43.9789	-0.426631	0.042533	0.94277	gatd3
ENSDARG00000014536	91.5252	0.59323	0.0425499	0.94277
ENSDARG00000014499	228.968	-0.260476	0.0425631	0.94277	nutf2l
ENSDARG00000052721	54.4484	-0.544824	0.0425837	0.94277	prim2
ENSDARG00000068370	1.45611	1.2225	0.0426158	0.94277
ENSDARG00000099645	10.4795	0.913229	0.0426346	0.94277
ENSDARG00000076602	21.3805	-0.683949	0.0426366	0.94277	prss59
ENSDARG00000041729	4.68823	1.15366	0.0426612	0.94277
ENSDARG00000058839	4.84171	1.16863	0.0427347	0.94277
ENSDARG00000035810	8.24046	1.1417	0.0427485	0.94277
ENSDARG00000101877	115.74	0.32794	0.0428335	0.94277
ENSDARG00000054323	0.774682	1.16218	0.0429285	0.94277
ENSDARG00000005842	14.3135	1.07203	0.0430892	0.94277
ENSDARG00000101756	7.3701	-0.905214	0.0430978	0.94277	im:7141269
ENSDARG00000058100	5.18259	1.24771	0.0431729	0.94277
ENSDARG00000098680	53.0805	0.818532	0.0431962	0.94277
ENSDARG00000102004	7.42582	1.13401	0.0435669	0.94277
ENSDARG00000034717	6.62714	1.19373	0.0436083	0.94277
ENSDARG00000069589	5.83002	1.17697	0.0436763	0.94277
ENSDARG00000007396	8.50767	1.16262	0.0437567	0.94277
ENSDARG00000059279	11.7051	1.15436	0.0437811	0.94277
ENSDARG00000054753	1.11683	1.21945	0.0439437	0.94277
ENSDARG00000104815	1.98948	1.2459	0.0439866	0.94277
ENSDARG00000026453	291.181	-0.355527	0.0440778	0.94277	zgc:66474
ENSDARG00000008805	37.6809	-0.48879	0.0442062	0.94277	orc3
ENSDARG00000019371	2.34721	1.24416	0.0442297	0.94277
ENSDARG00000045874	44.6173	0.872164	0.0442499	0.94277
ENSDARG00000014169	1.31612	1.21412	0.044333	0.94277
ENSDARG00000075110	47.6754	0.598819	0.0444014	0.94277
ENSDARG00000014378	10.826	1.07577	0.0444207	0.94277
ENSDARG00000098662	0.734051	1.15239	0.0444402	0.94277
ENSDARG00000091869	67.4139	-0.63848	0.0445286	0.94277	zgc:162958; zgc:171727
ENSDARG00000009390	12.0152	1.01313	0.0446286	0.94277
ENSDARG00000079791	2.20469	1.17796	0.0446344	0.94277
ENSDARG00000022895	8.15059	1.09002	0.0446454	0.94277
ENSDARG00000075014	58.0074	0.472146	0.0447592	0.94277
ENSDARG00000055400	2.79959	1.15039	0.0447645	0.94277
ENSDARG00000099781	5.29475	1.23985	0.0449229	0.94277
ENSDARG00000069048	2.89247	1.23834	0.0449759	0.94277
ENSDARG00000056122	3.88475	1.22767	0.0450405	0.94277
ENSDARG00000095273	58.9474	0.91348	0.0451524	0.94277
ENSDARG00000069484	8.84085	0.968359	0.0451764	0.94277
ENSDARG00000077456	27.5054	0.978654	0.0451952	0.94277
ENSDARG00000068966	3.40724	1.21997	0.0452192	0.94277
ENSDARG00000070272	3.82774	1.05016	0.0453509	0.94277
ENSDARG00000036721	11.0578	0.959163	0.0453955	0.94277
ENSDARG00000075048	14.6558	0.750768	0.045657	0.94277
ENSDARG00000016364	5.3779	1.2238	0.0460131	0.94277
ENSDARG00000035420	15.9883	1.16237	0.0461202	0.94277
ENSDARG00000020000	4.16906	1.20275	0.0461572	0.94277
ENSDARG00000075008	58.9854	-0.570188	0.0461845	0.94277	pask
ENSDARG00000002582	3.20799	1.23331	0.0461985	0.94277
ENSDARG00000005481	17.0426	0.783763	0.0463129	0.94277
ENSDARG00000002127	122.809	-0.356636	0.0463192	0.94277	stam
ENSDARG00000078500	73.1168	-0.427942	0.0463417	0.94277	dap3
ENSDARG00000087260	12.4405	0.903774	0.0463433	0.94277
ENSDARG00000090447	77.0616	-0.441428	0.0465217	0.94277	mtbp
ENSDARG00000097217	24.6272	-0.830015	0.046559	0.94277	si:dkey-229e3.2
ENSDARG00000071618	2.1446	1.21219	0.0465695	0.94277
ENSDARG00000006747	8.73527	1.15551	0.0465763	0.94277
ENSDARG00000055705	35.8085	1.21101	0.0466276	0.94277
ENSDARG00000013705	7.55046	-1.00588	0.0466928	0.94277	ccm2
ENSDARG00000004745	73.7438	-0.61341	0.0467435	0.94277	lmbr1l
ENSDARG00000098856	9.72889	1.17389	0.0467852	0.94277
ENSDARG00000000588	18.156	-0.792363	0.0468495	0.94277	tamalin
ENSDARG00000019709	2.79796	1.10582	0.0468578	0.94277
ENSDARG00000101193	1.71575	1.21412	0.0468835	0.94277
ENSDARG00000056801	171.227	-0.332516	0.0469035	0.94277	sufu
ENSDARG00000063672	27.571	1.02956	0.0469045	0.94277
ENSDARG00000074540	43.7934	-0.611794	0.0469141	0.94277	gpr63
ENSDARG00000063917	659.976	0.702818	0.0470558	0.94277
ENSDARG00000068290	0.828444	-1.14666	0.0470639	0.94277	si:dkey-286h2.3
ENSDARG00000077304	24.8136	-0.567055	0.0471959	0.94277	erg
ENSDARG00000013087	27.3312	1.01699	0.0471971	0.94277
ENSDARG00000059259	8.38314	1.10455	0.0472111	0.94277
ENSDARG00000070961	7.12744	1.10981	0.0473629	0.94277
ENSDARG00000058566	43.037	-0.610755	0.0474013	0.94277	wu:fi42h12
ENSDARG00000087887	6.03804	1.21547	0.0475434	0.94277
ENSDARG00000097620	0.906377	1.21147	0.0475435	0.94277
ENSDARG00000099371	25.395	0.877781	0.0479147	0.94277
ENSDARG00000103026	5.01362	1.19783	0.0479678	0.94277
ENSDARG00000037679	1.90212	1.1684	0.0480008	0.94277
ENSDARG00000063572	13.4384	0.812473	0.0480894	0.94277
ENSDARG00000077677	6.21461	-0.997412	0.0480898	0.94277	pdgfd
ENSDARG00000040930	17.1125	1.09592	0.0481942	0.94277
ENSDARG00000041502	9.22776	1.01645	0.0482657	0.94277
ENSDARG00000032885	1.35478	1.18662	0.0482663	0.94277
ENSDARG00000023963	39.0641	0.849191	0.0484341	0.94277
ENSDARG00000028148	4.02173	1.22114	0.0484416	0.94277
ENSDARG00000021193	8.98292	1.05609	0.0484657	0.94277
ENSDARG00000037892	69.7314	0.438597	0.0484736	0.94277
ENSDARG00000101777	2.3085	1.21303	0.0484771	0.94277
ENSDARG00000096631	43.3875	0.566982	0.0484833	0.94277
ENSDARG00000055835	1.62857	1.10506	0.0485758	0.94277
ENSDARG00000104054	2.19245	1.21727	0.0486302	0.94277
ENSDARG00000003841	21.67	0.753189	0.0486366	0.94277
ENSDARG00000079388	45.5855	0.815277	0.0486721	0.94277
ENSDARG00000062837	76.5931	-0.573125	0.0486962	0.94277	spata13
ENSDARG00000062008	9.50174	-0.904231	0.0487954	0.94277	hs2st1b
ENSDARG00000104814	1.78027	1.17854	0.0488692	0.94277
ENSDARG00000037960	1.45723	1.17037	0.0488704	0.94277
ENSDARG00000089767	13.7103	1.0507	0.0488735	0.94277
ENSDARG00000077297	41.9403	0.5095	0.0488848	0.94277
ENSDARG00000051975	17.6825	0.865807	0.0489524	0.94277
ENSDARG00000057853	433.314	0.535226	0.0489619	0.94277
ENSDARG00000091625	1.45318	1.16983	0.0489787	0.94277
ENSDARG00000101090	0.786752	1.11925	0.0489802	0.94277
ENSDARG00000103910	0.786752	1.11925	0.0489802	0.94277
ENSDARG00000077996	5.18462	1.21493	0.0489826	0.94277
ENSDARG00000087394	31.5399	-0.679938	0.0490095	0.94277	tshz3a
ENSDARG00000103245	2.84115	1.19597	0.0490429	0.94277
ENSDARG00000020197	264.993	0.713297	0.0490811	0.94277
ENSDARG00000038359	12.3415	1.18582	0.0491167	0.94277
ENSDARG00000054848	10.582	1.10181	0.0491903	0.94277
ENSDARG00000060323	32.3611	-0.726242	0.0492468	0.94277	exoc5
ENSDARG00000074686	143.956	0.54747	0.0492922	0.94277
ENSDARG00000076017	31.6289	-0.590471	0.0493121	0.94277	tmem69
ENSDARG00000061789	54.5527	0.58222	0.0494039	0.94277
ENSDARG00000094332	3.51772	1.19164	0.0494378	0.94277
ENSDARG00000075282	6.01333	1.20847	0.0494639	0.94277
ENSDARG00000032985	49.8328	-0.403305	0.0496507	0.94277	mrpl27
ENSDARG00000101933	5.22062	1.21274	0.0496591	0.94277
ENSDARG00000063075	4.66842	1.12331	0.0496628	0.94277
ENSDARG00000087697	40.8975	1.11209	0.0497047	0.94277
ENSDARG00000077236	2.06005	1.14281	0.0497252	0.94277
ENSDARG00000014244	154.231	0.44575	0.049889	0.94277
ENSDARG00000043130	43.3856	1.01188	0.0499062	0.94277
ENSDARG00000069113	8.92575	0.936736	0.0499069	0.94277
ENSDARG00000075666	17.1646	0.99606	0.0499213	0.94277
ENSDARG00000077385	0.939801	1.19483	0.0499256	0.94277
ENSDARG00000095328	3.84946	1.15494	0.0500128	0.94277
ENSDARG00000061691	25.6427	0.610261	0.0500246	0.94277
ENSDARG00000032584	9.45278	1.0703	0.0501385	0.94277
ENSDARG00000062854	6.99809	1.09008	0.0502344	0.94277
ENSDARG00000077425	6.14371	1.15302	0.0502473	0.94277
ENSDARG00000020079	63.172	-0.578748	0.0502879	0.94277	neil3
ENSDARG00000002607	2.37685	1.20427	0.0503249	0.94277
ENSDARG00000025576	99.7596	0.70622	0.0503277	0.94277
ENSDARG00000012513	83.8758	0.72717	0.0503715	0.94277
ENSDARG00000071306	2.07351	1.19611	0.0503777	0.94277
ENSDARG00000105074	5.33623	0.955025	0.0503853	0.94277
ENSDARG00000062349	5.0476	1.06239	0.0505017	0.94277
ENSDARG00000043359	384.082	-0.363917	0.050505	0.94277	rmnd5b
ENSDARG00000019902	2.70059	1.17771	0.0505482	0.94277
ENSDARG00000091419	43.1074	0.911793	0.0505623	0.94277
ENSDARG00000003877	49.8207	1.06543	0.0505902	0.94277
ENSDARG00000074519	1.57366	-1.2092	0.0506657	0.94277	-
ENSDARG00000063899	757.442	0.668666	0.0506755	0.94277
ENSDARG00000037245	62.2647	-0.482877	0.0508922	0.94277	trmo
ENSDARG00000093026	1.53093	1.0908	0.0509804	0.94277
ENSDARG00000026820	9.80735	1.12773	0.0509941	0.94277
ENSDARG00000057867	243.677	0.302126	0.051073	0.94277
ENSDARG00000076272	2.69123	1.20239	0.0511354	0.94277
ENSDARG00000101481	12.134	0.983051	0.0511719	0.94277
ENSDARG00000004672	68.6177	-0.493712	0.051275	0.94277	ptk2ab
ENSDARG00000078653	127.048	0.379187	0.0513121	0.94277
ENSDARG00000095512	6.09547	1.08389	0.051361	0.94277
ENSDARG00000009087	114.207	0.913148	0.0513929	0.94277
ENSDARG00000030687	3.68533	1.17897	0.0514485	0.94277
ENSDARG00000094854	0.724901	1.10399	0.0515998	0.94277
ENSDARG00000016454	21.6172	0.881731	0.0516397	0.94277
ENSDARG00000003061	17.9708	0.952618	0.0517493	0.94277
ENSDARG00000074362	9.83058	1.12435	0.0517504	0.94277
ENSDARG00000015536	31.6384	0.906723	0.0517786	0.94277
ENSDARG00000086579	34.9049	-0.585334	0.0517904	0.94277	-
ENSDARG00000037429	1.31942	1.20207	0.0518038	0.94277
ENSDARG00000021055	6.83091	1.08769	0.0518122	0.94277
ENSDARG00000011727	12.2848	1.03027	0.0519028	0.94277
ENSDARG00000061040	39.0323	0.592336	0.0521337	0.94277
ENSDARG00000036848	41.1938	0.973728	0.0522051	0.94277
ENSDARG00000013871	1.83779	1.20069	0.0522275	0.94277
ENSDARG00000006370	57.6073	0.551649	0.0522936	0.94277
ENSDARG00000061335	25.2047	0.992556	0.0523697	0.94277
ENSDARG00000052690	43.0111	0.860832	0.0524914	0.94277
ENSDARG00000037320	4.86069	-1.05492	0.0525315	0.94277	fam131c
ENSDARG00000052978	2.20785	1.13584	0.0525423	0.94277
ENSDARG00000057884	4.83076	1.06194	0.0526096	0.94277
ENSDARG00000042608	88.1295	-0.615492	0.0526254	0.94277	-
ENSDARG00000078741	3.11824	1.19759	0.0526839	0.94277
ENSDARG00000076923	23.9188	-0.753393	0.0526857	0.94277	kazna
ENSDARG00000026726	28.5168	0.834649	0.0527059	0.94277
ENSDARG00000077759	1.11846	1.0856	0.0527366	0.94277
ENSDARG00000104128	3.24198	1.05986	0.0527982	0.94277
ENSDARG00000036630	7.1178	1.19178	0.0528089	0.94277
ENSDARG00000004588	11.7083	0.915592	0.0530023	0.94277
ENSDARG00000092027	4.63203	1.06164	0.0530681	0.94277
ENSDARG00000036038	27.5342	-0.532589	0.0530812	0.94277	harbi1
ENSDARG00000006889	110.397	-0.392025	0.0531046	0.94277	mpped2a
ENSDARG00000105392	4.09144	1.19674	0.0531146	0.94277
ENSDARG00000074451	13.5097	0.832557	0.0531167	0.94277
ENSDARG00000098608	4.20335	1.19561	0.0531739	0.94277
ENSDARG00000071667	0.709446	1.09589	0.0532425	0.94277
ENSDARG00000061191	2.30353	1.1859	0.0533657	0.94277
ENSDARG00000060977	7.10272	1.18593	0.0534091	0.94277
ENSDARG00000074262	2.41203	1.18464	0.0534308	0.94277
ENSDARG00000001220	196.088	0.465375	0.0534464	0.94277
ENSDARG00000079369	3.69426	1.06189	0.0534763	0.94277
ENSDARG00000038574	3.27629	1.16441	0.0535345	0.94277
ENSDARG00000060445	27.8209	-0.745283	0.0536442	0.94277	elp6
ENSDARG00000100397	7.90502	1.14171	0.0536442	0.94277
ENSDARG00000068983	47.6629	-0.431414	0.0536999	0.94277	btbd9
ENSDARG00000027391	31.4408	1.07399	0.0537464	0.94277
ENSDARG00000015901	25.7337	0.744652	0.0538237	0.94277
ENSDARG00000009418	7.88823	1.08406	0.0538597	0.94277
ENSDARG00000004774	147.199	-0.244639	0.0539505	0.94277	wdr36
ENSDARG00000102448	0.541862	1.10025	0.053979	0.94277
ENSDARG00000008398	1.49873	1.13272	0.0540364	0.94277
ENSDARG00000087277	15.8105	0.869975	0.0540727	0.94277
ENSDARG00000000767	28.8413	0.941593	0.0541755	0.94277
ENSDARG00000075648	2.12522	1.17041	0.0542036	0.94277
ENSDARG00000060609	1.44754	1.14314	0.0542839	0.94277
ENSDARG00000070892	18.6804	0.881551	0.0544036	0.94277
ENSDARG00000069014	18.6768	0.989465	0.05442	0.94277
ENSDARG00000018853	182.079	0.31512	0.0544401	0.94277
ENSDARG00000099532	13.1802	1.01966	0.0544971	0.94277
ENSDARG00000069734	28.4654	1.18952	0.0545598	0.94277
ENSDARG00000062947	0.683095	1.08833	0.054628	0.94277
ENSDARG00000087476	0.683095	1.08833	0.054628	0.94277
ENSDARG00000090854	110.839	-0.680197	0.0547125	0.94277	lsm11
ENSDARG00000060496	16.7302	1.1812	0.0548042	0.94277
ENSDARG00000039399	39.3498	0.916659	0.0549001	0.94277
ENSDARG00000063258	5.85144	1.1167	0.0549472	0.94277
ENSDARG00000074902	6.44559	1.12449	0.0550859	0.94277
ENSDARG00000104208	4.24567	1.06289	0.0550987	0.94277
ENSDARG00000044375	4.64423	1.08889	0.0552174	0.94277
ENSDARG00000057435	11.4997	-0.793484	0.0552249	0.94277	amacr
ENSDARG00000009899	6.44899	1.10588	0.0552447	0.94277
ENSDARG00000058206	3.31695	1.12694	0.0553288	0.94277
ENSDARG00000040157	8.58931	1.01421	0.0553338	0.94277
ENSDARG00000077721	413.973	0.401831	0.055346	0.94277
ENSDARG00000021466	103.621	-0.325886	0.0553496	0.94277	ireb2
ENSDARG00000042469	16.237	0.697306	0.0554987	0.94277
ENSDARG00000032435	2.79853	1.17019	0.0556181	0.94277
ENSDARG00000004460	171.231	-0.515017	0.0556224	0.94277	desi2
ENSDARG00000071692	2.02992	1.18294	0.0556538	0.94277
ENSDARG00000092816	18.8645	-0.7426	0.0557733	0.94277	si:dkey-93n13.2
ENSDARG00000093448	47.2872	0.771705	0.0558414	0.94277
ENSDARG00000005368	7.22169	1.0051	0.05589	0.94277
ENSDARG00000101755	24.2969	0.972127	0.0559097	0.94277
ENSDARG00000071863	4.98474	0.951491	0.0559792	0.94277
ENSDARG00000062315	24.8844	1.01224	0.0560443	0.94277
ENSDARG00000098941	6.86908	-0.925202	0.0561592	0.94277	-
ENSDARG00000063190	11.9392	0.966591	0.0563801	0.94277
ENSDARG00000039392	119.521	0.715963	0.0564553	0.94277
ENSDARG00000103095	30.0553	0.876706	0.0565891	0.94277
ENSDARG00000042428	24.0951	0.912506	0.0566362	0.94277
ENSDARG00000045360	90.5941	0.631143	0.0566517	0.94277
ENSDARG00000060410	1.84142	1.17699	0.056669	0.94277
ENSDARG00000035282	182.43	-0.544774	0.0567162	0.94277	emc6
ENSDARG00000086996	8.35724	1.08245	0.0569991	0.94277
ENSDARG00000078212	61.3376	-0.769752	0.0570238	0.94277	-
ENSDARG00000102730	3.21834	1.11386	0.0570716	0.94277
ENSDARG00000103362	8.03666	0.775294	0.0572105	0.94277
ENSDARG00000057093	131.669	0.305079	0.0572314	0.94277
ENSDARG00000010146	4.58429	1.1766	0.0572355	0.94277
ENSDARG00000052855	2.86574	1.14519	0.057525	0.94277
ENSDARG00000025436	21.2426	0.580278	0.0575296	0.94277
ENSDARG00000033539	73.3422	-0.392736	0.0578187	0.94277	paics
ENSDARG00000105638	1.23476	1.12443	0.0579112	0.94277
ENSDARG00000010482	1.29407	1.05217	0.0579761	0.94277
ENSDARG00000044852	97.3743	0.647707	0.058029	0.94277
ENSDARG00000022218	6.54587	1.08384	0.0580435	0.94277
ENSDARG00000093198	7.03671	1.14262	0.0580719	0.94277
ENSDARG00000027381	1.69949	1.15339	0.0581435	0.94277
ENSDARG00000091377	1.01272	1.05529	0.0582393	0.94277
ENSDARG00000004427	74.3098	0.908886	0.0582608	0.94277
ENSDARG00000052419	939.77	0.380872	0.0583017	0.94277
ENSDARG00000026895	3.76706	1.01258	0.0583105	0.94277
ENSDARG00000101562	41.8063	0.562236	0.0583137	0.94277
ENSDARG00000074910	12.2512	0.969114	0.0585082	0.94277
ENSDARG00000031108	97.376	0.354875	0.0586021	0.94277
ENSDARG00000105391	2.12873	1.15653	0.0586389	0.94277
ENSDARG00000020924	7.38013	0.948004	0.0586647	0.94277
ENSDARG00000025974	8.49596	0.971736	0.0586723	0.94277
ENSDARG00000098153	2.87062	1.16089	0.0588014	0.94277
ENSDARG00000100139	1.24952	1.04756	0.0588955	0.94277
ENSDARG00000027016	68.8102	-0.429208	0.0590212	0.94277	gbf1
ENSDARG00000056339	55.4308	0.521292	0.0590578	0.94277
ENSDARG00000009194	9.93956	0.98272	0.0591011	0.94277
ENSDARG00000097470	1.63814	1.16735	0.059103	0.94277
ENSDARG00000090830	27.2491	-0.639035	0.0591913	0.94277	tmem132e
ENSDARG00000105562	1.00188	1.15445	0.0592958	0.94277
ENSDARG00000028943	17.1658	0.736038	0.0593007	0.94277
ENSDARG00000075549	12.3721	0.896516	0.0593756	0.94277
ENSDARG00000007711	31.3632	-0.551313	0.059487	0.94277	rab3il1
ENSDARG00000099943	3.04177	1.16449	0.0596283	0.94277
ENSDARG00000076144	4.08244	1.06415	0.059664	0.94277
ENSDARG00000079949	468.538	0.383534	0.0596879	0.94277
ENSDARG00000020231	1.54409	1.15401	0.059691	0.94277
ENSDARG00000006125	138.105	-0.286549	0.0597844	0.94277	csnk1db
ENSDARG00000074985	139.466	-0.251584	0.0597998	0.94277	aurkaip1
ENSDARG00000015989	29.6429	-0.528009	0.0598299	0.94277	zdhhc16b
ENSDARG00000068192	43.542	-0.678684	0.0599343	0.94277	taf4a
ENSDARG00000068995	194.848	0.881029	0.0599392	0.94277
ENSDARG00000095301	2.69309	1.14627	0.0600667	0.94277
ENSDARG00000028379	111.842	-0.399443	0.0600905	0.94277	trub2
ENSDARG00000032553	9.26297	0.963752	0.0601055	0.94277
ENSDARG00000045289	22.49	-0.917744	0.0601535	0.94277	gpr137c
ENSDARG00000087110	26.2219	0.946658	0.0602088	0.94277
ENSDARG00000103484	54.3201	-0.57513	0.060245	0.94277	pkdc
ENSDARG00000105045	10.3086	-0.791128	0.0602599	0.94277	bmpr1ab
ENSDARG00000019367	5.54012	1.12109	0.0603101	0.94277
ENSDARG00000037932	1.34181	1.11431	0.0603968	0.94277
ENSDARG00000087299	31.3488	0.723215	0.0604154	0.94277
ENSDARG00000027249	344.182	0.76242	0.060463	0.94277
ENSDARG00000002026	2.78823	1.16148	0.0604989	0.94277
ENSDARG00000036074	9.15841	1.00376	0.0605051	0.94277
ENSDARG00000089221	3.668	1.14911	0.0605521	0.94277
ENSDARG00000012002	73.3382	-0.650737	0.0605873	0.94277	slc38a7
ENSDARG00000057403	4.45513	1.0649	0.0606134	0.94277
ENSDARG00000090454	95.9929	0.587345	0.0606372	0.94277
ENSDARG00000059690	3.29904	1.15883	0.0606471	0.94277
ENSDARG00000009387	7.12946	-0.928814	0.0606879	0.94277	robo4
ENSDARG00000079632	19.3827	1.0626	0.0607907	0.94277
ENSDARG00000052673	204.993	0.554293	0.0608422	0.94277
ENSDARG00000103264	2.35114	1.15983	0.0608454	0.94277
ENSDARG00000035963	17.0073	0.948456	0.0609105	0.94277
ENSDARG00000097596	4.86383	1.14808	0.0609201	0.94277
ENSDARG00000104631	3.02412	1.08326	0.0609583	0.94277
ENSDARG00000077943	40.4915	-0.659002	0.0609864	0.94277	ints5
ENSDARG00000029406	48.875	-0.602397	0.0610352	0.94277	h2ax
ENSDARG00000104732	13.1985	-0.925713	0.0611012	0.94277	mlycd
ENSDARG00000030514	7.31279	1.05391	0.0613369	0.94277
ENSDARG00000021200	1.22699	1.03454	0.061374	0.94277
ENSDARG00000069252	3.08544	1.15492	0.0614732	0.94277
ENSDARG00000071010	2.47771	1.15517	0.0615322	0.94277
ENSDARG00000062000	5.84489	1.00387	0.0615509	0.94277
ENSDARG00000099839	0.95721	1.12778	0.0616044	0.94277
ENSDARG00000103840	10.8843	1.0698	0.0616059	0.94277
ENSDARG00000015445	1.22062	1.11615	0.0617226	0.94277
ENSDARG00000043105	46.7031	-0.670423	0.0618482	0.94277	qtrt1
ENSDARG00000077605	6.74499	-0.801885	0.0619457	0.94277	frrs1b
ENSDARG00000021985	100.03	-0.343259	0.0619542	0.94277	ercc2
ENSDARG00000018809	23.1685	0.84628	0.0619736	0.94277
ENSDARG00000014287	5.72896	0.985421	0.0620919	0.94277
ENSDARG00000082716	4.45395	1.03202	0.0621026	0.94277
ENSDARG00000068289	91.105	0.644114	0.0621549	0.94277
ENSDARG00000013252	1.18833	1.02997	0.0623111	0.94277
ENSDARG00000098108	2.16139	1.15049	0.0623318	0.94277
ENSDARG00000095192	2.21806	1.1421	0.062372	0.94277
ENSDARG00000010300	76.9534	0.71987	0.0624801	0.94277
ENSDARG00000024443	46.5723	0.686815	0.0625243	0.94277
ENSDARG00000005185	10.0899	0.877189	0.0626441	0.94277
ENSDARG00000035837	10.1219	-0.736979	0.062719	0.94277	mosmob
ENSDARG00000094133	3.52222	1.14891	0.0627383	0.94277
ENSDARG00000094451	14.5384	1.0134	0.0627961	0.94277
ENSDARG00000103394	7.711	1.11192	0.0628766	0.94277
ENSDARG00000036051	3.23134	1.10928	0.0629564	0.94277
ENSDARG00000088927	2.91429	1.10375	0.0629698	0.94277
ENSDARG00000068257	2.86799	1.15003	0.0630569	0.94277
ENSDARG00000016477	14.4858	0.908394	0.0631138	0.94277
ENSDARG00000041644	19.5792	0.839931	0.0631958	0.94277
ENSDARG00000052641	111.156	0.689543	0.063205	0.94277
ENSDARG00000089983	1.57941	1.13991	0.0632286	0.94277
ENSDARG00000037033	1.03478	1.12037	0.0632396	0.94277
ENSDARG00000105691	1.56207	1.08881	0.0632692	0.94277
ENSDARG00000044605	1.15216	1.11435	0.0633608	0.94277
ENSDARG00000030478	8.77025	-0.961324	0.0634827	0.94277	zgc:66484
ENSDARG00000045129	46.0763	-0.746592	0.063562	0.94277	fkbp10b
ENSDARG00000055045	0.619168	1.03889	0.0635686	0.94277
ENSDARG00000075271	0.619168	1.03889	0.0635686	0.94277
ENSDARG00000011613	119.712	0.506462	0.0635862	0.94277
ENSDARG00000056978	51.6623	0.927682	0.063591	0.94277
ENSDARG00000003165	2.41976	1.08803	0.0636579	0.94277
ENSDARG00000089463	3.59766	1.12683	0.0638063	0.94277
ENSDARG00000095362	1.10472	1.02305	0.0639855	0.94277
ENSDARG00000075405	12.8407	0.821718	0.0640336	0.94277
ENSDARG00000099026	7.46573	0.884418	0.0640613	0.94277
ENSDARG00000016280	231.32	0.380579	0.0640768	0.94277
ENSDARG00000054645	2.67187	1.10963	0.0641478	0.94277
ENSDARG00000095350	2.49791	-1.11228	0.0643997	0.94277	-
ENSDARG00000069735	6.95461	1.11747	0.064615	0.94277
ENSDARG00000095579	41.3922	0.400414	0.0646734	0.94277
ENSDARG00000054539	40.7136	-0.496941	0.0646748	0.94277	lrp10
ENSDARG00000076484	5.29367	1.08781	0.0647912	0.94277
ENSDARG00000020581	4.77788	0.963407	0.0648135	0.94277
ENSDARG00000004270	467.555	-0.223212	0.064847	0.94277	atl3
ENSDARG00000025605	52.9912	-0.383309	0.0648819	0.94277	nvl
ENSDARG00000063230	11.7102	1.00253	0.0649062	0.94277
ENSDARG00000055635	120.227	-0.469678	0.0649237	0.94277	crk
ENSDARG00000059231	5.56083	1.07304	0.0649289	0.94277
ENSDARG00000104213	1.17482	1.01657	0.0649707	0.94277
ENSDARG00000068593	96.6505	-0.65499	0.0650495	0.94277	-
ENSDARG00000011545	14.3179	0.751397	0.065427	0.94277
ENSDARG00000070046	181.449	-0.362534	0.0654423	0.94277	eny2
ENSDARG00000020086	1.91501	1.1396	0.0654766	0.94277
ENSDARG00000087804	3.3633	1.10007	0.0655029	0.94277
ENSDARG00000014854	1.69743	1.13511	0.0655397	0.94277
ENSDARG00000018149	98.6557	1.01586	0.0658141	0.94277
ENSDARG00000104077	7.58168	1.01248	0.0658418	0.94277
ENSDARG00000094965	20.8203	1.04161	0.0658638	0.94277
ENSDARG00000097948	11.5533	-0.79709	0.0658698	0.94277	-
ENSDARG00000057672	158.608	-0.550166	0.0658904	0.94277	plpp5
ENSDARG00000004753	13.1476	0.852346	0.0659277	0.94277
ENSDARG00000033144	8.78158	1.04162	0.0659364	0.94277
ENSDARG00000028173	35.099	1.04509	0.0659918	0.94277
ENSDARG00000039322	4.83995	1.06149	0.0660048	0.94277
ENSDARG00000018178	7.73525	1.0628	0.0660259	0.94277
ENSDARG00000009783	118.516	-0.411625	0.0661168	0.94277	slc49a4
ENSDARG00000007370	9.75571	0.989418	0.0661239	0.94277
ENSDARG00000055100	5.08089	1.13645	0.0662109	0.94277
ENSDARG00000091116	1.12126	1.00974	0.0664448	0.94277
ENSDARG00000016132	22.6723	0.864813	0.0665172	0.94277
ENSDARG00000002197	130.362	-0.413909	0.0665433	0.94277	pygl
ENSDARG00000006621	32.47	0.624065	0.0665671	0.94277
ENSDARG00000008278	114.033	0.441631	0.0665897	0.94277
ENSDARG00000025420	3.29825	-1.00463	0.0666443	0.94277	fzd5
ENSDARG00000012896	6.42996	1.05818	0.066784	0.94277
ENSDARG00000067990	49.748	0.753374	0.0667933	0.94277
ENSDARG00000028163	21.8217	1.13295	0.0667965	0.94277
ENSDARG00000015552	225.801	0.275449	0.0668114	0.94277
ENSDARG00000070981	125.868	0.538201	0.0668207	0.94277
ENSDARG00000078924	29.7849	0.524052	0.0668213	0.94277
ENSDARG00000089572	43.7225	0.563013	0.0668234	0.94277
ENSDARG00000090615	5.12847	1.11787	0.0669074	0.94277
ENSDARG00000101079	4.42127	1.13238	0.0669504	0.94277
ENSDARG00000023759	5.6002	1.1334	0.0670045	0.94277
ENSDARG00000089050	6.04617	1.08538	0.067079	0.94277
ENSDARG00000099694	11.1814	0.925921	0.0671013	0.94277
ENSDARG00000101164	1.09292	1.09157	0.0671302	0.94277
ENSDARG00000036335	63.6246	-0.423967	0.0671393	0.94277	c1galt1c1
ENSDARG00000074136	13.3826	1.12887	0.0671393	0.94277
ENSDARG00000070357	0.573673	1.0218	0.0671486	0.94277
ENSDARG00000087292	0.573673	1.0218	0.0671486	0.94277
ENSDARG00000070721	45.9492	0.670959	0.0671505	0.94277
ENSDARG00000074742	2.52683	1.11631	0.0671567	0.94277
ENSDARG00000031956	36.1902	-0.655481	0.0672478	0.94277	tmem63a
ENSDARG00000054540	69.2069	-0.60351	0.0672502	0.94277	imp4
ENSDARG00000024277	25.9728	-0.53964	0.0673872	0.94277	pigm
ENSDARG00000058488	1.60812	1.13091	0.0674434	0.94277
ENSDARG00000034001	63.4915	-0.409997	0.0674804	0.94277	tango6
ENSDARG00000015495	15.6577	0.791528	0.067494	0.94277
ENSDARG00000011459	11.5501	0.85795	0.0675102	0.94277
ENSDARG00000056244	4.95465	0.995622	0.0676074	0.94277
ENSDARG00000006219	302.207	0.313918	0.067629	0.94277
ENSDARG00000078725	7.48869	1.04856	0.0676305	0.94277
ENSDARG00000024967	19.7505	-0.581982	0.0676607	0.94277	fancg
ENSDARG00000039373	5.93077	1.04362	0.0677149	0.94277
ENSDARG00000091727	1.14649	1.12869	0.0677606	0.94277
ENSDARG00000070047	6.18436	1.12385	0.0677734	0.94277
ENSDARG00000087779	262.556	-0.339406	0.0678534	0.94277	pum3
ENSDARG00000104120	1.18052	1.08036	0.0678811	0.94277
ENSDARG00000040452	84.2947	-0.405195	0.0678943	0.94277	atosa
ENSDARG00000060716	7.56592	0.988933	0.0679025	0.94277
ENSDARG00000080633	2.37981	-1.12901	0.0679205	0.94277	-
ENSDARG00000052045	4.6186	1.02264	0.0679427	0.94277
ENSDARG00000060070	10.7632	1.07984	0.068007	0.94277
ENSDARG00000074023	6.78579	0.97803	0.0681617	0.94277
ENSDARG00000099690	4.62233	1.06204	0.0682084	0.94277
ENSDARG00000031495	354.025	0.339701	0.0682727	0.94277
ENSDARG00000042824	34.6762	0.8891	0.0683578	0.94277
ENSDARG00000073874	1.69256	1.12655	0.0684132	0.94277
ENSDARG00000024789	0.947196	1.00347	0.0684202	0.94277
ENSDARG00000016623	16.4485	0.807661	0.0684362	0.94277
ENSDARG00000033916	63.0802	-0.445779	0.0685848	0.94277	si:ch211-243j20.2
ENSDARG00000090778	39.3769	0.925168	0.0686239	0.94277
ENSDARG00000057241	12.1485	-0.866358	0.0686408	0.94277	tnfsf10
ENSDARG00000099411	12.0076	-0.959827	0.0686485	0.94277	zgc:158343
ENSDARG00000079043	13.3355	1.10706	0.0687627	0.94277
ENSDARG00000100621	2.56605	1.12171	0.0690383	0.94277
ENSDARG00000092112	179.952	-0.254758	0.0690883	0.94277	tomm40
ENSDARG00000091236	2.09256	1.11266	0.0691015	0.94277
ENSDARG00000101089	14.0671	-0.754614	0.0693215	0.94277	gart
ENSDARG00000097621	4.54326	0.965898	0.069365	0.94277
ENSDARG00000070346	2.54295	1.09834	0.0694254	0.94277
ENSDARG00000059965	21.0308	0.84953	0.0694542	0.94277
ENSDARG00000009549	150.712	0.443024	0.0695618	0.94277
ENSDARG00000006038	76.304	-0.399812	0.069663	0.94277	aebp2
ENSDARG00000018393	15.5479	0.938771	0.0697999	0.94277
ENSDARG00000091801	18.9099	0.960941	0.0698261	0.94277
ENSDARG00000057568	21.0462	0.852528	0.0698346	0.94277
ENSDARG00000104298	2.19435	1.10163	0.06984	0.94277
ENSDARG00000030530	3.6642	1.11677	0.0698859	0.94277
ENSDARG00000098787	4.29985	1.08805	0.0699187	0.94277
ENSDARG00000005828	43.6729	0.765748	0.0699449	0.94277
ENSDARG00000101441	86.5741	-0.518887	0.069972	0.94277	lima1a
ENSDARG00000078966	65.3682	-0.432586	0.0700118	0.94277	rbm15b
ENSDARG00000092696	6.2074	1.07734	0.0700392	0.94277
ENSDARG00000052894	10.8361	-0.822205	0.0700503	0.94277	znf532
ENSDARG00000012801	6.7601	1.09271	0.0701672	0.94277
ENSDARG00000016513	61.8635	0.562874	0.0702741	0.94277
ENSDARG00000059886	19.6335	-0.57138	0.0702933	0.94277	fam222ba
ENSDARG00000062485	47.1676	-0.445984	0.0703198	0.94277	dock11
ENSDARG00000098686	1.86791	1.09481	0.070348	0.94277
ENSDARG00000036776	6.19046	1.07179	0.0704116	0.94277
ENSDARG00000040445	60.4556	0.452939	0.0704549	0.94277
ENSDARG00000105689	3.76015	0.997518	0.0704552	0.94277
ENSDARG00000063921	234.556	0.579881	0.0705725	0.94277
ENSDARG00000075567	5.50441	1.08288	0.0705857	0.94277
ENSDARG00000034173	3.96271	1.11132	0.0707408	0.94277
ENSDARG00000053232	10.1701	0.87178	0.0707969	0.94277
ENSDARG00000062601	52.7704	0.797712	0.0708317	0.94277
ENSDARG00000038069	18.1733	-0.91312	0.0710053	0.94277	mgat3a
ENSDARG00000045606	12.9775	0.756232	0.07102	0.94277
ENSDARG00000056695	92.9781	-0.384252	0.0710624	0.94277	phc2a
ENSDARG00000005359	62.7311	0.48809	0.0711395	0.94277
ENSDARG00000079012	17.277	0.859831	0.0714039	0.94277
ENSDARG00000098477	4.88559	1.11552	0.0714297	0.94277
ENSDARG00000010244	218.264	0.577468	0.0715243	0.94277
ENSDARG00000022614	59.2887	0.762948	0.0715667	0.94277
ENSDARG00000063649	18.8212	0.655503	0.0715948	0.94277
ENSDARG00000089467	5.79125	0.939056	0.071627	0.94277
ENSDARG00000086215	7.0324	0.943411	0.0716293	0.94277
ENSDARG00000062376	1.7525	1.11331	0.0717456	0.94277
ENSDARG00000059498	6.36334	1.10777	0.0717825	0.94277
ENSDARG00000103578	126.052	0.695844	0.0718964	0.94277
ENSDARG00000025335	2.57134	1.06536	0.0718964	0.94277
ENSDARG00000069093	11.3084	0.948166	0.0719385	0.94277
ENSDARG00000075887	10.5952	-0.717221	0.0719479	0.94277	herc3
ENSDARG00000079000	34.1321	0.73362	0.0719684	0.94277
ENSDARG00000030449	1.59774	1.10485	0.0719897	0.94277
ENSDARG00000102051	10.4255	1.05535	0.0719984	0.94277
ENSDARG00000104793	8.41894	-0.806018	0.0722222	0.94277	dgke
ENSDARG00000034588	6.20359	1.01881	0.0722457	0.94277
ENSDARG00000091215	17.715	-0.960252	0.072257	0.94277	rpz2
ENSDARG00000071026	2.98033	1.09767	0.0722913	0.94277
ENSDARG00000102558	9.18649	0.777997	0.0723037	0.94277
ENSDARG00000062177	9.42739	0.81382	0.0723075	0.94277
ENSDARG00000092722	2.18364	1.11023	0.0723279	0.94277
ENSDARG00000097589	6.61794	0.970518	0.0723369	0.94277
ENSDARG00000074652	5.653	1.02363	0.0724607	0.94277
ENSDARG00000025397	132.021	0.555672	0.0724874	0.94277
ENSDARG00000102447	1.8216	1.10926	0.0724948	0.94277
ENSDARG00000098171	1.15202	1.05112	0.0727307	0.94277
ENSDARG00000001754	104.462	0.40419	0.0727579	0.94277
ENSDARG00000089795	4.76217	0.980091	0.0728213	0.94277
ENSDARG00000062756	2.37583	1.10798	0.0728684	0.94277
ENSDARG00000025866	3.83525	1.06292	0.0729051	0.94277
ENSDARG00000089781	21.7513	-0.601891	0.0729975	0.94277	ciz1a
ENSDARG00000044203	51.2001	-0.52256	0.0731011	0.94277	sumf1
ENSDARG00000045130	89.4187	-0.545035	0.0731477	0.94277	klhl11
ENSDARG00000075253	8.95186	0.968539	0.073278	0.94277
ENSDARG00000043795	318.029	0.339035	0.0733659	0.94277
ENSDARG00000012388	3.42571	1.10337	0.0733744	0.94277
ENSDARG00000024047	2.15562	1.08589	0.0733798	0.94277
ENSDARG00000077052	167.914	0.288098	0.0733874	0.94277
ENSDARG00000067507	1.70611	1.10015	0.073586	0.94277
ENSDARG00000038024	25.841	0.844264	0.0736442	0.94277
ENSDARG00000026784	62.7432	0.854606	0.073784	0.94277
ENSDARG00000051730	1.5475	1.03063	0.0738788	0.94277
ENSDARG00000021113	143.51	0.742353	0.0739087	0.94277
ENSDARG00000078560	5.27707	1.1047	0.0740605	0.94277
ENSDARG00000030591	62.326	-0.518669	0.074148	0.94277	lrrc42
ENSDARG00000055523	0.97056	0.975447	0.0741632	0.94277
ENSDARG00000058329	0.603713	0.987704	0.074183	0.94277
ENSDARG00000044532	10.2186	1.03147	0.0743529	0.94277
ENSDARG00000021346	65.99	0.696773	0.0744784	0.94277
ENSDARG00000026979	1.3955	1.05775	0.0745028	0.94277
ENSDARG00000015065	31.5675	0.840285	0.0745197	0.94277
ENSDARG00000102506	45.2029	0.945341	0.0745517	0.94277
ENSDARG00000028663	2.8954	1.04667	0.0745526	0.94277
ENSDARG00000070480	2.95977	1.06855	0.0745877	0.94277
ENSDARG00000071669	63.1447	-0.516323	0.0745892	0.94277	smyd5
ENSDARG00000037068	17.0656	0.687909	0.0747234	0.94277
ENSDARG00000038011	0.881115	1.08108	0.0747669	0.94277
ENSDARG00000032571	4.01945	1.08668	0.0749617	0.94277
ENSDARG00000078066	1.68874	1.09502	0.0749838	0.94277
ENSDARG00000104641	50.454	-0.514684	0.0750246	0.94277	si:ch211-261d7.6
ENSDARG00000100889	3.02466	-1.00296	0.0750548	0.94277	galnt18a
ENSDARG00000053159	2.74815	1.0418	0.0750568	0.94277
ENSDARG00000035858	42.1974	0.845105	0.0751753	0.94277
ENSDARG00000017220	80.9879	0.332716	0.0752015	0.94277
ENSDARG00000078734	2.64276	1.09991	0.0752711	0.94277
ENSDARG00000009401	5.45	0.938686	0.0753816	0.94277
ENSDARG00000101606	10.1349	1.00813	0.0754587	0.94277
ENSDARG00000042172	1.32979	1.08959	0.0754885	0.94277
ENSDARG00000016085	43.5955	0.881412	0.0754985	0.94277
ENSDARG00000009753	187.83	0.35943	0.0755358	0.94277
ENSDARG00000014943	275.885	-0.318531	0.0755989	0.94277	kif23
ENSDARG00000026908	200.483	-0.336149	0.075755	0.94277	tmed2
ENSDARG00000034344	5.9724	1.09694	0.0757731	0.94277
ENSDARG00000056138	196.098	0.527547	0.0757768	0.94277
ENSDARG00000076317	61.9338	-0.61727	0.075853	0.94277	plod3
ENSDARG00000079647	0.582359	0.980392	0.0758639	0.94277
ENSDARG00000104057	0.582359	0.980392	0.0758639	0.94277
ENSDARG00000075340	14.5061	0.934818	0.0759268	0.94277
ENSDARG00000016038	39.7213	-0.538697	0.0759472	0.94277	hacd3
ENSDARG00000019529	152.59	0.595657	0.0759517	0.94277
ENSDARG00000061301	18.4508	0.985848	0.0759664	0.94277
ENSDARG00000030116	22.052	0.830796	0.0760654	0.94277
ENSDARG00000098041	1.91901	1.09673	0.0760902	0.94277
ENSDARG00000077864	5.86305	1.06686	0.0761576	0.94277
ENSDARG00000005479	14.3271	0.818106	0.0761707	0.94277
ENSDARG00000076924	77.7381	-0.364972	0.0762375	0.94277	als2b
ENSDARG00000062003	23.732	0.620362	0.0763342	0.94277
ENSDARG00000035080	5.16889	1.0468	0.0766671	0.94277
ENSDARG00000076689	29.2905	0.894535	0.0766727	0.94277
ENSDARG00000101867	36.4135	0.906719	0.076741	0.94277
ENSDARG00000096760	1.41836	-1.09235	0.0767853	0.94277	gall
ENSDARG00000100236	161.309	0.30458	0.0768346	0.94277
ENSDARG00000097743	2.03235	1.07412	0.076891	0.94277
ENSDARG00000077121	3.61902	1.02943	0.0769518	0.94277
ENSDARG00000011326	12.838	0.982935	0.07696	0.94277
ENSDARG00000011298	26.2193	0.496694	0.0770794	0.94277
ENSDARG00000057010	34.7808	0.438435	0.0770943	0.94277
ENSDARG00000041421	27.2268	0.561865	0.0771018	0.94277
ENSDARG00000055284	9.17067	1.01002	0.0771244	0.94277
ENSDARG00000069989	10.0122	0.713653	0.0771448	0.94277
ENSDARG00000003998	5.54199	1.06848	0.0773103	0.94277
ENSDARG00000078748	5.0943	1.04476	0.0775269	0.94277
ENSDARG00000056750	2.17587	1.02689	0.0775275	0.94277
ENSDARG00000102171	8.30675	0.846898	0.0775331	0.94277
ENSDARG00000094025	2.86661	1.07554	0.0775466	0.94277
ENSDARG00000056798	1.13034	1.04426	0.077567	0.94277
ENSDARG00000006615	3.35537	0.959479	0.0776711	0.94277
ENSDARG00000039196	20.4788	0.788842	0.0777037	0.94277
ENSDARG00000040027	13.7658	-0.776651	0.0777567	0.94277	osbpl10b
ENSDARG00000088022	0.563215	0.972456	0.0777679	0.94277
ENSDARG00000063436	0.891825	0.959208	0.0778994	0.94277
ENSDARG00000099519	138.309	0.251565	0.0779001	0.94277
ENSDARG00000005823	61.6392	-0.34213	0.0780764	0.94277	slc39a10
ENSDARG00000001910	10.8046	0.776607	0.0781579	0.94277
ENSDARG00000103684	24.394	-0.551693	0.0781621	0.94277	ap4e1
ENSDARG00000099607	82.1077	-0.883885	0.0781815	0.94277	-
ENSDARG00000063544	9.73623	0.995443	0.078256	0.94277
ENSDARG00000099197	132.322	0.649664	0.0782605	0.94277
ENSDARG00000016490	6.72971	0.95619	0.0782881	0.94277
ENSDARG00000017673	16.2509	0.879115	0.0784024	0.94277
ENSDARG00000016396	14.1745	0.885009	0.0784907	0.94277
ENSDARG00000076833	3.65704	1.08559	0.0785015	0.94277
ENSDARG00000037963	3.02839	1.08823	0.0785453	0.94277
ENSDARG00000036577	53.64	0.904064	0.0785563	0.94277
ENSDARG00000083519	52.6013	0.639733	0.0786054	0.94277
ENSDARG00000073781	1.07479	1.03833	0.0786267	0.94277
ENSDARG00000053939	19.1319	-0.789632	0.0786417	0.94277	tgfa
ENSDARG00000094865	2.1914	1.0723	0.0788534	0.94277
ENSDARG00000058226	7.85218	0.853956	0.0788957	0.94277
ENSDARG00000088549	1.61232	-1.08147	0.0789043	0.94277	si:ch1073-390k14.1
ENSDARG00000013711	7.16911	0.978805	0.0789349	0.94277
ENSDARG00000039547	14.7158	0.751254	0.0789432	0.94277
ENSDARG00000012881	7.24921	1.03494	0.0789566	0.94277
ENSDARG00000013843	27.1181	-0.662028	0.0789739	0.94277	septin5a
ENSDARG00000103776	0.847652	0.956305	0.0790031	0.94277
ENSDARG00000013016	46.7103	0.36079	0.0790416	0.94277
ENSDARG00000043079	2.27704	1.07633	0.0790452	0.94277
ENSDARG00000006773	7.29021	1.07611	0.0790551	0.94277
ENSDARG00000040568	1.03906	1.05183	0.0790834	0.94277
ENSDARG00000104555	7.39301	0.946268	0.0791006	0.94277
ENSDARG00000022891	6.09306	1.04677	0.0791643	0.94277
ENSDARG00000005382	56.265	-0.393131	0.0791927	0.94277	prdm9
ENSDARG00000043210	21.8024	0.860442	0.0792746	0.94277
ENSDARG00000101701	0.545907	0.966027	0.0792885	0.94277
ENSDARG00000094160	1.10326	1.08458	0.0792914	0.94277
ENSDARG00000014085	17.1658	0.831425	0.0793291	0.94277
ENSDARG00000078992	285.924	0.353178	0.0793599	0.94277
ENSDARG00000004757	157.103	0.492833	0.0793632	0.94277
ENSDARG00000010962	5.16203	1.06868	0.0793723	0.94277
ENSDARG00000069473	3.14089	1.06154	0.079373	0.94277
ENSDARG00000079175	6.2636	1.0488	0.0794618	0.94277
ENSDARG00000094578	10.9056	0.977312	0.0795406	0.94277
ENSDARG00000059651	2.24886	1.08451	0.0795888	0.94277
ENSDARG00000016939	15.7545	0.908559	0.0796316	0.94277
ENSDARG00000061205	3.1193	1.08329	0.0796615	0.94277
ENSDARG00000061509	3.16329	1.06969	0.0796729	0.94277
ENSDARG00000006598	9.09256	0.865699	0.0798516	0.94277
ENSDARG00000003113	5.2604	0.964432	0.0799036	0.94277
ENSDARG00000008155	78.9047	0.660269	0.0799531	0.94277
ENSDARG00000094077	0.537816	0.962883	0.0800422	0.94277
ENSDARG00000068140	49.7561	0.519618	0.0801233	0.94277
ENSDARG00000013397	72.6711	0.565699	0.0801885	0.94277
ENSDARG00000051851	63.6783	-0.419203	0.0802424	0.94277	ctu2
ENSDARG00000078731	6.50924	1.08073	0.0803484	0.94277
ENSDARG00000074760	21.2457	-0.610105	0.0803684	0.94277	ttc7a
ENSDARG00000096709	8.30621	-0.806059	0.0804785	0.94277	-
ENSDARG00000056549	185.096	-0.467632	0.0806308	0.94277	vps26a
ENSDARG00000077087	2.37028	1.08039	0.0806335	0.94277
ENSDARG00000008029	1.55012	1.06426	0.0806785	0.94277
ENSDARG00000074852	3.72402	0.99484	0.080729	0.94277
ENSDARG00000018721	2.63753	1.06776	0.0807829	0.94277
ENSDARG00000104541	142.581	0.318423	0.0808137	0.94277
ENSDARG00000007753	3.92264	1.08003	0.0808408	0.94277
ENSDARG00000029668	20.5749	0.645814	0.0808522	0.94277
ENSDARG00000078349	0.811134	0.948615	0.0809086	0.94277
ENSDARG00000096558	0.811134	0.948615	0.0809086	0.94277
ENSDARG00000021702	50.3232	0.573346	0.0809231	0.94277
ENSDARG00000074052	3.1465	1.06175	0.0809735	0.94277
ENSDARG00000043328	116.212	0.650599	0.0809979	0.94277
ENSDARG00000068716	1.60851	1.00572	0.08104	0.94277
ENSDARG00000060123	47.9162	0.590118	0.0810429	0.94277
ENSDARG00000001829	98.1513	0.343679	0.081198	0.94277
ENSDARG00000023683	5.92333	0.985692	0.0812837	0.94277
ENSDARG00000099577	2.2328	1.06698	0.0813042	0.94277
ENSDARG00000057973	35.4649	-0.522331	0.0813091	0.94277	dph1
ENSDARG00000021595	1.72448	0.999528	0.0813601	0.94277
ENSDARG00000016793	14.69	0.755496	0.0814594	0.94277
ENSDARG00000029695	50.1738	-0.494301	0.0815015	0.94277	pgp
ENSDARG00000079013	8.99674	0.895825	0.0816638	0.94277
ENSDARG00000045095	88.4755	-0.52241	0.0817211	0.94277	elac1
ENSDARG00000015070	106.039	-0.462571	0.081735	0.94277	pola2
ENSDARG00000080000	9.93363	0.980632	0.0819591	0.94277
ENSDARG00000091001	213.158	0.837136	0.081981	0.94277
ENSDARG00000100510	53.4571	0.534474	0.0819878	0.94277
ENSDARG00000076104	23.7725	-0.509739	0.0820244	0.94277	sema4bb
ENSDARG00000097909	0.882184	0.941136	0.0821831	0.94277
ENSDARG00000026967	100.783	0.504791	0.0822564	0.94277
ENSDARG00000030781	22.2882	-0.505303	0.0822812	0.94277	acads
ENSDARG00000021833	27.6238	0.67249	0.0823066	0.94277
ENSDARG00000091726	7.47117	1.0257	0.0823223	0.94277
ENSDARG00000096770	8.54226	1.03511	0.0823284	0.94277
ENSDARG00000061397	274.542	0.576317	0.0823424	0.94277
ENSDARG00000099982	1.90391	1.06844	0.0823902	0.94277
ENSDARG00000103167	6.99638	0.952273	0.0824083	0.94277
ENSDARG00000077983	12.0271	0.771148	0.0824695	0.94277
ENSDARG00000094561	13.703	-0.837785	0.0824936	0.94277	fxyd2
ENSDARG00000039577	8.77676	0.820956	0.0825425	0.94277
ENSDARG00000070479	2.25389	1.06572	0.0825789	0.94277
ENSDARG00000091628	46.976	0.700064	0.0826131	0.94277
ENSDARG00000039070	1.68002	1.07162	0.0826944	0.94277
ENSDARG00000045549	1.06601	1.03095	0.082756	0.94277
ENSDARG00000076572	8.4806	0.794042	0.0827585	0.94277
ENSDARG00000057995	5.6452	-0.819631	0.0827703	0.94277	arl15b
ENSDARG00000090600	27.2907	0.854571	0.0827921	0.94277
ENSDARG00000056679	159.593	0.83741	0.0827971	0.94277
ENSDARG00000029043	68.8581	0.743239	0.0828381	0.94277
ENSDARG00000096714	8.86697	0.709888	0.0828817	0.94277
ENSDARG00000040298	18.4609	1.04372	0.0829137	0.94277
ENSDARG00000000730	19.9443	-0.625272	0.0829808	0.94277	slc6a22.1
ENSDARG00000037675	73.4244	0.414044	0.0830026	0.94277
ENSDARG00000076896	2.92773	1.07181	0.0830759	0.94277
ENSDARG00000025089	3.45667	0.999406	0.0830791	0.94277
ENSDARG00000059327	2.38549	1.06528	0.0831755	0.94277
ENSDARG00000099273	25.9471	-0.578154	0.0834015	0.94277	zgc:103508
ENSDARG00000053636	36.4032	-0.578577	0.0834285	0.94277	cracr2b
ENSDARG00000068590	22.9087	-0.618689	0.0835256	0.94277	-
ENSDARG00000077205	8.85819	-0.890717	0.0835638	0.94277	zgc:153116
ENSDARG00000018856	30.5063	0.92156	0.0835944	0.94277
ENSDARG00000100196	5.81433	-0.978295	0.0835952	0.94277	znf1160
ENSDARG00000029751	4.15978	1.03989	0.0837147	0.94277
ENSDARG00000087962	79.4088	0.633804	0.0837207	0.94277
ENSDARG00000027065	6.61496	0.965766	0.0837755	0.94277
ENSDARG00000062304	15.8602	0.894972	0.0837926	0.94277
ENSDARG00000002249	10.4747	1.0504	0.0838796	0.94277
ENSDARG00000002235	13.0299	0.906088	0.0839181	0.94277
ENSDARG00000100797	3.75851	1.05718	0.0839977	0.94277
ENSDARG00000063005	46.0196	-0.386798	0.0841192	0.94277	anapc7
ENSDARG00000061656	14.3287	-0.790358	0.0841197	0.94277	ptpdc1a
ENSDARG00000051735	2.60489	1.04249	0.0841461	0.94277
ENSDARG00000051763	77.8547	0.604405	0.0842306	0.94277
ENSDARG00000080329	3.66886	1.03078	0.0842895	0.94277
ENSDARG00000023713	2.17205	1.05369	0.0843315	0.94277
ENSDARG00000068587	88.1723	-0.339871	0.0843858	0.94277	rabggtb
ENSDARG00000028583	0.497319	0.94522	0.0844066	0.94277
ENSDARG00000089538	0.497319	0.94522	0.0844066	0.94277
ENSDARG00000092327	28.1177	-0.719287	0.0844617	0.94277	si:dkeyp-2e4.7
ENSDARG00000068701	4.42985	1.06641	0.0845207	0.94277
ENSDARG00000061951	429.117	0.24291	0.0845802	0.94277
ENSDARG00000002217	24.4404	0.957774	0.0846591	0.94277
ENSDARG00000035715	159.66	0.695129	0.0846944	0.94277
ENSDARG00000089331	20.6048	1.06109	0.0848378	0.94277
ENSDARG00000097017	3.71647	0.999016	0.0848556	0.94277
ENSDARG00000000966	202.316	0.334227	0.0849018	0.94277
ENSDARG00000100607	7.5042	0.962057	0.0851409	0.94277
ENSDARG00000068993	9.74438	1.01919	0.0851651	0.94277
ENSDARG00000059815	5.42531	0.946991	0.0852145	0.94277
ENSDARG00000102591	6.21926	-0.861776	0.0852157	0.94277	btr30
ENSDARG00000068168	0.825505	0.929298	0.0852296	0.94277
ENSDARG00000042851	44.6382	-0.586125	0.0852622	0.94277	srp9
ENSDARG00000025824	37.5893	0.537097	0.085283	0.94277
ENSDARG00000076025	4.25787	0.964999	0.0854248	0.94277
ENSDARG00000105443	2.94449	1.06154	0.0855538	0.94277
ENSDARG00000036427	17.3718	0.780929	0.0855849	0.94277
ENSDARG00000105328	2.90034	1.0297	0.0856054	0.94277
ENSDARG00000104396	24.4288	0.824977	0.085637	0.94277
ENSDARG00000101134	5.3488	1.02266	0.0856426	0.94277
ENSDARG00000036291	128.339	-0.391878	0.0857745	0.94277	nucb2b
ENSDARG00000069375	12.0282	1.03455	0.0858481	0.94277
ENSDARG00000087197	2.0922	1.0182	0.0858672	0.94277
ENSDARG00000031745	6.39666	0.942092	0.0858892	0.94277
ENSDARG00000039931	83.0043	0.476837	0.085961	0.94277
ENSDARG00000088581	39.342	0.713737	0.0860428	0.94277
ENSDARG00000032199	9.25599	-0.722362	0.0860685	0.94277	gpc3
ENSDARG00000095830	7.17802	0.963265	0.0861104	0.94277
ENSDARG00000044902	502.292	0.360937	0.0861914	0.94277
ENSDARG00000092142	3.87433	1.03482	0.0861937	0.94277
ENSDARG00000105255	45.8854	0.886985	0.0862102	0.94277
ENSDARG00000069940	15.0336	0.745868	0.0862455	0.94277
ENSDARG00000044182	131.186	0.587284	0.0862663	0.94277
ENSDARG00000056525	6.28891	0.828254	0.0862671	0.94277
ENSDARG00000034063	1.93836	1.06012	0.0865097	0.94277
ENSDARG00000035872	151.411	0.694752	0.0866925	0.94277
ENSDARG00000090942	87.3984	-0.493932	0.0868231	0.94277	LOC101885996
ENSDARG00000042552	0.832487	0.922772	0.0869226	0.94277
ENSDARG00000070543	32.4993	-0.69085	0.086976	0.94277	grin2ab
ENSDARG00000097238	154.841	0.941299	0.0870053	0.94277
ENSDARG00000013741	12.1854	0.91641	0.0870838	0.94277
ENSDARG00000056334	40.4539	-0.52735	0.0870874	0.94277	mlh3
ENSDARG00000063636	17.881	0.542131	0.0871055	0.94277
ENSDARG00000079125	2.98373	1.00502	0.0872041	0.94277
ENSDARG00000105451	6.63719	-1.02513	0.0872397	0.94277	-
ENSDARG00000043856	104.686	0.466718	0.0873468	0.94277
ENSDARG00000014676	1.44884	1.04037	0.0873522	0.94277
ENSDARG00000077934	388.039	0.282324	0.0873853	0.94277
ENSDARG00000016122	14.4679	-0.580079	0.0874428	0.94277	ptrhd1
ENSDARG00000056794	5.54719	0.958639	0.0875323	0.94277
ENSDARG00000030006	0.786092	0.920246	0.0875962	0.94277
ENSDARG00000078317	9.19934	0.924954	0.0875987	0.94277
ENSDARG00000089917	2.41416	1.05674	0.0876819	0.94277
ENSDARG00000024141	2.35761	1.04751	0.0877528	0.94277
ENSDARG00000024090	39.115	0.76397	0.087816	0.94277
ENSDARG00000004875	27.1831	-0.472441	0.0880292	0.94277	-
ENSDARG00000075165	7.58284	0.743484	0.0880318	0.94277
ENSDARG00000011466	88.8903	-0.339938	0.0880889	0.94277	afg1la
ENSDARG00000061547	55.3854	0.736897	0.0881819	0.94277
ENSDARG00000044241	6.41763	0.850658	0.0882461	0.94277
ENSDARG00000019063	1.64128	0.987396	0.0882687	0.94277
ENSDARG00000082123	9.23768	0.708892	0.0883698	0.94277
ENSDARG00000024488	903.75	0.244744	0.0884179	0.94277
ENSDARG00000063912	1867.72	0.605121	0.0884734	0.94277
ENSDARG00000040252	1.83364	-1.05355	0.088484	0.94277	atp1a1a.5
ENSDARG00000038801	186.057	-0.319043	0.0885165	0.94277	klhl20
ENSDARG00000014488	2.05372	1.03379	0.0886614	0.94277
ENSDARG00000002174	49.855	-0.348042	0.0887148	0.94277	itfg2
ENSDARG00000014969	18.9879	0.877997	0.0887803	0.94277
ENSDARG00000027658	1.28269	0.973262	0.088943	0.94277
ENSDARG00000070408	1.28269	0.973262	0.088943	0.94277
ENSDARG00000091280	3.95697	1.00148	0.0890366	0.94277
ENSDARG00000045268	4.38001	-0.881075	0.0890696	0.94277	tectb
ENSDARG00000045066	7.23422	0.883447	0.0891422	0.94277
ENSDARG00000004930	12.2233	0.976164	0.089185	0.94277
ENSDARG00000004246	8.93923	0.825372	0.0892129	0.94277
ENSDARG00000053047	1001.14	0.313256	0.0892301	0.94277
ENSDARG00000039034	79.9662	0.667357	0.089428	0.94277
ENSDARG00000093008	41.5439	-0.692605	0.0894785	0.94277	adgrf3b
ENSDARG00000033993	4.79691	1.00919	0.0896371	0.94277
ENSDARG00000033955	2.23602	-1.0236	0.0896671	0.94277	calcrl2
ENSDARG00000039913	50.4107	-0.501914	0.0896766	0.94277	tmem147
ENSDARG00000074305	6.19132	0.989224	0.0898032	0.94277
ENSDARG00000043643	99.529	0.287516	0.0898076	0.94277
ENSDARG00000056519	7.54499	0.951068	0.0898081	0.94277
ENSDARG00000038176	1.43973	1.02524	0.0898162	0.94277
ENSDARG00000070916	13.6361	1.01831	0.0899076	0.94277
ENSDARG00000028367	4.87861	-0.928271	0.0899136	0.94277	sult2st3
ENSDARG00000097550	0.676246	0.912987	0.090155	0.94277
ENSDARG00000097795	1.5081	1.0485	0.0901755	0.94277
ENSDARG00000012485	124.536	-0.470025	0.0902455	0.94277	aurka
ENSDARG00000078161	49.839	1.02215	0.0902822	0.94277
ENSDARG00000000656	9.8026	0.880176	0.0903182	0.94277
ENSDARG00000012271	6.63649	0.844134	0.0904142	0.94277
ENSDARG00000012588	112.25	-0.605999	0.0904635	0.94277	ptdss1a
ENSDARG00000009499	8.31809	0.992115	0.0905368	0.94277
ENSDARG00000094738	16.862	0.970118	0.0905928	0.94277
ENSDARG00000103093	48.0142	-0.668373	0.0906341	0.94277	alg14
ENSDARG00000074307	8.51636	-0.827607	0.0906533	0.94277	rapgef5b
ENSDARG00000088877	9.54005	0.893577	0.0907622	0.94277
ENSDARG00000099309	52.9633	0.658712	0.0907743	0.94277
ENSDARG00000009685	19.4058	0.73661	0.090854	0.94277
ENSDARG00000011973	49.9786	-0.632646	0.0909406	0.94277	slc35d1a
ENSDARG00000092920	4.90744	1.03014	0.0909541	0.94277
ENSDARG00000073813	5.59704	0.920343	0.0910067	0.94277
ENSDARG00000055889	125.219	0.501705	0.091028	0.94277
ENSDARG00000044092	92.6512	0.46558	0.0910477	0.94277
ENSDARG00000076004	131.123	-0.493184	0.0910587	0.94277	ppp2r3b
ENSDARG00000100694	1.34861	1.04349	0.0910687	0.94277
ENSDARG00000000394	519.037	0.294007	0.0911498	0.94277
ENSDARG00000097336	1.57762	1.04017	0.0912615	0.94277
ENSDARG00000015805	204.588	0.25149	0.0912838	0.94277
ENSDARG00000056318	248.883	-0.333023	0.0913204	0.94277	kansl2
ENSDARG00000054374	69.9161	-0.525377	0.0913384	0.94277	alg13
ENSDARG00000026489	240.258	-0.398143	0.0913422	0.94277	khsrp
ENSDARG00000007788	92.4814	-0.904317	0.0915287	0.94277	atp2b1b
ENSDARG00000076847	60.6107	0.616745	0.0915759	0.94277
ENSDARG00000094316	1.49444	-1.04292	0.0916611	0.94277	si:rp71-80o10.4
ENSDARG00000040439	197.347	0.374924	0.0916668	0.94277
ENSDARG00000032714	1.29725	1.02665	0.0918157	0.94277
ENSDARG00000060089	196.304	-0.501556	0.0918246	0.94277	btaf1
ENSDARG00000077740	11.6673	-0.944703	0.0919458	0.94277	b3glctb
ENSDARG00000078152	2.62146	1.01947	0.0920193	0.94277
ENSDARG00000057680	10.3919	0.836551	0.0920242	0.94277
ENSDARG00000103320	79.3319	-0.36073	0.0924219	0.94277	lclat1
ENSDARG00000016775	139.235	0.394416	0.092444	0.94277
ENSDARG00000067950	18.268	0.523471	0.0925491	0.94277
ENSDARG00000033537	3.08259	1.04063	0.0925683	0.94277
ENSDARG00000045928	302.338	0.285475	0.092569	0.94277
ENSDARG00000101808	236.568	-0.405976	0.0925739	0.94277	zgc:152816
ENSDARG00000091595	112.524	-0.469156	0.0926471	0.94277	LOC100330838
ENSDARG00000074582	3.23101	0.920677	0.0927531	0.94277
ENSDARG00000077987	6.47746	0.751416	0.0928396	0.94277
ENSDARG00000078468	0.740066	0.900684	0.0928869	0.94277
ENSDARG00000070603	9.8574	0.639665	0.0930361	0.94277
ENSDARG00000075445	91.3452	0.536215	0.0930552	0.94277
ENSDARG00000011449	3.73089	1.02351	0.0930861	0.94277
ENSDARG00000017794	5.94423	0.88557	0.0932004	0.94277
ENSDARG00000094282	2.87306	0.95938	0.0932385	0.94277
ENSDARG00000052390	15.8939	0.740325	0.0932805	0.94277
ENSDARG00000069298	115.346	-0.321327	0.0933233	0.94277	osbpl9
ENSDARG00000074636	34.3177	0.708218	0.0934083	0.94277
ENSDARG00000023950	60.9372	-0.591245	0.0934179	0.94277	znhit3
ENSDARG00000078864	9.32659	0.948605	0.093443	0.94277
ENSDARG00000027310	10.0447	0.92204	0.0934853	0.94277
ENSDARG00000012215	245.886	-0.396814	0.0935056	0.94277	umps
ENSDARG00000088202	13.2794	-0.595539	0.093543	0.94277	sh3d19
ENSDARG00000059770	18.7103	0.635815	0.0936128	0.94277
ENSDARG00000096562	286.15	0.616876	0.0936444	0.94277
ENSDARG00000039489	74.9675	-0.304961	0.0936764	0.94277	git1
ENSDARG00000041413	0.769444	0.896932	0.0936884	0.94277
ENSDARG00000034685	328.309	-0.405355	0.0937904	0.94277	tmem198ab
ENSDARG00000095347	0.885412	0.893761	0.0938589	0.94277
ENSDARG00000008105	83.3519	-0.39193	0.0939559	0.94277	mettl2a
ENSDARG00000079534	157.145	-0.812663	0.0940005	0.94277	LOC110438923
ENSDARG00000030020	16.8022	0.554067	0.0940999	0.94277
ENSDARG00000056233	34.8712	-0.535536	0.0941951	0.94277	tmem179ba
ENSDARG00000035322	1.82006	1.01088	0.0942011	0.94277
ENSDARG00000016897	6.37567	-0.810181	0.0942017	0.94277	fbxo15
ENSDARG00000052783	1.80096	1.03534	0.0942946	0.94277
ENSDARG00000017219	1053.01	0.229386	0.0943083	0.94277
ENSDARG00000102249	36.4827	-0.54075	0.0943286	0.94277	pepd
ENSDARG00000101866	2.8887	0.941324	0.0943709	0.94277
ENSDARG00000068849	2.89981	1.03402	0.094458	0.94277
ENSDARG00000099352	4.8028	0.95622	0.094468	0.94277
ENSDARG00000104719	63.7864	0.349512	0.0946182	0.94277
ENSDARG00000071331	8.98052	0.845243	0.0946584	0.94277
ENSDARG00000070539	2.57541	1.01214	0.0946844	0.94277
ENSDARG00000034823	68.7072	-0.363838	0.0947157	0.94277	copg2
ENSDARG00000093972	0.864059	0.889366	0.0950912	0.94277
ENSDARG00000044212	561.42	0.929942	0.0950947	0.94277
ENSDARG00000104528	0.536259	-0.92094	0.0951596	0.94277	cldn10b
ENSDARG00000054218	5.33558	-0.943854	0.0951789	0.94277	gltpd2a
ENSDARG00000037427	5.63065	-1.00142	0.0952014	0.94277	chrna11
ENSDARG00000043211	44.2468	-0.432323	0.0952062	0.94277	ripk4
ENSDARG00000078814	130.496	-0.419132	0.0952526	0.94277	si:dkey-34m19.3
ENSDARG00000063054	1.64768	1.02232	0.0952663	0.94277
ENSDARG00000088967	1.79631	1.02902	0.0954115	0.94277
ENSDARG00000040482	5.78462	0.961165	0.0955562	0.94277
ENSDARG00000099898	6.04906	0.799146	0.0955615	0.94277
ENSDARG00000003169	42.5109	0.400066	0.0956186	0.94277
ENSDARG00000043185	163.703	-0.484929	0.0956356	0.94277	mllt1a
ENSDARG00000089646	116.099	0.535586	0.0957335	0.94277
ENSDARG00000076027	7.62663	0.93325	0.0957716	0.94277
ENSDARG00000078989	1.70384	1.02998	0.0958254	0.94277
ENSDARG00000042124	7.60424	0.927386	0.0958257	0.94277
ENSDARG00000001873	92.3429	-0.438436	0.0958674	0.94277	phgdh
ENSDARG00000089399	1.3946	1.01513	0.0958705	0.94277
ENSDARG00000025671	3.76714	1.02752	0.0958766	0.94277
ENSDARG00000062307	30.4984	-0.545809	0.0958998	0.94277	ccdc61
ENSDARG00000070435	238.939	-0.2738	0.095936	0.94277	vapb
ENSDARG00000088656	3.81777	1.01423	0.0960293	0.94277
ENSDARG00000025319	5.96148	-0.79206	0.0960508	0.94277	fynb
ENSDARG00000094300	305.549	-0.499365	0.096098	0.94277	-
ENSDARG00000042791	37.8689	-0.632379	0.0961335	0.94277	git2b
ENSDARG00000042751	68.6256	0.303611	0.0961932	0.94277
ENSDARG00000098811	2.08672	0.995273	0.0962051	0.94277
ENSDARG00000074465	78.0312	0.361387	0.096224	0.94277
ENSDARG00000093964	0.950925	0.988755	0.096268	0.94277
ENSDARG00000021973	122.039	0.331632	0.0962772	0.94277
ENSDARG00000038442	268.422	-0.372138	0.096313	0.94277	plcg1
ENSDARG00000004378	5.5256	0.962682	0.0963688	0.94277
ENSDARG00000003754	14.7965	0.8514	0.0963893	0.94277
ENSDARG00000040255	30.411	-0.465577	0.0964231	0.94277	ephx2
ENSDARG00000059911	49.3374	0.662205	0.0964584	0.94277
ENSDARG00000073857	9.48186	0.926973	0.0964852	0.94277
ENSDARG00000074285	0.523873	-0.916173	0.0965298	0.94277	si:ch73-335m24.2
ENSDARG00000100972	1.8234	1.02183	0.096589	0.94277
ENSDARG00000004196	13.6902	0.910278	0.096591	0.94277
ENSDARG00000044254	10.5303	0.838671	0.0966267	0.94277
ENSDARG00000102096	0.728947	0.886424	0.0966595	0.94277
ENSDARG00000090267	2.54482	0.972856	0.0967432	0.94277
ENSDARG00000039579	8.31449	0.818555	0.0967544	0.94277
ENSDARG00000036869	3.25875	0.947034	0.0968532	0.94277
ENSDARG00000097191	3.12699	0.952856	0.0968571	0.94277
ENSDARG00000035682	9.73819	0.808295	0.0969309	0.94277
ENSDARG00000094301	2.9985	0.938371	0.0969863	0.94277
ENSDARG00000043746	7.382	0.757798	0.0970349	0.94277
ENSDARG00000102129	3.7045	-1.00173	0.097088	0.94277	crygn1
ENSDARG00000045143	4.37986	1.00023	0.09716	0.94277
ENSDARG00000054201	136.776	0.326865	0.0972269	0.94277
ENSDARG00000043485	169.189	0.563699	0.0972272	0.94277
ENSDARG00000054937	19.2155	-0.590857	0.097247	0.94277	badb
ENSDARG00000021220	140.905	-0.501559	0.0973026	0.94277	hmgcl
ENSDARG00000075793	61.6971	0.324941	0.0973281	0.94277
ENSDARG00000104891	1.58944	1.02006	0.0973317	0.94277
ENSDARG00000043141	1.41101	1.00818	0.0974073	0.94277
ENSDARG00000099269	114.478	-0.325585	0.0974458	0.94277	-
ENSDARG00000088362	10.4229	0.826419	0.0975066	0.94277
ENSDARG00000068918	3.99187	0.991277	0.0976221	0.94277
ENSDARG00000104329	13.8503	0.966232	0.0976786	0.94277
ENSDARG00000012060	1.8198	0.98089	0.0976794	0.94277
ENSDARG00000011941	6.30928	0.894168	0.0977736	0.94277
ENSDARG00000035970	0.819516	0.879749	0.0978492	0.94277
ENSDARG00000076843	0.819516	0.879749	0.0978492	0.94277
ENSDARG00000013838	28.8937	0.607738	0.0979433	0.94277
ENSDARG00000025983	36.3742	0.630278	0.0980741	0.94277
ENSDARG00000091996	1.55125	1.02139	0.0981353	0.94277
ENSDARG00000014623	3.00945	1.00072	0.0983562	0.94277
ENSDARG00000059212	54.7625	-0.484712	0.0984761	0.94277	ciao1
ENSDARG00000067851	2.01927	1.00294	0.0984984	0.94277
ENSDARG00000103516	126.434	-0.470331	0.0985522	0.94277	sec24c
ENSDARG00000079416	5.21908	-0.815815	0.0986142	0.94277	zgc:174895
ENSDARG00000019949	1.75391	1.02151	0.0986429	0.94277
ENSDARG00000087393	177.848	-0.46373	0.0986624	0.94277	prr11
ENSDARG00000026350	15.7637	0.81891	0.0989259	0.94277
ENSDARG00000012247	2.30296	1.01384	0.0990542	0.94277
ENSDARG00000077139	33.9072	0.721403	0.0990627	0.94277
ENSDARG00000058448	81.3219	0.438527	0.0991111	0.94277
ENSDARG00000100844	1.75353	1.01648	0.0991305	0.94277
ENSDARG00000103744	3.02237	0.960133	0.0992332	0.94277
ENSDARG00000076804	2.80514	1.01413	0.0992823	0.94277
ENSDARG00000099323	9.06253	0.878993	0.0993299	0.94277
ENSDARG00000063916	19.4715	0.809401	0.0993802	0.94277
ENSDARG00000004891	66.9054	-0.41205	0.0995151	0.94277	pex19
ENSDARG00000074908	21.35	0.688968	0.0995202	0.94277
ENSDARG00000056633	6.17305	0.869631	0.0995624	0.94277
ENSDARG00000062016	68.5239	-0.426883	0.0995802	0.94277	vps51
ENSDARG00000103485	3.58753	1.01439	0.0995821	0.94277
ENSDARG00000077130	2.2732	0.975319	0.0996712	0.94277
ENSDARG00000089131	1.4287	1.01575	0.0997307	0.94277
ENSDARG00000070570	130.03	-0.489626	0.0999121	0.94277	ppp4ca
ENSDARG00000030945	75.9639	-0.314251	0.0999556	0.94277	-
ENSDARG00000045417	45.7111	-0.566043	0.0999941	0.94277	fam49bb
ENSDARG00000101722	19.9713	-0.545765	0.100012	0.94277	larp1
ENSDARG00000079979	9.66755	-0.714585	0.100015	0.94277	-
ENSDARG00000011743	57.1731	-0.516859	0.100052	0.94277	pigo
ENSDARG00000088497	11.2039	0.857464	0.100123	0.94277
ENSDARG00000103375	10.9337	0.802293	0.100131	0.94277
ENSDARG00000055106	8.15283	0.950507	0.100165	0.94277
ENSDARG00000009782	73.1617	0.660322	0.100171	0.94277
ENSDARG00000014634	90.7736	-0.371175	0.100206	0.94277	mbtps1
ENSDARG00000052020	3.02879	1.01169	0.100225	0.94277
ENSDARG00000100260	54.0738	0.695646	0.100253	0.94277
ENSDARG00000061259	2.03732	1.01552	0.100277	0.94277
ENSDARG00000005943	5.35254	0.822781	0.100376	0.94277
ENSDARG00000029331	31.3751	-0.479571	0.10047	0.94277	atxn7l3a
ENSDARG00000088367	47.4404	-0.985056	0.100524	0.94277	si:cabz01069013.3
ENSDARG00000067639	213.703	-0.34165	0.100577	0.94277	prpf4
ENSDARG00000099124	5.2086	0.995022	0.10065	0.94277
ENSDARG00000099054	3.27879	0.996386	0.100653	0.94277
ENSDARG00000070280	2.29929	0.976882	0.100701	0.94277
ENSDARG00000044015	2.18766	0.965217	0.10072	0.94277
ENSDARG00000008188	182.534	-0.355406	0.100775	0.94277	sf1
ENSDARG00000024815	42.409	-0.733922	0.100785	0.94277	ogfr2
ENSDARG00000077165	0.646934	0.872703	0.100836	0.94277
ENSDARG00000054609	7.21145	0.77248	0.100849	0.94277
ENSDARG00000079323	2.47067	-0.965735	0.100935	0.94277	rgmb
ENSDARG00000036784	36.8499	0.499745	0.101052	0.94277
ENSDARG00000004726	27.6537	-0.49691	0.101091	0.94277	trappc11
ENSDARG00000105448	1.03935	0.977224	0.101169	0.94277
ENSDARG00000076462	1.19493	0.933185	0.1012	0.94277
ENSDARG00000004574	59.8026	-0.45531	0.101285	0.94277	gtf3c2
ENSDARG00000029859	7.0442	0.875231	0.101365	0.94277
ENSDARG00000092776	60.7325	0.521281	0.101443	0.94277
ENSDARG00000056475	50.6535	0.436733	0.101458	0.94277
ENSDARG00000021433	43.0733	-0.42128	0.101483	0.94277	asmtl
ENSDARG00000062154	12.5689	0.808158	0.101549	0.94277
ENSDARG00000078676	7.02828	0.954235	0.101557	0.94277
ENSDARG00000032056	19.465	0.800195	0.101659	0.94277
ENSDARG00000014804	0.893119	0.973055	0.101683	0.94277
ENSDARG00000040527	22.6479	-0.665306	0.101784	0.94277	siae
ENSDARG00000095197	1.99644	0.991736	0.101804	0.94277
ENSDARG00000092945	134.915	0.902174	0.101885	0.94277
ENSDARG00000068893	54.5649	-0.400919	0.102022	0.94277	mettl5
ENSDARG00000038414	49.0105	-0.519197	0.102023	0.94277	b3galt6
ENSDARG00000074121	97.4644	0.347455	0.102046	0.94277
ENSDARG00000021115	2.91552	1.01141	0.102071	0.94277
ENSDARG00000094709	76.102	-0.514468	0.102146	0.94277	arl8
ENSDARG00000010160	596.734	0.509625	0.102206	0.94277
ENSDARG00000037713	25.2072	0.684128	0.102261	0.94277
ENSDARG00000037838	7.89486	0.922696	0.10234	0.94277
ENSDARG00000035391	13.8287	-0.645345	0.1024	0.94277	ptcd2
ENSDARG00000099833	43.551	0.59837	0.102403	0.94277
ENSDARG00000052702	27.1672	-0.433758	0.10244	0.94277	capn1a
ENSDARG00000043510	27.0074	-0.633202	0.102447	0.94277	vamp4
ENSDARG00000067711	2.7434	1.00632	0.102562	0.94277
ENSDARG00000061451	79.3452	0.49174	0.102571	0.94277
ENSDARG00000070606	47.9439	0.484251	0.10263	0.94277
ENSDARG00000090634	86.4407	0.574507	0.102633	0.94277
ENSDARG00000059743	3.36199	0.988847	0.102644	0.94277
ENSDARG00000068637	21.6859	0.784838	0.102669	0.94277
ENSDARG00000023036	17.2686	0.845945	0.102688	0.94277
ENSDARG00000098103	8.5901	0.655486	0.102746	0.94277
ENSDARG00000096675	1.13924	-0.973746	0.102777	0.94277	-
ENSDARG00000011418	61.0081	-0.473814	0.102797	0.94277	sigmar1
ENSDARG00000061274	3.07843	1.00916	0.102896	0.94277
ENSDARG00000013667	16.053	-0.565655	0.102942	0.94277	tbck
ENSDARG00000070478	0.717216	0.977734	0.103035	0.94277
ENSDARG00000079653	0.717216	0.977734	0.103035	0.94277
ENSDARG00000009629	129.064	-0.265241	0.1031	0.94277	unc119b
ENSDARG00000100468	1.27189	-1.00832	0.103146	0.94277	-
ENSDARG00000100916	45.8355	0.412852	0.103152	0.94277
ENSDARG00000018716	3.73286	0.975648	0.103189	0.94277
ENSDARG00000061817	24.1156	0.679803	0.103208	0.94277
ENSDARG00000078324	3.56827	0.94584	0.103214	0.94277
ENSDARG00000099874	3.0831	0.915797	0.103398	0.94277
ENSDARG00000018061	135.936	-0.367034	0.103412	0.94277	neil1
ENSDARG00000087188	3.36835	1.00563	0.103591	0.94277
ENSDARG00000088171	7.66032	0.845398	0.103605	0.94277
ENSDARG00000086037	5.58197	0.956686	0.10362	0.94277
ENSDARG00000071491	2.03711	1.0064	0.103719	0.94277
ENSDARG00000078717	2.61636	1.00305	0.103732	0.94277
ENSDARG00000070780	1.29045	1.00633	0.103857	0.94277
ENSDARG00000076789	3.92538	1.00616	0.103864	0.94277
ENSDARG00000086691	6.63239	0.9623	0.103897	0.94277
ENSDARG00000061256	92.4315	-0.519687	0.103943	0.94277	mcrip2
ENSDARG00000102414	2.43514	0.993195	0.104031	0.94277
ENSDARG00000060374	7.15249	0.968337	0.104106	0.94277
ENSDARG00000102091	69.7412	-0.412953	0.104123	0.94277	LOC100535454
ENSDARG00000001782	2.46289	0.981117	0.104221	0.94277
ENSDARG00000104222	47.768	0.53915	0.104354	0.94277
ENSDARG00000093080	1.69276	0.99684	0.104426	0.94277
ENSDARG00000060442	100.113	-0.398709	0.104511	0.94277	tmem259
ENSDARG00000060783	5.17292	0.786723	0.10453	0.94277
ENSDARG00000103027	173.39	-0.290186	0.104532	0.94277	clns1a
ENSDARG00000039345	84.5152	-0.452713	0.104658	0.94277	drg1
ENSDARG00000059363	2.31036	0.99503	0.104855	0.94277
ENSDARG00000073764	0.775633	0.855555	0.104887	0.94277
ENSDARG00000045003	6.13886	0.98317	0.104927	0.94277
ENSDARG00000037517	67.1091	-0.586159	0.105125	0.94277	slc35c2; col20a1
ENSDARG00000002988	4.52224	0.984675	0.10516	0.94277
ENSDARG00000100261	51.0713	0.835553	0.105283	0.94277
ENSDARG00000095623	49.2644	-0.375207	0.105287	0.94277	dpm2
ENSDARG00000077037	203.457	0.256387	0.105293	0.94277
ENSDARG00000002795	1.90818	1.00163	0.105493	0.94277
ENSDARG00000086740	6.92255	1.00047	0.105596	0.94277
ENSDARG00000094730	1.29131	0.926863	0.105803	0.94277
ENSDARG00000098936	3.72796	1.00076	0.105806	0.94277
ENSDARG00000079687	130.149	0.675426	0.105815	0.94277
ENSDARG00000071558	2.32333	0.957252	0.105877	0.94277
ENSDARG00000056379	11.9646	0.924883	0.105889	0.94277
ENSDARG00000078267	8.31423	0.939987	0.105912	0.94277
ENSDARG00000062948	43.3648	-0.426465	0.105944	0.94277	wasf3b
ENSDARG00000061622	5.10069	-0.80557	0.106141	0.94277	kcng3
ENSDARG00000105694	0.758325	0.851222	0.106203	0.94277
ENSDARG00000016584	52.8679	-0.519875	0.106289	0.94277	rgs7a
ENSDARG00000030107	229.588	0.489909	0.106323	0.94277
ENSDARG00000069951	2.12293	0.989649	0.106354	0.94277
ENSDARG00000076443	3.21725	0.997934	0.106406	0.94277
ENSDARG00000054929	17.2263	0.694	0.106468	0.94277
ENSDARG00000100361	39.097	-0.500563	0.10648	0.94277	znf1174
ENSDARG00000045658	3.36584	0.984019	0.10651	0.94277
ENSDARG00000070571	1.6014	0.989465	0.106513	0.94277
ENSDARG00000056438	3.44869	0.99844	0.106535	0.94277
ENSDARG00000029069	32.7983	0.687598	0.10669	0.94277
ENSDARG00000068478	134.204	0.849972	0.106708	0.94277
ENSDARG00000011235	1.00438	0.925373	0.106732	0.94277
ENSDARG00000053166	46.2109	-0.45229	0.106829	0.94277	chic1
ENSDARG00000011088	9.2705	0.849182	0.106886	0.94277
ENSDARG00000003203	1.25088	0.908168	0.106899	0.94277
ENSDARG00000030417	19.1755	0.831246	0.106973	0.94277
ENSDARG00000039051	0.685064	0.850131	0.107129	0.94277
ENSDARG00000038207	16.0048	0.814898	0.10726	0.94277
ENSDARG00000069649	51.9746	-0.457369	0.107275	0.94277	tmem160
ENSDARG00000038862	1.10768	0.916266	0.107314	0.94277
ENSDARG00000103739	12.6588	0.806374	0.107389	0.94277
ENSDARG00000075833	5.89718	0.864947	0.107389	0.94277
ENSDARG00000075230	2.21053	0.961172	0.107409	0.94277
ENSDARG00000098520	1.18961	0.980483	0.107501	0.94277
ENSDARG00000011506	14.8201	-0.549371	0.107646	0.94277	lpcat1
ENSDARG00000015394	159.751	-0.285183	0.107717	0.94277	thoc7
ENSDARG00000044775	0.677858	0.847962	0.107788	0.94277
ENSDARG00000087832	3.56299	0.991117	0.107848	0.94277
ENSDARG00000029612	207.711	-0.263316	0.107973	0.94277	gpkow
ENSDARG00000012944	14.3643	0.728048	0.107999	0.94277
ENSDARG00000045858	28.7547	-0.458777	0.108038	0.94277	tigarb
ENSDARG00000055159	0.735136	0.845187	0.108085	0.94277
ENSDARG00000073810	0.735136	0.845187	0.108085	0.94277
ENSDARG00000099233	0.735136	0.845187	0.108085	0.94277
ENSDARG00000030236	45.4715	0.431482	0.108115	0.94277
ENSDARG00000018111	45.0586	0.719441	0.108161	0.94277
ENSDARG00000006427	9.19839	0.865785	0.108167	0.94277
ENSDARG00000055781	2.06503	0.986509	0.108174	0.94277
ENSDARG00000096711	112.375	0.40028	0.108187	0.94277
ENSDARG00000040778	51.5023	0.531439	0.108233	0.94277
ENSDARG00000057899	40.5293	-0.417066	0.108304	0.94277	fbxo6.2
ENSDARG00000070227	1.8305	0.993457	0.108391	0.94277
ENSDARG00000009346	126.713	0.553135	0.108452	0.94277
ENSDARG00000004939	160.871	0.62669	0.108468	0.94277
ENSDARG00000098284	16.5495	-0.757852	0.108489	0.94277	-
ENSDARG00000040938	1.22769	0.903913	0.108503	0.94277
ENSDARG00000053263	138.408	-0.439874	0.108583	0.94277	zgc:113372
ENSDARG00000001785	2.14064	0.971512	0.108598	0.94277
ENSDARG00000015278	10.654	0.916898	0.108712	0.94277
ENSDARG00000105362	4.27054	0.981757	0.108767	0.94277
ENSDARG00000052426	2.81922	-0.945859	0.108908	0.94277	si:ch211-256e16.3
ENSDARG00000095464	2.06988	0.950108	0.108975	0.94277
ENSDARG00000052063	5.75949	0.888856	0.109164	0.94277
ENSDARG00000079201	2.80768	-0.975262	0.109225	0.94277	tshz2
ENSDARG00000061180	26.1385	-0.445501	0.109276	0.94277	vps45
ENSDARG00000079751	59.4607	0.394097	0.109478	0.94277
ENSDARG00000069159	1.65752	0.98964	0.109501	0.94277
ENSDARG00000069472	2.07463	0.971329	0.109556	0.94277
ENSDARG00000105713	39.4594	-0.508705	0.109584	0.94277	si:ch73-266f23.4
ENSDARG00000006409	1.21038	0.90093	0.10961	0.94277
ENSDARG00000097055	5.12606	0.952706	0.109641	0.94277
ENSDARG00000006093	1.16322	0.909819	0.109651	0.94277
ENSDARG00000010097	7.44683	-0.766402	0.109759	0.94277	f9a
ENSDARG00000067672	1.19954	0.961696	0.109763	0.94277
ENSDARG00000036675	764.582	-0.508586	0.109815	0.94277	hnrnpa1b
ENSDARG00000043894	0.713782	0.839436	0.109872	0.94277
ENSDARG00000058302	22.5086	0.667493	0.110014	0.94277
ENSDARG00000002720	190.639	-0.366683	0.110072	0.94277	utp15
ENSDARG00000089838	7.20358	0.805884	0.110096	0.94277
ENSDARG00000034138	22.3361	-0.69693	0.110113	0.94277	shisa2a
ENSDARG00000027046	71.6189	-0.31816	0.110138	0.94277	scyl3
ENSDARG00000034897	787.809	0.583329	0.110339	0.94277
ENSDARG00000034497	189.156	-0.204284	0.11034	0.94277
ENSDARG00000077812	1.38517	0.987658	0.110407	0.94277
ENSDARG00000044251	9.63689	0.91693	0.110449	0.94277
ENSDARG00000044573	77.7511	0.580012	0.110466	0.94277
ENSDARG00000095885	1.06718	0.907681	0.110545	0.94277
ENSDARG00000097575	1.51967	0.950301	0.110573	0.94277
ENSDARG00000079622	1.26584	0.955869	0.110606	0.94277
ENSDARG00000078754	148.505	0.443346	0.110695	0.94277
ENSDARG00000046054	5.40101	0.859106	0.110766	0.94277
ENSDARG00000033227	7.9039	0.854386	0.110833	0.94277
ENSDARG00000097415	2.68062	0.985771	0.110867	0.94277
ENSDARG00000051889	29.6707	-0.4367	0.110885	0.94277	dhodh
ENSDARG00000071014	83.0629	0.603606	0.110914	0.94277
ENSDARG00000088423	1.50042	0.978179	0.111066	0.94277
ENSDARG00000095277	0.644434	0.837504	0.11107	0.94277
ENSDARG00000105187	1.39254	0.897967	0.111112	0.94277
ENSDARG00000030297	75.5872	-0.556195	0.111247	0.94277	sox13
ENSDARG00000086708	2.42619	0.969327	0.111275	0.94277
ENSDARG00000078327	0.938406	0.981425	0.111279	0.94277
ENSDARG00000098660	26.0479	0.638465	0.111442	0.94277
ENSDARG00000077047	1.52847	0.908274	0.111493	0.94277
ENSDARG00000067859	2.23071	-0.964991	0.111501	0.94277	sspo
ENSDARG00000036494	18.8335	-0.570225	0.111637	0.94277	gstcd
ENSDARG00000055900	413.827	0.510917	0.111722	0.94277
ENSDARG00000026634	311.556	-0.228948	0.111764	0.94277	ehmt1b
ENSDARG00000045836	0.815876	0.931801	0.111784	0.94277
ENSDARG00000018040	13.8914	0.788955	0.111873	0.94277
ENSDARG00000019521	1.12247	0.971894	0.112069	0.94277
ENSDARG00000103109	3.75785	0.93105	0.112115	0.94277
ENSDARG00000059128	181.433	0.21288	0.112133	0.94277
ENSDARG00000069379	5.78099	-0.78911	0.112156	0.94277	zgc:158868
ENSDARG00000014361	46.386	-0.415662	0.112163	0.94277	tmbim4
ENSDARG00000105470	0.429055	0.843377	0.112203	0.94277
ENSDARG00000043011	25.5059	-0.47727	0.112209	0.94277	chst14
ENSDARG00000059707	8.92297	0.695741	0.112302	0.94277
ENSDARG00000011740	586.011	0.293556	0.112325	0.94277
ENSDARG00000011885	51.108	-0.444936	0.112424	0.94277	mrpl19
ENSDARG00000014871	3.63897	0.976212	0.112455	0.94277
[truncated: 19,877 more rows]
