# Supplementary material for: Multi- and Transgenerational Histological and Transcriptomic Outcomes of Developmental TCDD Exposure in Zebrafish (Danio rerio) Ovary
Source: Int J Mol Sci. 2025 Jul 16;26(14):6839. doi: 10.3390/ijms26146839 (PMC12296038; doi:10.3390/ijms26146839)
Supplement: Supplementary file 1 [file ijms-26-06839-s001.zip › Supplemental Table S3_F2 ALL Female TCDD DESeq results.xlsx]

## Sheet: all
F2 ALL DEGs Female TCDD ovary
id	baseMean	log2FoldChange	lfcSE	stat	pvalue	padj
ENSDARG00000019660	13.2563	-4.30124	0.530997	-8.10031	5.48186e-16	6.88686e-12
ENSDARG00000014018	12.0079	-3.462	0.518695	-6.67444	2.48184e-11	1.55897e-07
ENSDARG00000104945	84.0249	-2.80108	0.45315	-6.18135	NA	1
ENSDARG00000044254	5.72986	-2.57659	0.535839	-4.80852	1.52051e-06	0.00119389
ENSDARG00000077618	12.2639	-2.54381	0.536934	-4.73767	2.16193e-06	0.00126513
ENSDARG00000012593	73.9637	-2.51374	0.526845	-4.7713	NA	1
ENSDARG00000055455	66.8893	-2.4817	0.555589	-4.4668	NA	1
ENSDARG00000044684	57.8145	-2.43742	0.557072	-4.37541	1.21204e-05	0.00490483
ENSDARG00000017673	57.8319	-2.42152	0.555866	-4.35631	NA	1
ENSDARG00000053875	60.7735	-2.42032	0.5565	-4.34918	1.36647e-05	0.00490483
ENSDARG00000035809	75.8432	-2.41188	0.52146	-4.62525	3.74145e-06	0.0019585
ENSDARG00000014239	29.0065	-2.41169	0.500198	-4.82147	1.42508e-06	0.00119355
ENSDARG00000086917	55.7985	-2.40929	0.552736	-4.35884	1.30754e-05	0.00490483
ENSDARG00000020007	78.4807	-2.40894	0.507277	-4.74878	2.04652e-06	0.00126513
ENSDARG00000036080	90.2312	-2.40183	0.507497	-4.73271	2.21547e-06	0.00126513
ENSDARG00000027063	7.23734	-2.34834	0.54728	-4.29093	1.77923e-05	0.00588223
ENSDARG00000039034	84.0904	-2.33654	0.452472	-5.16394	2.418e-07	0.000447492
ENSDARG00000092947	76.0868	-2.32898	0.551683	-4.22159	2.42586e-05	0.00714942
ENSDARG00000033832	30.5205	-2.31473	0.544305	-4.25263	NA	1
ENSDARG00000004621	60.3401	-2.30801	0.556458	-4.14767	NA	1
ENSDARG00000005372	6.79232	-2.30409	0.527908	-4.36457	1.27374e-05	0.00490483
ENSDARG00000074846	19.6557	-2.30267	0.491824	-4.6819	2.84232e-06	0.00155252
ENSDARG00000097845	9.38444	-2.29142	0.539404	-4.24805	2.15639e-05	0.00694634
ENSDARG00000098240	15.9019	-2.27779	0.555206	-4.10261	4.08521e-05	0.0103184
ENSDARG00000025206	9.69195	-2.27668	0.555099	-4.1014	4.10666e-05	0.0103184
ENSDARG00000003216	20.3151	-2.25803	0.472919	-4.77466	1.80011e-06	0.00123477
ENSDARG00000077256	13.8293	-2.24147	0.557783	-4.01853	NA	1
ENSDARG00000103543	38.4991	-2.2408	0.557574	-4.01883	NA	1
ENSDARG00000002696	50.7772	-2.23944	0.546227	-4.09984	NA	1
ENSDARG00000012405	93.3974	-2.22849	0.520816	-4.27884	NA	1
ENSDARG00000039914	66.7333	-2.22395	0.486541	-4.57093	4.85566e-06	0.00234622
ENSDARG00000024433	74.155	-2.21927	0.54745	-4.05383	NA	1
ENSDARG00000055618	65.1985	-2.21157	0.557002	-3.9705	7.17234e-05	0.0152722
ENSDARG00000076572	26.1432	-2.2113	0.558071	-3.96241	NA	1
ENSDARG00000021143	15.1586	-2.20963	0.555808	-3.97552	7.02253e-05	0.015211
ENSDARG00000098368	17.0957	-2.20737	0.558071	-3.95536	NA	1
ENSDARG00000019353	37.8524	-2.20488	0.542946	-4.06096	NA	1
ENSDARG00000012395	72.9179	-2.20439	0.534932	-4.12088	NA	1
ENSDARG00000091148	42.6919	-2.20397	0.55733	-3.95452	7.66895e-05	0.0156687
ENSDARG00000089441	26.9772	-2.19151	0.519999	-4.21444	2.50397e-05	0.00714942
ENSDARG00000099600	6.18598	-2.18812	0.554545	-3.9458	7.95349e-05	0.0156687
ENSDARG00000096906	10.7648	-2.18682	0.558058	-3.91863	NA	1
ENSDARG00000069093	56.8911	-2.17157	0.55707	-3.8982	NA	1
ENSDARG00000058206	15.5147	-2.16887	0.556433	-3.89782	NA	1
ENSDARG00000012422	32.1901	-2.15976	0.55802	-3.8704	0.000108658	0.0179845
ENSDARG00000041569	26.2979	-2.15855	0.556513	-3.8787	0.000105015	0.0178551
ENSDARG00000030349	31.1939	-2.15566	0.55763	-3.86576	0.000110744	0.0180685
ENSDARG00000028618	47.0742	-2.1528	0.42931	-5.01456	5.31552e-07	0.000607081
ENSDARG00000063056	6.25789	-2.14904	0.547727	-3.92355	8.72521e-05	0.0166083
ENSDARG00000057949	13.9544	-2.14849	0.531149	-4.04498	5.23272e-05	0.0123671
ENSDARG00000052578	24.6127	-2.14202	0.557873	-3.83962	NA	1
ENSDARG00000101479	6.29666	-2.14079	0.54904	-3.89915	9.65323e-05	0.0170808
ENSDARG00000075718	6.1333	-2.13935	0.551615	-3.87834	0.000105172	0.0178551
ENSDARG00000037790	22.5644	-2.12968	0.557348	-3.82109	0.000132862	0.0193526
ENSDARG00000045014	11.7303	-2.12468	0.557233	-3.8129	NA	1
ENSDARG00000086658	33.0515	-2.1186	0.556253	-3.8087	0.000139698	0.0193526
ENSDARG00000056248	51.3899	-2.11614	0.558045	-3.79206	0.0001494	0.0193526
ENSDARG00000038439	61.7882	-2.11569	0.555423	-3.80915	0.000139444	0.0193526
ENSDARG00000097613	24.5752	-2.11498	0.556831	-3.79824	NA	1
ENSDARG00000098380	44.2309	-2.10829	0.556353	-3.78948	0.000150963	0.0193526
ENSDARG00000039647	48.2204	-2.10671	0.552303	-3.8144	0.000136513	0.0193526
ENSDARG00000022045	26.3802	-2.10611	0.542296	-3.88369	NA	1
ENSDARG00000071331	42.6066	-2.10538	0.554813	-3.79476	NA	1
ENSDARG00000059259	41.0774	-2.09578	0.552857	-3.79081	0.000150156	0.0193526
ENSDARG00000055192	31.9748	-2.0928	0.558069	-3.75007	NA	1
ENSDARG00000053493	7.60296	-2.08741	0.51652	-4.04129	5.31581e-05	0.0123671
ENSDARG00000074094	12.186	-2.08405	0.556529	-3.74473	0.000180588	0.0211464
ENSDARG00000016793	42.808	-2.08036	0.544767	-3.81881	0.000134096	0.0193526
ENSDARG00000056877	20.7663	-2.0781	0.553731	-3.75291	NA	1
ENSDARG00000041925	45.7478	-2.0749	0.558059	-3.71807	NA	1
ENSDARG00000097118	21.2339	-2.07006	0.554838	-3.73093	NA	1
ENSDARG00000093844	62.008	-2.06679	0.552572	-3.7403	0.000183797	0.0211464
ENSDARG00000001950	91.89	-2.06406	0.541692	-3.81039	NA	1
ENSDARG00000045822	24.719	-2.05956	0.557524	-3.69413	0.000220645	0.0243155
ENSDARG00000062592	34.7693	-2.05505	0.557828	-3.68403	NA	1
ENSDARG00000034470	34.6081	-2.05398	0.558062	-3.68056	NA	1
ENSDARG00000036140	23.8056	-2.04647	0.557775	-3.66899	NA	1
ENSDARG00000001994	45.2038	-2.04491	0.558063	-3.66431	0.000248009	0.0255388
ENSDARG00000006266	73.2389	-2.04484	0.423711	-4.82601	1.39295e-06	0.00119355
ENSDARG00000038559	31.9864	-2.04347	0.539846	-3.78528	NA	1
ENSDARG00000036036	23.8489	-2.04206	0.550798	-3.70746	NA	1
ENSDARG00000075542	36.8301	-2.0361	0.544638	-3.73845	0.000185155	0.0211464
ENSDARG00000032929	76.1687	-2.03584	0.541127	-3.76222	0.000168412	0.0203439
ENSDARG00000057665	4.52665	-2.02836	0.555402	-3.65207	0.00026014	0.0259877
ENSDARG00000035907	6.40099	-2.02798	0.55803	-3.63417	NA	1
ENSDARG00000062590	73.1139	-2.02751	0.507193	-3.99751	6.40135e-05	0.0143608
ENSDARG00000067997	40.0134	-2.02264	0.556421	-3.63508	NA	1
ENSDARG00000089871	16.152	-2.01844	0.54091	-3.73155	0.000190302	0.02146
ENSDARG00000042529	13.9877	-2.01266	0.557395	-3.61083	NA	1
ENSDARG00000070769	3.86777	-2.01165	0.557748	-3.60674	0.000310072	0.0273389
ENSDARG00000027355	44.9637	-2.00415	0.556482	-3.60147	NA	1
ENSDARG00000099203	23.5521	-2.00282	0.557943	-3.58965	NA	1
ENSDARG00000052695	7.57351	-1.99891	0.554347	-3.60588	NA	1
ENSDARG00000079012	18.8511	-1.99843	0.524157	-3.81265	0.000137482	0.0193526
ENSDARG00000010625	2.52678	-1.99785	0.550899	-3.62652	0.000287269	0.0265365
ENSDARG00000087636	50.2317	-1.99275	0.518904	-3.84032	NA	1
ENSDARG00000069826	28.3266	-1.99049	0.557923	-3.56767	0.000360166	0.0297682
ENSDARG00000094310	35.8458	-1.98814	0.557698	-3.56491	NA	1
ENSDARG00000029995	47.0043	-1.98627	0.557924	-3.56011	0.000370704	0.0304389
ENSDARG00000069817	39.4076	-1.98464	0.557397	-3.56055	NA	1
ENSDARG00000009978	69.8555	-1.98356	0.523589	-3.7884	NA	1
ENSDARG00000012694	47.1283	-1.98195	0.543717	-3.64519	NA	1
ENSDARG00000007576	35.9768	-1.98069	0.557153	-3.55502	NA	1
ENSDARG00000019601	11.0083	-1.97965	0.557044	-3.55384	0.000379645	0.0307708
ENSDARG00000062531	8.18427	-1.97834	0.520943	-3.79762	0.000146093	0.0193526
ENSDARG00000002193	48.366	-1.97785	0.557722	-3.54631	NA	1
ENSDARG00000099959	27.5126	-1.97672	0.558035	-3.54229	NA	1
ENSDARG00000096616	16.5589	-1.9755	0.55804	-3.54007	NA	1
ENSDARG00000088823	38.0044	-1.97541	0.556382	-3.55045	NA	1
ENSDARG00000090543	7.10832	-1.9723	0.476045	-4.1431	3.4264e-05	0.00915869
ENSDARG00000029689	20.5823	-1.96939	0.554926	-3.54892	NA	1
ENSDARG00000009018	33.43	-1.96871	0.558071	-3.52771	NA	1
ENSDARG00000018809	12.9721	-1.96633	0.464974	-4.22891	2.34829e-05	0.00714942
ENSDARG00000024548	89.4671	-1.95737	0.556929	-3.51458	NA	1
ENSDARG00000054058	18.2168	-1.95632	0.50824	-3.8492	0.000118505	0.0185742
ENSDARG00000102558	59.8689	-1.95498	0.556726	-3.51157	0.000445465	0.0335835
ENSDARG00000007136	11.4292	-1.95315	0.55804	-3.50002	0.000465232	0.0337844
ENSDARG00000020164	14.5553	-1.94852	0.550582	-3.53902	NA	1
ENSDARG00000034423	7.42653	-1.94147	0.556188	-3.49068	NA	1
ENSDARG00000100545	5.53249	-1.94017	0.549082	-3.53347	0.000410137	0.0322572
ENSDARG00000087012	72.6645	-1.93551	0.552313	-3.50436	0.000457703	0.0337844
ENSDARG00000103937	15.8459	-1.93144	0.557352	-3.46539	NA	1
ENSDARG00000105411	14.8629	-1.93056	0.555251	-3.47691	0.000507234	0.0355999
ENSDARG00000053973	48.5843	-1.92959	0.556657	-3.46639	NA	1
ENSDARG00000067995	129.326	-1.92863	0.557571	-3.45898	0.000542215	0.0370209
ENSDARG00000079302	23.7417	-1.92796	0.554682	-3.4758	NA	1
ENSDARG00000006526	47.3585	-1.92368	0.492619	-3.905	9.42247e-05	0.0170347
ENSDARG00000035327	202.515	-1.92335	0.557711	-3.44865	0.000563396	0.0379893
ENSDARG00000063911	573.856	-1.92238	0.423737	-4.53674	NA	1
ENSDARG00000006747	12.8667	-1.92043	0.555904	-3.45461	NA	1
ENSDARG00000100244	20.5589	-1.92006	0.551658	-3.48053	NA	1
ENSDARG00000076693	27.4759	-1.91844	0.558071	-3.43762	NA	1
ENSDARG00000025903	5.24928	-1.91608	0.540234	-3.54676	0.000389996	0.0314072
ENSDARG00000019856	19.191	-1.91471	0.558062	-3.43099	NA	1
ENSDARG00000000563	260.405	-1.91438	0.557731	-3.43245	NA	1
ENSDARG00000071113	64.3207	-1.91195	0.520234	-3.67517	0.000237687	0.0248839
ENSDARG00000101199	81.6134	-1.90767	0.550616	-3.46461	NA	1
ENSDARG00000002768	489.621	-1.90669	0.557856	-3.41789	NA	1
ENSDARG00000079009	31.9142	-1.90655	0.468704	-4.06771	4.7478e-05	0.0116954
ENSDARG00000074001	26.0239	-1.9062	0.557447	-3.41952	NA	1
ENSDARG00000018404	23.1735	-1.90473	0.522512	-3.64534	0.000267039	0.0259877
ENSDARG00000088514	21.5156	-1.90462	0.555617	-3.42793	NA	1
ENSDARG00000006497	44.6673	-1.90439	0.544417	-3.49805	NA	1
ENSDARG00000012896	14.9965	-1.90393	0.546838	-3.48172	0.000498212	0.0351631
ENSDARG00000012944	87.4891	-1.90137	0.557892	-3.40813	0.000654098	0.0412936
ENSDARG00000057460	67.1824	-1.89994	0.552418	-3.43931	NA	1
ENSDARG00000078125	6.74675	-1.89971	0.557979	-3.40462	0.000662562	0.0414485
ENSDARG00000021647	9.69088	-1.89783	0.542899	-3.49573	0.000472766	0.0341343
ENSDARG00000086912	27.2866	-1.89722	0.557303	-3.40428	NA	1
ENSDARG00000068480	14.1514	-1.8955	0.541526	-3.50028	0.000464761	0.0337844
ENSDARG00000103747	18.6051	-1.89525	0.508769	-3.72517	0.000195181	0.0216997
ENSDARG00000021916	4.44843	-1.89409	0.525288	-3.6058	0.000311188	0.0273389
ENSDARG00000013430	54.4152	-1.8918	0.556689	-3.39831	NA	1
ENSDARG00000029069	144.198	-1.89131	0.55805	-3.38914	0.000701129	0.0431779
ENSDARG00000055278	14.1475	-1.89031	0.557483	-3.39079	NA	1
ENSDARG00000042245	38.9331	-1.88712	0.556134	-3.39329	NA	1
ENSDARG00000005023	5.76775	-1.88408	0.557029	-3.38237	0.00071864	0.0440403
ENSDARG00000045143	27.4295	-1.88304	0.553553	-3.40173	NA	1
ENSDARG00000018259	53.0994	-1.88288	0.540125	-3.48601	0.000490292	0.0349641
ENSDARG00000006758	4.82154	-1.88164	0.557047	-3.37788	NA	1
ENSDARG00000030411	91.4539	-1.87784	0.557685	-3.36721	NA	1
ENSDARG00000089307	69.283	-1.87638	0.449585	-4.17359	2.99844e-05	0.00818899
ENSDARG00000075261	6.09444	-1.87569	0.524964	-3.57298	0.000352943	0.0295602
ENSDARG00000055514	25.388	-1.87508	0.557818	-3.36146	NA	1
ENSDARG00000067990	227.223	-1.87487	0.55753	-3.36282	0.000771518	0.0461551
ENSDARG00000068457	247.378	-1.87454	0.55801	-3.35934	NA	1
ENSDARG00000026882	4.94039	-1.87431	0.558067	-3.35857	0.000783474	0.046342
ENSDARG00000000503	38.6786	-1.8733	0.554785	-3.37662	NA	1
ENSDARG00000009280	15.0243	-1.87116	0.554959	-3.3717	NA	1
ENSDARG00000097008	22.778	-1.8702	0.557881	-3.35233	NA	1
ENSDARG00000074908	18.5385	-1.87012	0.52157	-3.58556	0.000336356	0.0287458
ENSDARG00000004060	12.3986	-1.86833	0.552655	-3.38064	NA	1
ENSDARG00000045677	154.401	-1.86814	0.558039	-3.34769	NA	1
ENSDARG00000055678	23.6556	-1.86777	0.461439	-4.0477	5.17233e-05	0.0123671
ENSDARG00000052063	8.48024	-1.86576	0.557177	-3.34859	NA	1
ENSDARG00000099197	612.649	-1.86096	0.558051	-3.33475	NA	1
ENSDARG00000063895	335.412	-1.85768	0.378041	-4.91397	NA	1
ENSDARG00000007275	17.6787	-1.8576	0.551862	-3.36606	NA	1
ENSDARG00000052061	11.4658	-1.85717	0.546423	-3.39878	0.000676875	0.0419746
ENSDARG00000063899	475.865	-1.85594	0.36156	-5.13313	2.84959e-07	0.000447492
ENSDARG00000069792	18.5459	-1.8501	0.557824	-3.31664	0.000911058	0.049483
ENSDARG00000061478	79.914	-1.84759	0.410586	-4.49988	6.79917e-06	0.00316363
ENSDARG00000021442	13.7497	-1.84671	0.550081	-3.35716	NA	1
ENSDARG00000006120	6.47867	-1.84656	0.557413	-3.31272	NA	1
ENSDARG00000056950	23.7453	-1.84255	0.556277	-3.3123	NA	1
ENSDARG00000051875	10.7465	-1.84212	0.555382	-3.31685	NA	1
ENSDARG00000002589	90.7666	-1.83968	0.557382	-3.30058	NA	1
ENSDARG00000017121	16.0857	-1.83951	0.471279	-3.90323	9.49161e-05	0.0170347
ENSDARG00000087324	23.2512	-1.83881	0.558062	-3.295	NA	1
ENSDARG00000009014	9.90563	-1.83754	0.557793	-3.29431	NA	1
ENSDARG00000069827	13.9049	-1.83296	0.552614	-3.3169	NA	1
ENSDARG00000059774	5.06126	-1.83108	0.550086	-3.32872	0.000872456	0.0480731
ENSDARG00000024492	33.8583	-1.82944	0.557339	-3.28245	NA	1
ENSDARG00000035398	15.9427	-1.82708	0.524307	-3.48474	0.000492609	0.0349641
ENSDARG00000100952	32.0479	-1.82252	0.526142	-3.46393	0.000532342	0.0367462
ENSDARG00000087164	17.0558	-1.81769	0.555752	-3.27068	NA	1
ENSDARG00000033683	248.856	-1.81431	0.55685	-3.25817	NA	1
ENSDARG00000075549	5.14415	-1.81398	0.548249	-3.30868	0.000937358	0.0505409
ENSDARG00000039066	20.1397	-1.81258	0.556311	-3.25821	0.00112115	0.0552355
ENSDARG00000018997	10.1434	-1.80923	0.550607	-3.28588	NA	1
ENSDARG00000071662	9.26824	-1.80847	0.520632	-3.47361	0.000513515	0.0358405
ENSDARG00000014746	26.5531	-1.80802	0.558071	-3.23977	NA	1
ENSDARG00000094451	6.12303	-1.80703	0.544974	-3.3158	0.000913799	0.049483
ENSDARG00000007347	7.24102	-1.80614	0.541729	-3.33403	0.000855975	0.0479752
ENSDARG00000035256	28.4727	-1.80557	0.557651	-3.23782	NA	1
ENSDARG00000034273	8.13944	-1.80518	0.556929	-3.24131	NA	1
ENSDARG00000017299	220.174	-1.80513	0.469278	-3.84662	0.000119758	0.0185742
ENSDARG00000101324	221.059	-1.80343	0.554321	-3.25341	NA	1
ENSDARG00000000767	13.2647	-1.80325	0.499115	-3.6129	0.000302797	0.0272921
ENSDARG00000033655	20.522	-1.79991	0.557963	-3.22585	NA	1
ENSDARG00000100406	22.1985	-1.79716	0.558023	-3.22059	NA	1
ENSDARG00000077139	16.916	-1.79462	0.523342	-3.42915	0.000605473	0.0400345
ENSDARG00000036107	25.0369	-1.79437	0.46959	-3.82114	0.000132835	0.0193526
ENSDARG00000040295	158.113	-1.79326	0.474421	-3.77989	0.000156898	0.0198146
ENSDARG00000030133	2.36814	-1.79246	0.556606	-3.22034	0.00128036	1
ENSDARG00000027088	35.1815	-1.79188	0.555868	-3.22358	NA	1
ENSDARG00000012078	17.2453	-1.78979	0.546819	-3.2731	NA	1
ENSDARG00000058358	84.152	-1.78877	0.443473	-4.03354	5.49422e-05	0.0125498
ENSDARG00000095820	4.85856	-1.78732	0.545288	-3.27775	0.00104638	0.0531017
ENSDARG00000013755	25.9426	-1.7859	0.557949	-3.20082	NA	1
ENSDARG00000052059	4.76417	-1.78399	0.543369	-3.28319	0.00102638	0.0524164
ENSDARG00000024047	33.4792	-1.78305	0.553294	-3.2226	0.00127032	0.0599961
ENSDARG00000061736	12.0064	-1.77468	0.557939	-3.18079	NA	1
ENSDARG00000010312	36.1571	-1.77145	0.552073	-3.20872	0.00133327	0.0613332
ENSDARG00000035694	35.1696	-1.77013	0.555871	-3.18443	NA	1
ENSDARG00000074777	7.95337	-1.76874	0.512603	-3.45051	0.000559525	0.0379893
ENSDARG00000011615	6.97352	-1.76841	0.550713	-3.21113	NA	1
ENSDARG00000004714	20.6323	-1.76792	0.519308	-3.40438	0.000663149	0.0414485
ENSDARG00000008969	29.6325	-1.76768	0.557035	-3.17336	NA	1
ENSDARG00000033466	15.6194	-1.76749	0.545977	-3.2373	0.00120665	0.0578591
ENSDARG00000017441	329.857	-1.76733	0.557666	-3.16916	NA	1
ENSDARG00000039051	6.76921	-1.76703	0.550194	-3.21165	NA	1
ENSDARG00000104329	4.96732	-1.76699	0.55709	-3.17182	0.00151485	0.0662979
ENSDARG00000032405	11.052	-1.76624	0.551122	-3.2048	0.00135156	0.0617041
ENSDARG00000037789	619.867	-1.76542	0.550089	-3.20934	0.0013304	0.0613332
ENSDARG00000053561	5.91676	-1.76168	0.554834	-3.17515	NA	1
ENSDARG00000002587	12.8205	-1.76165	0.556759	-3.16412	NA	1
ENSDARG00000078748	17.0428	-1.75934	0.557954	-3.1532	NA	1
ENSDARG00000028213	319.283	-1.75929	0.556858	-3.15931	NA	1
ENSDARG00000034187	24.3501	-1.75782	0.551917	-3.18494	NA	1
ENSDARG00000026726	26.2303	-1.75516	0.509088	-3.44766	0.00056547	0.0379893
ENSDARG00000014420	14.1044	-1.75515	0.553671	-3.17002	NA	1
ENSDARG00000104139	28.493	-1.75316	0.527269	-3.32499	0.000884216	0.0485083
ENSDARG00000032469	6.37896	-1.75191	0.534589	-3.27711	0.00104876	0.0531017
ENSDARG00000053254	505.585	-1.75164	0.558048	-3.13887	NA	1
ENSDARG00000035458	126.635	-1.75017	0.557254	-3.14071	NA	1
ENSDARG00000015947	17.1282	-1.74983	0.555986	-3.14725	NA	1
ENSDARG00000037281	32.2898	-1.7481	0.55633	-3.1422	NA	1
ENSDARG00000054543	5.27601	-1.74761	0.542022	-3.22424	NA	1
ENSDARG00000008388	8.66554	-1.74732	0.483787	-3.61175	0.000304139	0.0272921
ENSDARG00000069801	28.9711	-1.74656	0.556382	-3.13914	NA	1
ENSDARG00000077121	7.68359	-1.74506	0.558065	-3.12699	NA	1
ENSDARG00000073699	14.9112	-1.74317	0.555587	-3.13752	NA	1
ENSDARG00000092035	11.693	-1.74146	0.555415	-3.13542	0.00171606	0.0721412
ENSDARG00000076790	31.4571	-1.74074	0.558046	-3.11935	NA	1
ENSDARG00000087732	6.63938	-1.73923	0.554731	-3.13527	0.00171697	0.0721412
ENSDARG00000011170	40.2393	-1.73875	0.507926	-3.42324	0.000618798	0.0400719
ENSDARG00000041417	19.795	-1.73813	0.545393	-3.18692	0.00143795	0.0639263
ENSDARG00000032317	19.924	-1.73781	0.557257	-3.11851	0.00181771	0.0741
ENSDARG00000015536	34.01	-1.73622	0.494996	-3.50755	0.00045226	0.0337844
ENSDARG00000015866	191.966	-1.73561	0.555505	-3.12438	NA	1
ENSDARG00000070266	14.2493	-1.73286	0.554018	-3.12781	NA	1
ENSDARG00000079305	28.1137	-1.73274	0.55807	-3.10489	NA	1
ENSDARG00000044861	26.2681	-1.73242	0.555144	-3.12067	NA	1
ENSDARG00000030270	38.2496	-1.73104	0.536385	-3.22723	0.00124993	0.0593948
ENSDARG00000009702	5.61073	-1.7308	0.555657	-3.11487	0.00184026	0.0741
ENSDARG00000057683	8.20979	-1.72896	0.557828	-3.09946	NA	1
ENSDARG00000019521	2.42696	-1.72832	0.540691	-3.1965	0.00139106	0.0626375
ENSDARG00000031228	62.8145	-1.72653	0.44857	-3.84896	0.00011862	0.0185742
ENSDARG00000100446	8.06354	-1.72635	0.557731	-3.09532	NA	1
ENSDARG00000092143	16.416	-1.7263	0.551192	-3.13194	0.00173656	0.0724799
ENSDARG00000095273	60.822	-1.72429	0.51565	-3.34393	0.000826015	0.0472347
ENSDARG00000011407	25.6834	-1.72248	0.556383	-3.09585	NA	1
ENSDARG00000013207	5.58833	-1.72149	0.555481	-3.0991	0.00194113	0.0759227
ENSDARG00000053130	5.15888	-1.72101	0.554849	-3.10176	NA	1
ENSDARG00000016771	134.733	-1.7207	0.557351	-3.08728	NA	1
ENSDARG00000025254	18.942	-1.72044	0.509454	-3.37702	0.000732745	0.0444709
ENSDARG00000063924	584.797	-1.71725	0.348327	-4.93	NA	1
ENSDARG00000074023	4.42355	-1.71387	0.556832	-3.07789	0.00208469	0.0793637
ENSDARG00000087765	12.4857	-1.71313	0.548067	-3.12576	NA	1
ENSDARG00000017803	20.9886	-1.70913	0.499219	-3.42362	0.00061794	0.0400719
ENSDARG00000070835	139.374	-1.70779	0.550826	-3.10041	NA	1
ENSDARG00000040565	108.155	-1.70763	0.552106	-3.09293	NA	1
ENSDARG00000009899	5.75307	-1.70755	0.557808	-3.06118	0.00220469	0.082433
ENSDARG00000071658	16.9997	-1.7073	0.547961	-3.11574	NA	1
ENSDARG00000036832	13.2663	-1.70705	0.55724	-3.06339	NA	1
ENSDARG00000002988	17.9961	-1.70522	0.557996	-3.05597	NA	1
ENSDARG00000071445	20.9052	-1.70486	0.551056	-3.0938	0.00197608	0.076622
ENSDARG00000063910	17.2522	-1.70461	0.511023	-3.33568	0.0008509	0.0479366
ENSDARG00000104267	57.2289	-1.70353	0.54155	-3.14565	NA	1
ENSDARG00000063921	118.755	-1.70324	0.356044	-4.7838	1.72013e-06	0.00123477
ENSDARG00000053831	7.50717	-1.7031	0.550262	-3.09507	NA	1
ENSDARG00000063917	426.114	-1.70289	0.344225	-4.94701	NA	1
ENSDARG00000089769	6.5838	-1.70235	0.543673	-3.1312	NA	1
ENSDARG00000040251	5.96968	-1.70119	0.551744	-3.08329	0.00204725	0.0791373
ENSDARG00000030215	27.2078	-1.70019	0.542502	-3.13398	0.00172452	0.0722171
ENSDARG00000071586	14.9801	-1.69698	0.555385	-3.05549	NA	1
ENSDARG00000012066	13.1206	-1.69662	0.544575	-3.1155	0.00183636	0.0741
ENSDARG00000104701	14.4828	-1.69645	0.53706	-3.15877	0.00158435	0.0686353
ENSDARG00000020574	153.684	-1.69229	0.550446	-3.0744	NA	1
ENSDARG00000063922	9.51839	-1.692	0.451105	-3.75079	0.000176276	0.020892
ENSDARG00000059601	16.0617	-1.69119	0.55711	-3.03564	NA	1
ENSDARG00000036840	64.4013	-1.6897	0.452977	-3.73021	0.000191317	0.02146
ENSDARG00000040291	11.9353	-1.68962	0.556513	-3.03609	NA	1
ENSDARG00000053862	37.9281	-1.68591	0.557468	-3.02422	NA	1
ENSDARG00000052437	5.2069	-1.68202	0.539088	-3.12012	0.00180778	0.0741
ENSDARG00000059945	22.1252	-1.68158	0.548886	-3.06363	NA	1
ENSDARG00000078322	34.8409	-1.68021	0.470544	-3.57077	0.00035593	0.0296129
ENSDARG00000019902	11.6814	-1.6781	0.551138	-3.04479	NA	1
ENSDARG00000038424	11.8907	-1.67702	0.520748	-3.2204	0.0012801	0.0602319
ENSDARG00000034344	10.5699	-1.67486	0.542618	-3.08663	NA	1
ENSDARG00000056722	11.2714	-1.67469	0.556582	-3.00889	NA	1
ENSDARG00000093774	20.4607	-1.67369	0.553205	-3.02544	0.00248268	0.0893693
ENSDARG00000056725	111.708	-1.67243	0.459027	-3.64342	NA	1
ENSDARG00000007783	10.7515	-1.67229	0.555618	-3.00979	0.00261428	0.0913787
ENSDARG00000102975	13.3416	-1.67132	0.508882	-3.2843	0.00102238	0.0524164
ENSDARG00000077069	11.8969	-1.66972	0.552615	-3.02149	0.00251531	0.0897722
ENSDARG00000004296	24.0432	-1.66909	0.555554	-3.00437	0.00266132	0.0921051
ENSDARG00000058371	77.5562	-1.66657	0.543339	-3.06728	0.00216016	0.0817412
ENSDARG00000099974	20.3245	-1.6665	0.550065	-3.02965	NA	1
ENSDARG00000016319	19.7896	-1.66598	0.549729	-3.03055	NA	1
ENSDARG00000057903	58.7747	-1.66508	0.524952	-3.17187	NA	1
ENSDARG00000058117	11.8708	-1.66476	0.547708	-3.0395	NA	1
ENSDARG00000033227	8.65586	-1.66402	0.557866	-2.98283	0.00285597	0.0956354
ENSDARG00000099257	11.4668	-1.65888	0.554069	-2.994	NA	1
ENSDARG00000001463	12.3816	-1.65786	0.550604	-3.01098	0.00260409	0.0913787
ENSDARG00000036102	14.7264	-1.65606	0.555523	-2.98108	NA	1
ENSDARG00000032630	72.5568	-1.65418	0.553863	-2.98662	NA	1
ENSDARG00000094041	27.6605	-1.65225	0.551001	-2.99863	NA	1
ENSDARG00000058365	2.66529	-1.65186	0.543897	-3.03709	0.00238874	0.086552
ENSDARG00000054906	5.03379	-1.65064	0.550563	-2.9981	0.00271667	0.092242
ENSDARG00000061233	35.3425	-1.65039	0.437097	-3.77579	0.000159499	0.0198395
ENSDARG00000031283	15.6461	-1.65013	0.553327	-2.98219	NA	1
ENSDARG00000025855	7.31917	-1.64918	0.557934	-2.95588	NA	1
ENSDARG00000011640	12.5233	-1.64904	0.540184	-3.05274	NA	1
ENSDARG00000019098	9.92718	-1.64663	0.542031	-3.03789	0.0023824	0.086552
ENSDARG00000090268	63.1853	-1.64592	0.554457	-2.96852	NA	1
ENSDARG00000016939	10.0152	-1.64328	0.547661	-3.00054	0.00269502	0.0921211
ENSDARG00000100095	9.24246	-1.64067	0.549806	-2.98408	NA	1
ENSDARG00000069297	5.43024	-1.63947	0.557358	-2.9415	0.00326622	0.102593
ENSDARG00000102850	2.99748	-1.6389	0.557082	-2.94194	0.00326167	0.102593
ENSDARG00000021405	23.5508	-1.63809	0.45534	-3.5975	0.000321285	0.0278366
ENSDARG00000056617	2.53036	-1.63572	0.543708	-3.00846	0.00262578	0.0913787
ENSDARG00000018693	50.4213	-1.63358	0.416985	-3.91759	8.94382e-05	0.0167703
ENSDARG00000068507	64.7751	-1.63041	0.551168	-2.9581	NA	1
ENSDARG00000044915	26.4061	-1.6277	0.422079	-3.85639	0.000115076	0.0185346
ENSDARG00000074806	4.35115	-1.62567	0.545132	-2.98215	0.00286229	0.0956354
ENSDARG00000070155	5.56344	-1.62482	0.555898	-2.92287	0.00346822	0.106013
ENSDARG00000023797	23.4338	-1.62473	0.501793	-3.23786	0.0012043	0.0578591
ENSDARG00000025348	27.035	-1.62169	0.545816	-2.97114	NA	1
ENSDARG00000090850	22.6291	-1.61922	0.552913	-2.92853	NA	1
ENSDARG00000029263	7.2862	-1.61915	0.549493	-2.94662	NA	1
ENSDARG00000012729	8.11085	-1.61758	0.518117	-3.12203	0.00179609	0.0741
ENSDARG00000001993	19.3804	-1.61549	0.55156	-2.92895	NA	1
ENSDARG00000019976	11.5595	-1.61151	0.487677	-3.30447	0.000951572	0.0506551
ENSDARG00000031343	12.002	-1.61128	0.557888	-2.88818	NA	1
ENSDARG00000091411	11.3333	-1.61021	0.535156	-3.00885	0.00262236	0.0913787
ENSDARG00000036371	18.4956	-1.61007	0.555886	-2.89641	NA	1
ENSDARG00000071212	4.84314	-1.60886	0.547245	-2.93993	0.00328284	0.102593
ENSDARG00000073874	7.41829	-1.60642	0.547299	-2.93517	NA	1
ENSDARG00000057913	20.1479	-1.60481	0.511496	-3.13748	0.00170406	0.0721412
ENSDARG00000071026	7.45848	-1.60444	0.553787	-2.89722	NA	1
ENSDARG00000014053	8.51188	-1.60361	0.555037	-2.88919	NA	1
ENSDARG00000078026	5.11733	-1.60219	0.557329	-2.87476	NA	1
ENSDARG00000036671	9.58232	-1.60215	0.542974	-2.95069	NA	1
ENSDARG00000020609	24.6579	-1.59921	0.556326	-2.87459	NA	1
ENSDARG00000010008	12.3788	-1.5967	0.556648	-2.86842	NA	1
ENSDARG00000061405	3.65265	-1.59562	0.545323	-2.92601	0.00343339	0.105636
ENSDARG00000025728	12.8445	-1.59456	0.545326	-2.92404	NA	1
ENSDARG00000099428	11.2852	-1.59324	0.556363	-2.86367	0.00418767	0.11944
ENSDARG00000037539	15.5169	-1.59205	0.552587	-2.88108	NA	1
ENSDARG00000036074	4.25225	-1.59137	0.555279	-2.8659	0.00415828	0.118999
ENSDARG00000102453	38.6838	-1.59047	0.548299	-2.90073	0.00372299	0.110834
ENSDARG00000092170	126.801	-1.59045	0.55804	-2.85007	NA	1
ENSDARG00000039452	6.55803	-1.58965	0.556242	-2.85785	NA	1
ENSDARG00000069048	3.42242	-1.5891	0.549279	-2.89307	NA	1
ENSDARG00000099995	4.6099	-1.58839	0.552959	-2.87253	0.00407204	0.117602
ENSDARG00000041779	8.45707	-1.58798	0.54968	-2.88891	NA	1
ENSDARG00000104077	3.81521	-1.58603	0.558049	-2.84209	0.00448182	0.123235
ENSDARG00000056525	5.6461	-1.58543	0.557352	-2.84457	NA	1
ENSDARG00000058302	18.0361	-1.585	0.508438	-3.11739	0.00182458	0.0741
ENSDARG00000053803	7.02289	-1.58479	0.540184	-2.9338	NA	1
ENSDARG00000102824	5.75524	-1.58441	0.555099	-2.85428	NA	1
ENSDARG00000069415	8.91235	-1.58188	0.536891	-2.94637	NA	1
ENSDARG00000068397	4.04346	-1.5809	0.558061	-2.83285	0.00461355	0.124007
ENSDARG00000061436	19.5272	-1.57852	0.502631	-3.14052	0.0016865	0.0721412
ENSDARG00000076830	4.69688	-1.57659	0.557976	-2.82555	0.00471993	0.124749
ENSDARG00000019253	8.4111	-1.57654	0.548271	-2.87548	NA	1
ENSDARG00000094324	4.31471	-1.57467	0.556109	-2.83158	0.0046319	0.124007
ENSDARG00000020708	12.957	-1.5726	0.545204	-2.88442	NA	1
ENSDARG00000018025	4.5966	-1.57128	0.556362	-2.8242	NA	1
ENSDARG00000006588	14.3457	-1.57122	0.534448	-2.9399	NA	1
ENSDARG00000087616	11.133	-1.57062	0.553484	-2.83771	NA	1
ENSDARG00000038123	8.17884	-1.56932	0.493392	-3.18067	0.00146936	0.0647702
ENSDARG00000006065	8.90883	-1.56836	0.538446	-2.91275	0.00358264	0.108146
ENSDARG00000069989	6.99234	-1.56811	0.54766	-2.86329	0.0041927	0.11944
ENSDARG00000097006	3.35389	-1.56798	0.557748	-2.81127	0.00493462	0.126776
ENSDARG00000036776	5.22629	-1.56689	0.557256	-2.8118	0.00492652	0.126776
ENSDARG00000057317	10.8309	-1.56588	0.552839	-2.83244	NA	1
ENSDARG00000032865	6.58248	-1.56375	0.543822	-2.87548	NA	1
ENSDARG00000045929	14.9725	-1.56354	0.557922	-2.80244	NA	1
ENSDARG00000019986	13.1733	-1.56247	0.550853	-2.83645	NA	1
ENSDARG00000017917	35.1519	-1.56219	0.466203	-3.35087	0.000805582	0.0466384
ENSDARG00000055901	10.9987	-1.56066	0.516216	-3.02326	0.00250067	0.0897596
ENSDARG00000054616	10.1052	-1.56065	0.551931	-2.82761	NA	1
ENSDARG00000059719	9.02319	-1.56014	0.548346	-2.84517	NA	1
ENSDARG00000042934	6.01181	-1.55939	0.556381	-2.80273	0.00506714	0.128344
ENSDARG00000069603	13.1313	-1.55873	0.516621	-3.01717	0.0025515	0.0905494
ENSDARG00000013921	5.44146	-1.55809	0.549774	-2.83407	0.00459598	0.124007
ENSDARG00000028625	8.73045	-1.5563	0.548878	-2.83543	NA	1
ENSDARG00000076928	3.92587	-1.55403	0.557854	-2.78572	NA	1
ENSDARG00000042780	8.85031	-1.55341	0.535392	-2.90144	NA	1
ENSDARG00000071626	19.348	-1.55125	0.554237	-2.79889	NA	1
ENSDARG00000100582	34.5163	-1.54834	0.455631	-3.39822	0.000678249	0.0419746
ENSDARG00000017624	271.291	-1.54783	0.556871	-2.7795	NA	1
ENSDARG00000023228	6.31447	-1.54636	0.534043	-2.89557	NA	1
ENSDARG00000004753	5.45957	-1.54598	0.515826	-2.99709	0.00272573	0.0923003
ENSDARG00000069113	7.73766	-1.54537	0.54903	-2.81473	0.00488176	0.126213
ENSDARG00000063914	234.924	-1.54528	0.42536	-3.63286	0.000280294	0.0262507
ENSDARG00000001431	24.2538	-1.54451	0.555386	-2.78096	NA	1
ENSDARG00000014196	68.1551	-1.54344	0.551414	-2.79906	NA	1
ENSDARG00000038293	28.7622	-1.54318	0.46696	-3.30475	0.00095062	0.0506551
ENSDARG00000014287	15.7097	-1.54251	0.556934	-2.76964	NA	1
ENSDARG00000053358	35.6801	-1.54146	0.531901	-2.89801	0.00375534	0.111008
ENSDARG00000045639	65.0235	-1.54144	0.547296	-2.81646	NA	1
ENSDARG00000028804	3.58522	-1.54133	0.558025	-2.76211	0.00574292	0.137164
ENSDARG00000054456	7.00645	-1.54004	0.558021	-2.75983	NA	1
ENSDARG00000092730	3.99208	-1.53963	0.54459	-2.82714	NA	1
ENSDARG00000062338	4.63005	-1.53889	0.545187	-2.82269	0.00476226	0.124749
ENSDARG00000078132	5.52782	-1.53864	0.557622	-2.75929	NA	1
ENSDARG00000010519	18.4716	-1.53736	0.537769	-2.85877	0.00425293	0.119797
ENSDARG00000036830	93.7052	-1.53615	0.537667	-2.85706	NA	1
ENSDARG00000070873	18.8889	-1.536	0.465621	-3.29881	0.000970944	0.0510483
ENSDARG00000052435	3.50328	-1.53433	0.546333	-2.80841	NA	1
ENSDARG00000058115	29.4829	-1.53429	0.521372	-2.94279	0.0032527	0.102593
ENSDARG00000042824	27.7318	-1.53384	0.541041	-2.83498	0.00458284	0.124007
ENSDARG00000098957	9.733	-1.53241	0.549811	-2.78715	0.0053173	0.132542
ENSDARG00000098832	19.7753	-1.52826	0.541601	-2.82175	0.00477627	0.124749
ENSDARG00000052207	6.92563	-1.52771	0.53433	-2.85912	NA	1
ENSDARG00000014106	29.6395	-1.52741	0.549998	-2.77711	0.00548443	0.133788
ENSDARG00000002230	10.8397	-1.52663	0.555898	-2.74624	NA	1
ENSDARG00000010059	3.571	-1.52571	0.557969	-2.7344	0.00624934	0.143849
ENSDARG00000040815	13.1362	-1.52513	0.52945	-2.88059	0.00396932	0.115432
ENSDARG00000013838	22.7823	-1.52505	0.469547	-3.24791	0.00116255	0.056609
ENSDARG00000021113	124.168	-1.52481	0.406132	-3.75447	0.000173709	0.0207838
ENSDARG00000027236	7.48868	-1.52472	0.539134	-2.8281	NA	1
ENSDARG00000055216	45.3221	-1.52279	0.542737	-2.80576	0.00501979	0.127669
ENSDARG00000026165	58.3789	-1.52151	0.544562	-2.79401	NA	1
ENSDARG00000059049	7.89035	-1.52114	0.499208	-3.0471	0.00231063	0.0848783
ENSDARG00000077293	4.0946	-1.52051	0.547779	-2.77576	NA	1
ENSDARG00000077811	18.5122	-1.51992	0.555977	-2.73378	0.00626116	0.143849
ENSDARG00000061757	35.2542	-1.51973	0.360583	-4.21464	2.50172e-05	0.00714942
ENSDARG00000103919	167.059	-1.51909	0.467795	-3.24735	NA	1
ENSDARG00000008030	13.3023	-1.51799	0.497797	-3.04941	0.00229292	0.084475
ENSDARG00000015970	14.6875	-1.51705	0.496236	-3.05711	0.00223483	0.0833121
ENSDARG00000055705	9.99596	-1.51376	0.542247	-2.79164	NA	1
ENSDARG00000104263	3.23299	-1.51124	0.553929	-2.72823	0.0063676	0.144921
ENSDARG00000009499	15.6114	-1.51016	0.549938	-2.74605	0.00603169	0.141903
ENSDARG00000017274	19.4425	-1.50935	0.558016	-2.70485	NA	1
ENSDARG00000058656	11.5753	-1.50927	0.544522	-2.77173	NA	1
ENSDARG00000063905	690.303	-1.50804	0.286168	-5.26977	1.36592e-07	0.000343202
ENSDARG00000036754	8.79977	-1.50764	0.554642	-2.71823	NA	1
ENSDARG00000073857	4.85793	-1.50762	0.557879	-2.70241	NA	1
ENSDARG00000041433	5.99511	-1.50762	0.549406	-2.74408	NA	1
ENSDARG00000062323	4.95319	-1.50722	0.54775	-2.75165	NA	1
ENSDARG00000001889	10.5727	-1.50657	0.553204	-2.72334	NA	1
ENSDARG00000003705	9.42025	-1.50573	0.55084	-2.73352	NA	1
ENSDARG00000099532	11.6465	-1.50567	0.557393	-2.70127	NA	1
ENSDARG00000087260	11.7088	-1.50501	0.557085	-2.70158	NA	1
ENSDARG00000090369	8.84381	-1.50285	0.544081	-2.76217	NA	1
ENSDARG00000044125	21.1717	-1.50284	0.520632	-2.88657	0.00389468	0.113794
ENSDARG00000086222	8.46952	-1.50208	0.537866	-2.79267	NA	1
ENSDARG00000074033	1.69525	-1.50141	0.550769	-2.72602	0.0064103	1
ENSDARG00000099860	19.3933	-1.5008	0.534326	-2.80877	NA	1
ENSDARG00000099758	9.63082	-1.49981	0.555606	-2.6994	NA	1
ENSDARG00000018534	15.5481	-1.4997	0.551854	-2.71757	NA	1
ENSDARG00000100397	26.5357	-1.49958	0.542702	-2.76317	0.00572438	0.137164
ENSDARG00000092233	34.091	-1.49709	0.552925	-2.70758	NA	1
ENSDARG00000092870	30.6306	-1.49388	0.428014	-3.49027	0.000482534	0.0346404
ENSDARG00000021004	5.21823	-1.49309	0.549247	-2.71843	NA	1
ENSDARG00000075643	7.84081	-1.49279	0.509846	-2.92793	0.00341232	0.105589
ENSDARG00000057789	14.7852	-1.49225	0.555206	-2.68774	0.00719383	0.15609
ENSDARG00000095533	5.8288	-1.49204	0.4843	-3.08082	0.00206429	0.079332
ENSDARG00000055009	13.9732	-1.49185	0.538145	-2.7722	0.00556792	0.135297
ENSDARG00000037655	7.42772	-1.4914	0.553652	-2.69375	0.00706523	0.154108
ENSDARG00000071196	18.39	-1.49129	0.526256	-2.83378	0.00460013	0.124007
ENSDARG00000043342	5.86275	-1.48866	0.54432	-2.7349	NA	1
ENSDARG00000042428	22.8484	-1.48622	0.522465	-2.84463	0.00444632	0.122979
ENSDARG00000034801	4.85048	-1.48592	0.533324	-2.78615	0.00533389	0.132692
ENSDARG00000024141	11.3916	-1.4856	0.549134	-2.70535	NA	1
ENSDARG00000036186	8.59722	-1.48447	0.550948	-2.69439	NA	1
ENSDARG00000094673	6.39313	-1.48232	0.547578	-2.70704	0.00678853	0.151444
ENSDARG00000010844	10.4359	-1.48206	0.492288	-3.01055	0.00260774	0.0913787
ENSDARG00000008829	4.9373	-1.48172	0.54175	-2.73506	NA	1
ENSDARG00000101762	5.77597	-1.47855	0.557985	-2.64981	NA	1
ENSDARG00000063299	12.9859	-1.47812	0.558033	-2.6488	NA	1
ENSDARG00000026350	9.53926	-1.47662	0.496344	-2.97499	0.00292997	0.096612
ENSDARG00000025866	2.98981	-1.47632	0.553599	-2.66677	0.00765836	0.159556
ENSDARG00000079388	21.7366	-1.47621	0.443449	-3.32894	0.000871784	0.0480731
ENSDARG00000043864	14.1103	-1.47563	0.556562	-2.65134	0.00801734	0.163773
ENSDARG00000036558	22.43	-1.47555	0.460804	-3.20212	0.00136419	0.0618714
ENSDARG00000045979	7.79727	-1.47502	0.537567	-2.74388	NA	1
ENSDARG00000087697	11.6028	-1.47494	0.552481	-2.66966	0.00759278	0.158676
ENSDARG00000025147	32.6803	-1.474	0.53195	-2.77095	0.00558935	0.135297
ENSDARG00000092126	34.8743	-1.4722	0.553309	-2.66072	0.00779747	0.161118
ENSDARG00000010434	8.95464	-1.47207	0.548433	-2.68414	0.00727167	0.156318
ENSDARG00000018460	29.6466	-1.47133	0.446565	-3.29477	0.000985022	0.0515618
ENSDARG00000032161	14.5157	-1.47036	0.531829	-2.76472	0.00569717	0.137114
ENSDARG00000027310	6.61415	-1.46958	0.557633	-2.63539	0.00840396	0.167586
ENSDARG00000023111	8.74541	-1.4695	0.540039	-2.72111	NA	1
ENSDARG00000105255	15.4539	-1.46949	0.488684	-3.00703	0.00263816	0.0915557
ENSDARG00000056209	5.18346	-1.46917	0.53278	-2.75756	NA	1
ENSDARG00000027419	8.94054	-1.46915	0.537955	-2.731	NA	1
ENSDARG00000057013	7.35577	-1.46886	0.557389	-2.63525	NA	1
ENSDARG00000044129	6.67059	-1.46871	0.521804	-2.81468	0.00488255	0.126213
ENSDARG00000017634	8.07585	-1.46854	0.557871	-2.63241	NA	1
ENSDARG00000003081	15.9127	-1.46832	0.542454	-2.70682	NA	1
ENSDARG00000097446	7.06963	-1.46744	0.529544	-2.77113	0.00558621	0.135297
ENSDARG00000087359	4.56193	-1.46681	0.544635	-2.6932	0.00707706	0.154108
ENSDARG00000105587	6.16604	-1.46602	0.535297	-2.73871	0.00616805	0.143499
ENSDARG00000060498	6.41801	-1.46573	0.536134	-2.73389	0.00625912	0.143849
ENSDARG00000063916	7.95175	-1.46557	0.510984	-2.86814	0.00412897	0.118701
ENSDARG00000034668	7.54501	-1.46426	0.541236	-2.7054	0.00682212	0.151693
ENSDARG00000062797	15.3653	-1.46412	0.55806	-2.62359	NA	1
ENSDARG00000101785	2.77919	-1.46412	0.556061	-2.63303	0.0084628	0.168081
ENSDARG00000089643	3.08377	-1.46397	0.543783	-2.69219	NA	1
ENSDARG00000059311	4.89972	-1.46318	0.549971	-2.66047	NA	1
ENSDARG00000011602	6.20811	-1.46272	0.551416	-2.65266	NA	1
ENSDARG00000020031	9.81689	-1.46255	0.517709	-2.82504	0.00472753	0.124749
ENSDARG00000013295	9.17895	-1.4623	0.556219	-2.629	NA	1
ENSDARG00000036427	24.3602	-1.46139	0.495013	-2.95223	0.00315488	0.101109
ENSDARG00000099645	5.70232	-1.45826	0.517093	-2.82011	0.00480072	0.124868
ENSDARG00000002131	22.8869	-1.45781	0.529964	-2.75076	NA	1
ENSDARG00000017014	19.2433	-1.45713	0.522588	-2.7883	0.00529853	0.132483
ENSDARG00000058488	1.48229	-1.45702	0.528028	-2.75935	0.00579158	1
ENSDARG00000099014	6.92353	-1.45657	0.557417	-2.61307	NA	1
ENSDARG00000015236	3.51572	-1.45625	0.558032	-2.60962	0.00906427	0.173437
ENSDARG00000018351	23.028	-1.45623	0.55339	-2.63146	NA	1
ENSDARG00000039322	3.98644	-1.45622	0.524306	-2.77742	0.00547923	0.133788
ENSDARG00000070162	12.549	-1.45595	0.523501	-2.78118	0.00541615	0.133665
ENSDARG00000059534	11.009	-1.45552	0.538564	-2.7026	0.00687997	0.152592
ENSDARG00000027740	7.33394	-1.45326	0.549807	-2.64321	NA	1
ENSDARG00000011876	6.5714	-1.45177	0.541052	-2.68323	0.00729145	0.156318
ENSDARG00000020364	19.6172	-1.45073	0.558061	-2.5996	NA	1
ENSDARG00000011422	4.27476	-1.45006	0.557968	-2.59882	NA	1
ENSDARG00000018980	5.11192	-1.44969	0.542818	-2.67067	0.00757005	0.158504
ENSDARG00000074589	8.17041	-1.44897	0.509468	-2.84408	0.00445398	0.122979
ENSDARG00000035798	9.12893	-1.44826	0.550799	-2.62938	NA	1
ENSDARG00000091726	3.70121	-1.44791	0.554022	-2.61345	0.00896341	0.173156
ENSDARG00000089124	7.42562	-1.44787	0.538648	-2.68797	NA	1
ENSDARG00000074773	14.0109	-1.44616	0.515518	-2.80527	0.00502751	0.127669
ENSDARG00000042988	12.4563	-1.4453	0.542831	-2.66253	0.00775558	0.160781
ENSDARG00000071374	5.5847	-1.44513	0.53028	-2.72521	NA	1
ENSDARG00000012366	10.319	-1.44401	0.546503	-2.64228	0.0082351	0.166598
ENSDARG00000034493	2.53008	-1.44356	0.543795	-2.6546	0.00794031	0.162731
ENSDARG00000014273	12.7225	-1.44344	0.557958	-2.58701	NA	1
ENSDARG00000044588	8.13949	-1.44131	0.555348	-2.59533	0.00945001	0.177195
ENSDARG00000007370	4.78859	-1.44093	0.551792	-2.61137	0.00901801	0.173231
ENSDARG00000045803	7.32469	-1.44031	0.5033	-2.86173	0.0042134	0.119692
ENSDARG00000027041	7.48323	-1.43876	0.558027	-2.5783	NA	1
ENSDARG00000102340	8.14471	-1.4387	0.551361	-2.60936	NA	1
ENSDARG00000002194	3.20003	-1.43859	0.558038	-2.57795	0.00993881	0.181604
ENSDARG00000045592	8.84001	-1.43707	0.527597	-2.7238	NA	1
ENSDARG00000099970	2980.99	-1.4356	0.461206	-3.11272	0.00185373	0.0743817
ENSDARG00000063095	20.2503	-1.4349	0.540404	-2.65523	0.00792537	0.16269
ENSDARG00000091090	16.0694	-1.43341	0.530679	-2.7011	0.00691115	0.152592
ENSDARG00000057113	3.84344	-1.4317	0.546621	-2.61919	0.00881388	0.171131
ENSDARG00000019949	3.04211	-1.43104	0.543777	-2.63166	0.00849684	0.168081
ENSDARG00000003963	9.17608	-1.43079	0.474142	-3.01764	0.00254753	0.0905494
ENSDARG00000008788	4.24141	-1.43069	0.536193	-2.66824	NA	1
ENSDARG00000019516	5.04244	-1.43046	0.51804	-2.76128	0.00575746	0.13725
ENSDARG00000063908	970.741	-1.42977	0.34957	-4.09007	NA	1
ENSDARG00000068233	2.11958	-1.4283	0.557986	-2.55974	0.0104752	1
ENSDARG00000060977	4.91612	-1.42815	0.552573	-2.58454	NA	1
ENSDARG00000091996	9.96106	-1.42782	0.538362	-2.65217	NA	1
ENSDARG00000036299	32.7176	-1.42673	0.463315	-3.0794	0.00207418	0.0793637
ENSDARG00000042980	3.36342	-1.42635	0.546657	-2.60922	NA	1
ENSDARG00000070448	7.95885	-1.42535	0.526591	-2.70675	0.00679451	0.151444
ENSDARG00000098387	6.83679	-1.42534	0.555611	-2.56535	0.0103072	0.185514
ENSDARG00000092673	4.43872	-1.42389	0.548959	-2.59379	NA	1
ENSDARG00000070567	7.09585	-1.42347	0.556032	-2.56005	NA	1
ENSDARG00000057568	8.45735	-1.42314	0.520575	-2.73379	0.00626106	0.143849
ENSDARG00000095807	3.43954	-1.4227	0.547598	-2.59808	0.00937467	0.176045
ENSDARG00000027199	4.79645	-1.42233	0.557785	-2.54997	0.0107733	0.190896
ENSDARG00000052104	20.6826	-1.42177	0.494814	-2.87333	0.00406164	0.117572
ENSDARG00000042010	35.1974	-1.42158	0.553172	-2.56987	0.0101738	0.184169
ENSDARG00000002644	19.6528	-1.42109	0.550457	-2.58165	NA	1
ENSDARG00000024204	7.18744	-1.42106	0.551388	-2.57724	0.00995942	0.181604
ENSDARG00000023445	10.1402	-1.42052	0.537175	-2.64443	NA	1
ENSDARG00000075942	6.05257	-1.42039	0.544553	-2.60836	0.00909775	0.173437
ENSDARG00000043448	9.32792	-1.41792	0.535285	-2.64891	NA	1
ENSDARG00000043313	12.6787	-1.41725	0.555202	-2.55268	NA	1
ENSDARG00000056499	3.33085	-1.41697	0.542611	-2.61139	NA	1
ENSDARG00000075295	6.8114	-1.41558	0.555401	-2.54876	NA	1
ENSDARG00000021140	77.6542	-1.41482	0.376055	-3.76227	0.000168381	0.0203439
ENSDARG00000057437	7.13005	-1.41436	0.557247	-2.53812	NA	1
ENSDARG00000069503	7.43669	-1.41418	0.552522	-2.55951	NA	1
ENSDARG00000029474	6.02417	-1.41397	0.517659	-2.73147	0.00630525	0.144532
ENSDARG00000020239	22.7831	-1.41397	0.529461	-2.67058	NA	1
ENSDARG00000027403	31.5543	-1.41375	0.374147	-3.77858	0.000157722	0.0198146
ENSDARG00000033234	17.2977	-1.41311	0.539186	-2.62083	NA	1
ENSDARG00000091792	6.77272	-1.4116	0.54457	-2.59213	NA	1
ENSDARG00000045944	10.2517	-1.4115	0.529051	-2.66799	NA	1
ENSDARG00000009418	7.69816	-1.41024	0.555534	-2.53853	NA	1
ENSDARG00000105083	7.24007	-1.41021	0.542011	-2.60182	0.00927313	0.174756
ENSDARG00000103057	57.699	-1.40999	0.476466	-2.95927	0.00308374	0.0995912
ENSDARG00000023963	23.4339	-1.40914	0.433565	-3.25012	0.00115355	0.0563894
ENSDARG00000020143	6.2552	-1.40856	0.546357	-2.57811	NA	1
ENSDARG00000071224	9.3501	-1.40795	0.554068	-2.54112	NA	1
ENSDARG00000103390	10.2051	-1.40704	0.556889	-2.52661	NA	1
ENSDARG00000014646	9.59666	-1.40601	0.555989	-2.52884	NA	1
ENSDARG00000103677	4.83116	-1.40491	0.510171	-2.75381	0.00589059	0.139427
ENSDARG00000026531	30.2899	-1.40486	0.477756	-2.94055	0.00327631	0.102593
ENSDARG00000074283	2.31135	-1.40433	0.557113	-2.52072	0.0117113	1
ENSDARG00000036942	6.82177	-1.40393	0.539215	-2.60366	0.0092234	0.174246
ENSDARG00000079111	14.3729	-1.40274	0.546927	-2.56477	NA	1
ENSDARG00000022101	6.09802	-1.40041	0.548679	-2.55233	NA	1
ENSDARG00000042151	12.9711	-1.40028	0.514924	-2.71939	0.00654028	0.148581
ENSDARG00000014907	4.39899	-1.39921	0.550425	-2.54206	0.0110202	0.194174
ENSDARG00000034368	8.13978	-1.39896	0.548543	-2.55031	0.0107627	0.190896
ENSDARG00000004196	12.515	-1.39843	0.552576	-2.53074	0.0113821	0.197324
ENSDARG00000039929	10.1287	-1.39838	0.521582	-2.68103	NA	1
ENSDARG00000074749	5.60258	-1.39766	0.557468	-2.50715	0.0121708	0.204413
ENSDARG00000075048	13.0664	-1.39646	0.515087	-2.71111	0.00670586	0.151249
ENSDARG00000100252	39.3554	-1.39581	0.446379	-3.12695	0.00176629	0.073375
ENSDARG00000014891	20.1934	-1.39573	0.52899	-2.63848	0.00832786	0.16704
ENSDARG00000042018	7.11564	-1.39505	0.540583	-2.58064	0.00986168	0.181604
ENSDARG00000076120	116.507	-1.394	0.471207	-2.95835	0.00309289	0.0996306
ENSDARG00000104431	9.64371	-1.39388	0.552323	-2.52368	0.0116134	0.199227
ENSDARG00000015050	56.3814	-1.39361	0.537284	-2.59381	NA	1
ENSDARG00000009567	11.215	-1.39176	0.557364	-2.49705	NA	1
ENSDARG00000070314	27.1947	-1.39052	0.417201	-3.33298	0.000859223	0.0479752
ENSDARG00000015653	31.3526	-1.38681	0.451726	-3.07002	0.00214043	0.0812394
ENSDARG00000039133	3.24206	-1.38678	0.537971	-2.57779	NA	1
ENSDARG00000058479	5.51636	-1.38671	0.557949	-2.48536	0.0129419	0.211805
ENSDARG00000037478	23.9433	-1.38658	0.431227	-3.21544	0.00130245	0.0606024
ENSDARG00000031100	12.0519	-1.38625	0.531031	-2.61048	0.00904144	0.173416
ENSDARG00000014572	17.0604	-1.38615	0.54699	-2.53414	0.0112724	0.196632
ENSDARG00000041799	13.2911	-1.38572	0.51342	-2.69901	0.00695468	0.153015
ENSDARG00000042249	12.2155	-1.38511	0.540843	-2.56101	0.0104368	0.186777
ENSDARG00000022165	24.1004	-1.38387	0.553966	-2.4981	0.012486	0.206941
ENSDARG00000060862	3.05802	-1.38381	0.550673	-2.51295	NA	1
ENSDARG00000044975	19.6468	-1.38353	0.42231	-3.27611	0.00105248	0.0531017
ENSDARG00000039269	9.01532	-1.38323	0.555688	-2.48923	NA	1
ENSDARG00000089519	4.20081	-1.38289	0.550437	-2.51235	NA	1
ENSDARG00000102471	12.0735	-1.38255	0.475348	-2.90849	0.00363175	0.108892
ENSDARG00000100494	16.7302	-1.38206	0.534727	-2.58461	0.00974896	0.181068
ENSDARG00000097224	6.34738	-1.38196	0.538034	-2.56854	NA	1
ENSDARG00000015065	10.5498	-1.38186	0.441998	-3.12639	0.00176969	0.073375
ENSDARG00000030265	3.86278	-1.3817	0.557354	-2.47904	NA	1
ENSDARG00000029230	19.2585	-1.38069	0.553073	-2.49639	NA	1
ENSDARG00000068784	2.78261	-1.38026	0.556739	-2.47918	0.0131683	0.21311
ENSDARG00000061647	24.7992	-1.38019	0.556496	-2.48014	NA	1
ENSDARG00000100383	10.7406	-1.37958	0.55734	-2.47529	0.0133127	0.214146
ENSDARG00000010710	3.06368	-1.37916	0.525335	-2.62529	NA	1
ENSDARG00000098024	12.5615	-1.37895	0.557838	-2.47196	NA	1
ENSDARG00000059362	9.75012	-1.37887	0.480926	-2.86711	0.00414245	0.118816
ENSDARG00000056836	6.94792	-1.37883	0.538214	-2.56186	NA	1
ENSDARG00000024276	5.92588	-1.3783	0.545562	-2.52638	NA	1
ENSDARG00000070045	6.5026	-1.37827	0.557565	-2.47194	0.0134382	0.215337
ENSDARG00000016048	3.25908	-1.37759	0.554131	-2.48604	0.0129174	0.211805
ENSDARG00000004588	15.3766	-1.37611	0.513621	-2.67924	0.00737898	0.156852
ENSDARG00000062788	6.42099	-1.37557	0.533204	-2.57981	NA	1
ENSDARG00000023713	5.68369	-1.37535	0.540553	-2.54435	NA	1
ENSDARG00000028000	7.8775	-1.37514	0.555824	-2.47405	0.0133591	0.214343
ENSDARG00000006456	2.32166	-1.37501	0.557023	-2.46849	0.0135683	1
ENSDARG00000019566	18.6228	-1.37495	0.527663	-2.60574	0.00916766	0.173978
ENSDARG00000103358	2.87135	-1.37469	0.541169	-2.54021	NA	1
ENSDARG00000009637	15.0826	-1.37392	0.52139	-2.63512	NA	1
ENSDARG00000059483	14.7589	-1.37389	0.506715	-2.71136	0.00670081	0.151249
ENSDARG00000083519	32.5728	-1.37357	0.471101	-2.91567	0.00354928	0.107965
ENSDARG00000059473	6.56302	-1.37266	0.526235	-2.60846	0.00909507	0.173437
ENSDARG00000063036	12.1001	-1.37263	0.548448	-2.50275	0.0123234	0.206151
ENSDARG00000028048	4.08783	-1.37248	0.556056	-2.46823	0.0135782	0.217026
ENSDARG00000014215	6.5554	-1.37182	0.553709	-2.47752	NA	1
ENSDARG00000040917	11.2117	-1.37129	0.501159	-2.73624	0.00621457	0.143849
ENSDARG00000076171	4.78437	-1.36946	0.552314	-2.47949	NA	1
ENSDARG00000092402	2.57581	-1.36941	0.548014	-2.49887	NA	1
ENSDARG00000039142	35.914	-1.36928	0.376742	-3.63453	0.000278488	0.0262507
ENSDARG00000100851	7.5726	-1.36915	0.546226	-2.50657	0.0121909	0.204478
ENSDARG00000096661	17.1958	-1.36892	0.440315	-3.10895	0.00187752	0.074553
ENSDARG00000073684	1.9443	-1.36849	0.530322	-2.5805	0.00986575	1
ENSDARG00000096632	4.25006	-1.36776	0.557768	-2.45221	NA	1
ENSDARG00000007697	39.4073	-1.36632	0.555007	-2.4618	NA	1
ENSDARG00000044569	4.74891	-1.36613	0.536467	-2.54653	NA	1
ENSDARG00000105201	7.10809	-1.3656	0.552734	-2.47063	NA	1
ENSDARG00000043510	42.5875	-1.3648	0.398278	-3.42677	0.000610813	0.0400719
ENSDARG00000059972	16.5372	-1.36391	0.503228	-2.71033	0.00672169	0.151334
ENSDARG00000079347	11.0101	-1.36343	0.556979	-2.44791	0.0143689	0.222585
ENSDARG00000055290	2.73966	-1.36339	0.556026	-2.45203	0.0142051	0.221413
ENSDARG00000078619	10.0416	-1.36305	0.539981	-2.52425	0.0115946	0.199227
ENSDARG00000060096	2.6034	-1.363	0.547214	-2.4908	0.0127454	0.209582
ENSDARG00000037402	4.26478	-1.36271	0.539791	-2.52451	NA	1
ENSDARG00000092155	36.2522	-1.36253	0.554839	-2.45573	NA	1
ENSDARG00000020000	1.92252	-1.36188	0.544689	-2.50029	0.0124093	1
ENSDARG00000035519	19.5577	-1.3617	0.549556	-2.47782	NA	1
ENSDARG00000037921	5.53062	-1.36168	0.543667	-2.50463	NA	1
ENSDARG00000056740	6.85507	-1.36159	0.551568	-2.46857	NA	1
ENSDARG00000020890	8.43875	-1.3596	0.542318	-2.50702	NA	1
ENSDARG00000042962	11.264	-1.35946	0.527419	-2.57758	0.00994946	0.181604
ENSDARG00000034504	3.07035	-1.35946	0.526298	-2.58307	NA	1
ENSDARG00000013615	40.3614	-1.35927	0.453079	-3.00007	0.00269922	0.0921211
ENSDARG00000036295	7.03608	-1.35776	0.540847	-2.51044	NA	1
ENSDARG00000042904	16.9842	-1.35531	0.525737	-2.57792	0.00993956	0.181604
ENSDARG00000095767	11.824	-1.35474	0.540122	-2.50822	0.0121342	0.204072
ENSDARG00000053262	5.42033	-1.35265	0.554992	-2.43724	NA	1
ENSDARG00000013317	7.18401	-1.35261	0.548115	-2.46776	NA	1
ENSDARG00000099843	7.61426	-1.35258	0.553353	-2.44434	0.0145116	0.222784
ENSDARG00000004830	13.5633	-1.35224	0.543843	-2.48646	NA	1
ENSDARG00000099371	40.3065	-1.35178	0.519069	-2.60424	0.0092078	0.174213
ENSDARG00000004402	6.81638	-1.35154	0.54592	-2.47571	NA	1
ENSDARG00000101446	12.9796	-1.35106	0.530498	-2.54677	NA	1
ENSDARG00000076411	2.43188	-1.35044	0.536674	-2.51631	0.011859	0.20215
ENSDARG00000040465	10.3344	-1.34822	0.513044	-2.62788	0.00859194	0.168313
ENSDARG00000035322	5.59886	-1.34799	0.532311	-2.53234	NA	1
ENSDARG00000036041	16.5753	-1.34798	0.543003	-2.48246	NA	1
ENSDARG00000004415	8.38942	-1.34713	0.558049	-2.41401	NA	1
ENSDARG00000075340	11.1326	-1.34672	0.50562	-2.66351	0.007733	0.160745
ENSDARG00000089331	1.80716	-1.34664	0.532391	-2.52942	0.0114253	1
ENSDARG00000041348	4.25247	-1.34592	0.549984	-2.4472	0.0143971	0.222747
ENSDARG00000012381	10.7356	-1.34565	0.542575	-2.48013	NA	1
ENSDARG00000028389	15.2187	-1.34551	0.521525	-2.57995	0.00988151	0.181604
ENSDARG00000061131	4.26471	-1.34471	0.557627	-2.41149	0.0158874	0.234416
ENSDARG00000053569	4.15602	-1.34466	0.557831	-2.41051	0.0159302	0.23462
ENSDARG00000043697	5.68708	-1.34451	0.547123	-2.45742	NA	1
ENSDARG00000091801	12.1795	-1.34442	0.526243	-2.55476	0.0106261	0.189087
ENSDARG00000054451	4.39269	-1.34397	0.554233	-2.42491	NA	1
ENSDARG00000041505	21.8826	-1.34298	0.462887	-2.90131	0.00371602	0.110834
ENSDARG00000059231	1.99846	-1.34176	0.557757	-2.40563	0.0161447	1
ENSDARG00000098936	7.9236	-1.341	0.557746	-2.40433	NA	1
ENSDARG00000018263	25.5557	-1.34085	0.469027	-2.8588	0.00425242	0.119797
ENSDARG00000099572	52.7279	-1.34029	0.515172	-2.60163	0.00927822	0.174756
ENSDARG00000041339	5.98745	-1.33875	0.537983	-2.48846	NA	1
ENSDARG00000029239	3.00594	-1.33867	0.547827	-2.4436	0.0145413	0.222784
ENSDARG00000103146	8.3059	-1.33848	0.545452	-2.45389	NA	1
ENSDARG00000062479	2.6251	-1.33721	0.552266	-2.42131	0.0154645	0.231563
ENSDARG00000043716	1.7331	-1.33617	0.529513	-2.52339	0.0116229	1
ENSDARG00000058606	3.41907	-1.3353	0.557971	-2.39314	0.0167048	0.241222
ENSDARG00000043820	3.85125	-1.33422	0.537087	-2.48418	NA	1
ENSDARG00000069940	9.01437	-1.3341	0.547075	-2.4386	0.0147442	0.224796
ENSDARG00000076170	5.99684	-1.3336	0.543582	-2.45335	NA	1
ENSDARG00000099799	10.9942	-1.33271	0.492048	-2.70849	0.00675905	0.151444
ENSDARG00000094732	1.84562	-1.33247	0.549337	-2.4256	0.0152831	1
ENSDARG00000001910	18.0669	-1.33128	0.547444	-2.43182	0.0150232	0.22712
ENSDARG00000063014	5.91266	-1.33112	0.557224	-2.38884	0.0169018	0.24279
ENSDARG00000099961	2.56086	-1.33087	0.54109	-2.45962	NA	1
ENSDARG00000007795	27.0857	-1.33056	0.516995	-2.57365	0.0100632	0.182693
ENSDARG00000068637	21.438	-1.33038	0.49552	-2.68482	0.00725688	0.156318
ENSDARG00000058005	4.71786	-1.32825	0.541972	-2.45078	NA	1
ENSDARG00000036422	3.41272	-1.3279	0.520164	-2.55285	NA	1
ENSDARG00000075133	7.64571	-1.32764	0.540678	-2.45552	0.0140682	0.220099
ENSDARG00000089418	4.00686	-1.32683	0.525649	-2.52418	NA	1
ENSDARG00000079340	1.42717	-1.32601	0.532116	-2.49196	0.0127041	1
ENSDARG00000033928	12.2814	-1.32593	0.524899	-2.52606	0.0115351	0.198514
ENSDARG00000045768	14.206	-1.32591	0.555817	-2.38552	NA	1
ENSDARG00000079105	1.5864	-1.32559	0.530276	-2.49981	0.012426	1
ENSDARG00000039579	12.1976	-1.32551	0.556736	-2.38087	NA	1
ENSDARG00000077087	3.68667	-1.3244	0.556315	-2.38067	NA	1
ENSDARG00000031678	5.81404	-1.32423	0.557697	-2.37446	NA	1
ENSDARG00000003779	6.01772	-1.32372	0.557293	-2.37527	0.0175359	0.247193
ENSDARG00000037012	9.49021	-1.3219	0.529397	-2.49699	0.0125251	0.207317
ENSDARG00000045408	39.3591	-1.32116	0.359395	-3.67607	0.000236858	0.0248839
ENSDARG00000039117	27.7094	-1.32111	0.483274	-2.73367	0.00626326	0.143849
ENSDARG00000030326	7.77516	-1.32104	0.545079	-2.42357	0.0153689	0.231233
ENSDARG00000092383	8.0362	-1.32053	0.496989	-2.65707	0.0078824	0.162339
ENSDARG00000074316	6.73866	-1.32039	0.533569	-2.47463	0.0133375	0.21427
ENSDARG00000059123	2.39172	-1.32023	0.525946	-2.5102	NA	1
ENSDARG00000017591	18.5337	-1.32015	0.535345	-2.46599	NA	1
ENSDARG00000009553	8.02713	-1.31996	0.524117	-2.51844	NA	1
ENSDARG00000098949	4.21129	-1.31979	0.536666	-2.45924	0.0139233	0.218546
ENSDARG00000100139	13.1397	-1.31877	0.535567	-2.46237	0.0138021	0.21822
ENSDARG00000038731	32.8136	-1.31863	0.400862	-3.28948	0.00100373	0.0518923
ENSDARG00000003808	5.13054	-1.31819	0.54935	-2.39954	NA	1
ENSDARG00000090286	19.6452	-1.31773	0.538738	-2.44595	NA	1
ENSDARG00000075626	7.72121	-1.31729	0.551709	-2.38765	0.0169565	0.243178
ENSDARG00000014871	6.69763	-1.31668	0.553222	-2.38002	NA	1
ENSDARG00000101209	10.6469	-1.31666	0.524327	-2.51115	0.0120338	0.203599
ENSDARG00000008982	9.91813	-1.3161	0.555099	-2.37093	NA	1
ENSDARG00000035175	12.2156	-1.31447	0.544695	-2.41322	0.0158124	0.234167
ENSDARG00000070394	3.20584	-1.31204	0.519485	-2.52565	NA	1
ENSDARG00000103435	6.1037	-1.31192	0.557524	-2.35311	NA	1
ENSDARG00000105296	4.0043	-1.31137	0.530634	-2.47133	NA	1
ENSDARG00000070787	38.0063	-1.31092	0.451327	-2.9046	0.00367728	0.109994
ENSDARG00000063149	7.26524	-1.31038	0.554592	-2.36278	NA	1
ENSDARG00000003113	9.02349	-1.31021	0.55476	-2.36175	NA	1
ENSDARG00000063912	1125.64	-1.30979	0.327995	-3.99331	6.51568e-05	0.0143608
ENSDARG00000074143	4.15851	-1.3077	0.541897	-2.41318	0.015814	0.234167
ENSDARG00000002037	17.227	-1.30576	0.522196	-2.50052	0.0124011	0.206369
ENSDARG00000099351	10.4871	-1.30532	0.552826	-2.36117	NA	1
ENSDARG00000015266	15.291	-1.30515	0.51575	-2.53058	0.0113874	0.197324
ENSDARG00000045898	4.31386	-1.30496	0.529691	-2.46362	NA	1
ENSDARG00000094561	11.0873	-1.30464	0.542764	-2.40369	0.0162306	0.237652
ENSDARG00000038378	4.38652	-1.30461	0.524586	-2.48694	NA	1
ENSDARG00000100285	7.77534	-1.30409	0.558069	-2.33679	0.0194499	0.258109
ENSDARG00000041078	5.9876	-1.30408	0.548962	-2.37554	0.0175233	0.247193
ENSDARG00000090560	2.20478	-1.30397	0.55652	-2.34308	0.0191253	1
ENSDARG00000010785	9.47567	-1.30356	0.557022	-2.34023	NA	1
ENSDARG00000062379	12.9386	-1.30266	0.488036	-2.66919	0.00760351	0.158676
ENSDARG00000018010	2.76893	-1.30131	0.547469	-2.37696	NA	1
ENSDARG00000090722	9.27272	-1.30086	0.556692	-2.33677	NA	1
ENSDARG00000074635	29.5277	-1.30067	0.489719	-2.65595	0.00790864	0.162613
ENSDARG00000078250	11.3997	-1.30048	0.545061	-2.38594	NA	1
ENSDARG00000062477	4.36418	-1.29961	0.535102	-2.42871	NA	1
ENSDARG00000033307	13.4231	-1.29914	0.533355	-2.43579	0.0148593	0.225534
ENSDARG00000014303	7.5668	-1.29811	0.480841	-2.69966	0.00694101	0.152982
ENSDARG00000093549	113.6	-1.29776	0.482353	-2.69047	0.00713509	0.155083
ENSDARG00000078210	9.3603	-1.29755	0.558066	-2.32508	NA	1
ENSDARG00000060149	10.7247	-1.29696	0.539803	-2.40265	0.016277	0.237776
ENSDARG00000020759	19.6259	-1.2963	0.412899	-3.13951	0.00169232	0.0721412
ENSDARG00000068369	3.07094	-1.29626	0.55148	-2.35051	NA	1
ENSDARG00000044199	5.1636	-1.29595	0.555217	-2.33413	NA	1
ENSDARG00000011582	9.11796	-1.29558	0.557332	-2.32461	NA	1
ENSDARG00000061301	6.54744	-1.29532	0.519264	-2.49454	0.012612	0.208479
ENSDARG00000035859	6.51665	-1.29509	0.521413	-2.48381	0.0129986	0.211805
ENSDARG00000098880	18.9044	-1.29506	0.54684	-2.36827	NA	1
ENSDARG00000004748	9.00061	-1.29504	0.517668	-2.50168	NA	1
ENSDARG00000044694	5.74686	-1.29459	0.553897	-2.33724	0.0194268	0.258109
ENSDARG00000020898	22.2096	-1.29437	0.425643	-3.04098	0.00235806	0.08614
ENSDARG00000104693	10.7269	-1.29437	0.514565	-2.51546	0.0118878	0.202366
ENSDARG00000030758	5.26253	-1.29429	0.529503	-2.44435	NA	1
ENSDARG00000103648	8.31337	-1.29342	0.558042	-2.31778	NA	1
ENSDARG00000053547	2.72458	-1.29329	0.529438	-2.44275	NA	1
ENSDARG00000103370	3.90457	-1.29317	0.550307	-2.34991	0.0187778	0.256141
ENSDARG00000105223	9.60534	-1.29309	0.557992	-2.3174	NA	1
ENSDARG00000038574	8.38136	-1.29245	0.544393	-2.3741	NA	1
ENSDARG00000054749	28.9788	-1.2913	0.402554	-3.20777	0.00133768	0.0613332
ENSDARG00000041062	9.44985	-1.29108	0.531985	-2.42692	NA	1
ENSDARG00000060481	8.33415	-1.29044	0.552822	-2.33428	0.0195812	0.258376
ENSDARG00000020795	14.9675	-1.28979	0.542491	-2.37753	0.017429	0.246577
ENSDARG00000027529	2.14227	-1.28966	0.534212	-2.41413	0.0157728	1
ENSDARG00000029764	7.01393	-1.28921	0.550027	-2.3439	NA	1
ENSDARG00000068589	7.21461	-1.28864	0.533158	-2.417	NA	1
ENSDARG00000062510	3.11357	-1.2877	0.526624	-2.44521	NA	1
ENSDARG00000038018	6.40528	-1.28715	0.529453	-2.43109	NA	1
ENSDARG00000069981	17.5268	-1.28582	0.557461	-2.30657	NA	1
ENSDARG00000056122	3.51728	-1.28499	0.544232	-2.3611	NA	1
ENSDARG00000071549	2.39749	-1.28471	0.522958	-2.45662	0.014025	1
ENSDARG00000100055	11.6981	-1.28466	0.541084	-2.37423	NA	1
ENSDARG00000009443	13.3487	-1.28299	0.557938	-2.29952	NA	1
ENSDARG00000000241	15.6751	-1.28298	0.539945	-2.37613	0.0174954	0.247193
ENSDARG00000022509	3.58182	-1.28267	0.55789	-2.29915	0.0214963	0.270703
ENSDARG00000041691	5.88359	-1.28248	0.556207	-2.30577	0.0211236	0.268132
ENSDARG00000069630	10.0929	-1.28217	0.549196	-2.33464	NA	1
ENSDARG00000062801	4.736	-1.28126	0.557264	-2.2992	0.0214933	0.270703
ENSDARG00000087303	6.68131	-1.281	0.558063	-2.29544	0.0217079	0.271755
ENSDARG00000086337	2.15978	-1.28084	0.554436	-2.31016	0.0208791	1
ENSDARG00000054911	5.48509	-1.28079	0.513978	-2.49192	NA	1
ENSDARG00000056744	105.828	-1.2806	0.533698	-2.39949	NA	1
ENSDARG00000089310	11.6673	-1.28058	0.545356	-2.34815	NA	1
ENSDARG00000091359	3.04938	-1.28044	0.557857	-2.29528	0.0217171	0.271755
ENSDARG00000056004	2.67151	-1.27986	0.549121	-2.33075	NA	1
ENSDARG00000052139	5.90617	-1.27971	0.528849	-2.4198	0.0155292	0.231702
ENSDARG00000099614	18.64	-1.27928	0.515365	-2.48227	0.0130547	0.212169
ENSDARG00000100940	12.9048	-1.2786	0.527868	-2.4222	0.0154267	0.231563
ENSDARG00000020741	21.283	-1.27779	0.551034	-2.31889	NA	1
ENSDARG00000020594	7.43848	-1.27721	0.557416	-2.2913	NA	1
ENSDARG00000020693	62.3224	-1.27712	0.466301	-2.73884	0.00616558	0.143499
ENSDARG00000102415	6.40582	-1.27678	0.527583	-2.42005	NA	1
ENSDARG00000028661	4.57621	-1.27579	0.54663	-2.33392	0.0195998	0.258376
ENSDARG00000102051	12.4918	-1.27441	0.547542	-2.32752	0.0199378	0.259294
ENSDARG00000044642	9.7512	-1.27394	0.46434	-2.74355	0.00607796	0.142193
ENSDARG00000039987	6.1214	-1.27378	0.55465	-2.29656	0.0216441	0.271643
ENSDARG00000075830	4.20623	-1.27368	0.550999	-2.31158	NA	1
ENSDARG00000089787	19.6435	-1.27367	0.485093	-2.62561	0.00864928	0.168728
ENSDARG00000055100	3.34957	-1.27218	0.55141	-2.30714	NA	1
ENSDARG00000008209	4.53389	-1.2701	0.536202	-2.36871	NA	1
ENSDARG00000023323	84.9476	-1.27007	0.446243	-2.84613	0.00442544	0.12273
ENSDARG00000075831	19.569	-1.26995	0.549423	-2.31142	0.0208095	0.266008
ENSDARG00000076564	19.2585	-1.26918	0.459462	-2.76232	0.00573929	0.137164
ENSDARG00000062349	2.22135	-1.26873	0.553319	-2.29294	0.0218513	1
ENSDARG00000070538	3.22682	-1.26832	0.558071	-2.2727	0.0230446	0.278642
ENSDARG00000076838	32.367	-1.26742	0.554104	-2.28733	NA	1
ENSDARG00000105529	14.8303	-1.26702	0.542532	-2.33539	0.0195229	0.258376
ENSDARG00000021869	2.89562	-1.2665	0.540418	-2.34356	NA	1
ENSDARG00000104118	7.20567	-1.26613	0.485333	-2.60878	0.00908647	0.173437
ENSDARG00000029955	9.19136	-1.26603	0.533545	-2.37287	0.0176505	0.247656
ENSDARG00000012426	2.08475	-1.26565	0.542091	-2.33476	0.0195561	1
ENSDARG00000078707	7.02813	-1.26561	0.519595	-2.43576	0.0148607	0.225534
ENSDARG00000073732	8.03049	-1.26506	0.557337	-2.26983	NA	1
ENSDARG00000075433	23.4379	-1.26485	0.556353	-2.27347	NA	1
ENSDARG00000011088	4.81172	-1.26403	0.552042	-2.28974	0.0220362	0.272811
ENSDARG00000009401	6.42941	-1.2633	0.550376	-2.29534	NA	1
ENSDARG00000027828	8.64373	-1.2617	0.527836	-2.39033	NA	1
ENSDARG00000013963	11.4307	-1.26118	0.518486	-2.43243	NA	1
ENSDARG00000095751	4.39931	-1.26048	0.541093	-2.32951	NA	1
ENSDARG00000007601	6.69037	-1.2601	0.507487	-2.48302	0.0130272	0.211996
ENSDARG00000075327	16.6486	-1.25968	0.49544	-2.54254	0.0110049	0.194174
ENSDARG00000036695	7.85465	-1.25897	0.550705	-2.28611	0.022248	0.273753
ENSDARG00000099115	3.96203	-1.25873	0.525818	-2.39386	NA	1
ENSDARG00000103744	5.26723	-1.25856	0.546011	-2.30501	NA	1
ENSDARG00000018478	6.72181	-1.25835	0.52315	-2.40533	NA	1
ENSDARG00000040469	6.64469	-1.25783	0.556712	-2.25939	0.0238593	0.285199
ENSDARG00000031782	18.5945	-1.25731	0.542394	-2.31807	0.0204454	0.263984
ENSDARG00000060637	8.86051	-1.25695	0.557998	-2.25261	NA	1
ENSDARG00000056427	7.77204	-1.25676	0.526688	-2.38615	0.0170256	0.243467
ENSDARG00000035357	10.9778	-1.25536	0.536023	-2.34198	0.0191816	0.257764
ENSDARG00000105450	6.3255	-1.25444	0.558001	-2.24809	NA	1
ENSDARG00000014825	19.0586	-1.25414	0.509628	-2.46088	0.0138595	0.218546
ENSDARG00000100836	13.6661	-1.25391	0.556795	-2.25202	0.0243208	0.287978
ENSDARG00000103129	8.66972	-1.2538	0.511977	-2.44894	0.0143276	0.222585
ENSDARG00000053279	3.64723	-1.2534	0.547291	-2.2902	NA	1
ENSDARG00000077828	1.89593	-1.25261	0.534931	-2.34164	0.0191992	1
ENSDARG00000104814	4.04323	-1.25227	0.512427	-2.44381	NA	1
ENSDARG00000068745	9.62098	-1.25161	0.553151	-2.26269	NA	1
ENSDARG00000077559	3.43957	-1.25135	0.545736	-2.29296	0.0218506	0.27206
ENSDARG00000056743	4.90567	-1.25109	0.527346	-2.37243	NA	1
ENSDARG00000078429	119.76	-1.25106	0.539775	-2.31775	NA	1
ENSDARG00000086685	3.19581	-1.25082	0.538296	-2.32366	NA	1
ENSDARG00000007406	3.19875	-1.24965	0.557268	-2.24245	0.0249321	0.292538
ENSDARG00000026845	37.0751	-1.24956	0.454417	-2.74981	0.00596301	0.14055
ENSDARG00000075368	20.364	-1.24953	0.427116	-2.9255	0.00343906	0.105636
ENSDARG00000006602	1.62861	-1.24939	0.556632	-2.24456	0.0247964	1
ENSDARG00000016774	12.9836	-1.2489	0.453048	-2.75666	0.00583952	0.13868
ENSDARG00000076847	52.3639	-1.24821	0.45339	-2.75305	0.00590426	0.139427
ENSDARG00000041621	3.79355	-1.24765	0.529508	-2.35624	0.018461	0.254583
ENSDARG00000067626	16.9104	-1.24636	0.535042	-2.32946	0.0198345	0.258755
ENSDARG00000103199	13.2502	-1.24623	0.509633	-2.44536	NA	1
ENSDARG00000037879	16.3048	-1.24621	0.538367	-2.3148	0.0206238	0.264654
ENSDARG00000030490	3.32659	-1.246	0.558071	-2.23269	NA	1
ENSDARG00000074468	11.8512	-1.24433	0.445944	-2.79034	0.00526535	0.132033
ENSDARG00000033950	2.83333	-1.24397	0.557806	-2.2301	NA	1
ENSDARG00000030687	3.39251	-1.24356	0.535362	-2.32285	NA	1
ENSDARG00000004954	9.56135	-1.24328	0.548699	-2.26587	0.0234595	0.28176
ENSDARG00000098475	22.6668	-1.24326	0.557389	-2.2305	NA	1
ENSDARG00000103443	4.55773	-1.24323	0.552312	-2.25095	NA	1
ENSDARG00000031756	21.6037	-1.24307	0.507779	-2.44806	0.0143626	0.222585
ENSDARG00000009881	8.09031	-1.24205	0.541267	-2.29472	0.0217494	0.271755
ENSDARG00000004246	6.37564	-1.2407	0.545232	-2.27555	0.0228731	0.278406
ENSDARG00000006837	6.44172	-1.24065	0.557095	-2.227	NA	1
ENSDARG00000041864	8.39748	-1.24024	0.532164	-2.33056	NA	1
ENSDARG00000044056	23.2925	-1.23951	0.335876	-3.69036	0.000223933	0.0244632
ENSDARG00000069463	3.54828	-1.23914	0.556523	-2.22658	NA	1
ENSDARG00000078866	5.62799	-1.23885	0.557997	-2.22017	0.0264073	0.300217
ENSDARG00000022340	37.1729	-1.23785	0.337643	-3.66613	0.000246244	0.0255388
ENSDARG00000104491	12.3772	-1.23773	0.519823	-2.38106	0.0172628	0.244893
ENSDARG00000057498	4.43257	-1.2376	0.524272	-2.36062	NA	1
ENSDARG00000012138	1.97566	-1.23749	0.51957	-2.38175	NA	1
ENSDARG00000012016	9.50654	-1.23721	0.494786	-2.50049	0.0124022	0.206369
ENSDARG00000054842	4.02374	-1.23714	0.55794	-2.21734	0.0265999	0.301601
ENSDARG00000030440	19.3339	-1.23676	0.46263	-2.67332	0.00751045	0.157815
ENSDARG00000093413	8.66802	-1.23588	0.557722	-2.21594	NA	1
ENSDARG00000104836	4.43975	-1.23533	0.528614	-2.33693	NA	1
ENSDARG00000058231	20.9633	-1.23478	0.479208	-2.57672	0.00997429	0.181604
ENSDARG00000103713	2.93438	-1.23473	0.552523	-2.23471	0.0254367	0.294798
ENSDARG00000062231	4.3731	-1.23461	0.554817	-2.22526	NA	1
ENSDARG00000103340	10.9343	-1.23406	0.434825	-2.83806	0.00453882	0.124007
ENSDARG00000040930	10.3955	-1.23378	0.543442	-2.2703	0.0231891	0.28012
ENSDARG00000076833	9.61662	-1.23321	0.507272	-2.43106	NA	1
ENSDARG00000025420	2.33688	-1.23199	0.549325	-2.24273	0.024914	1
ENSDARG00000031483	7.41338	-1.23136	0.524709	-2.34675	NA	1
ENSDARG00000070913	3.55516	-1.2308	0.519405	-2.36963	NA	1
ENSDARG00000089936	4.4453	-1.2302	0.551422	-2.23096	0.0256836	0.296838
ENSDARG00000005220	10.7621	-1.22991	0.513209	-2.39651	0.0165522	0.240121
ENSDARG00000100442	4.45224	-1.22881	0.511535	-2.4022	NA	1
ENSDARG00000062045	11.2115	-1.22788	0.449739	-2.7302	0.00632963	0.14458
ENSDARG00000020893	17.8781	-1.22767	0.494236	-2.48397	0.0129928	0.211805
ENSDARG00000035958	12.4833	-1.22655	0.527649	-2.32456	NA	1
ENSDARG00000089957	2.79728	-1.22646	0.521484	-2.35187	NA	1
ENSDARG00000005754	45.2335	-1.22567	0.465594	-2.63249	0.00847609	0.168081
ENSDARG00000075752	7.34814	-1.22525	0.557507	-2.19772	NA	1
ENSDARG00000061985	27.5779	-1.22499	0.525357	-2.33173	0.0197149	0.258755
ENSDARG00000012667	3.67934	-1.22494	0.531209	-2.30596	NA	1
ENSDARG00000014587	93.9142	-1.22486	0.502779	-2.43618	0.0148432	0.225534
ENSDARG00000098809	5.83153	-1.22458	0.547241	-2.23773	NA	1
ENSDARG00000076025	5.23501	-1.22278	0.556182	-2.19852	0.0279119	0.310666
ENSDARG00000021351	7.16537	-1.22224	0.552548	-2.212	NA	1
ENSDARG00000028676	9.96139	-1.22215	0.550559	-2.21983	0.02643	0.300217
ENSDARG00000045141	6.24685	-1.22183	0.528119	-2.31355	NA	1
ENSDARG00000076657	4.22449	-1.22176	0.557086	-2.19313	NA	1
ENSDARG00000045586	2.22026	-1.21985	0.549201	-2.22114	0.0263418	1
ENSDARG00000007219	6.34471	-1.21884	0.552892	-2.20448	0.0274907	0.306992
ENSDARG00000034643	1.3276	-1.21796	0.52414	-2.32373	0.0201401	1
ENSDARG00000075161	2.52017	-1.21769	0.52502	-2.31933	NA	1
ENSDARG00000105491	20.2707	-1.21683	0.514647	-2.3644	0.0180591	0.25116
ENSDARG00000086645	3.39394	-1.21665	0.551691	-2.20531	0.0274326	0.306888
ENSDARG00000007024	9.32918	-1.21659	0.526997	-2.30853	NA	1
ENSDARG00000034195	26.7276	-1.21512	0.469612	-2.58749	0.00966772	0.179934
ENSDARG00000075436	4.29765	-1.21489	0.556544	-2.18292	0.0290416	0.315069
ENSDARG00000023082	6.68209	-1.21485	0.524945	-2.31425	NA	1
ENSDARG00000053609	7.08714	-1.21466	0.483932	-2.50998	0.0120736	0.203599
ENSDARG00000101687	32.9818	-1.21455	0.399939	-3.03685	0.00239063	0.086552
ENSDARG00000031587	13.783	-1.21453	0.557883	-2.17703	0.0294784	0.316553
ENSDARG00000058154	11.1212	-1.21385	0.489907	-2.47772	0.0132224	0.213197
ENSDARG00000056587	6.88511	-1.21312	0.464299	-2.61281	0.00898022	0.173156
ENSDARG00000083189	4.25047	-1.21288	0.555236	-2.18443	0.0289305	0.314715
ENSDARG00000031796	8.08195	-1.2122	0.537373	-2.25578	NA	1
ENSDARG00000056181	12.0353	-1.21122	0.529492	-2.28751	0.0221662	0.273281
ENSDARG00000040067	2.36037	-1.21111	0.545899	-2.21856	0.0265169	1
ENSDARG00000104356	3.42759	-1.21026	0.518679	-2.33336	NA	1
ENSDARG00000088116	4.75969	-1.21017	0.557457	-2.17088	0.02994	0.319261
ENSDARG00000076386	5.03619	-1.20974	0.522158	-2.31681	NA	1
ENSDARG00000062195	3.52886	-1.20875	0.551711	-2.19092	0.0284575	0.312373
ENSDARG00000038281	5.71212	-1.20862	0.494398	-2.44463	0.0145	0.222784
ENSDARG00000052615	3.28402	-1.20853	0.557766	-2.16674	0.0302546	0.320284
ENSDARG00000098810	13.9536	-1.20798	0.510374	-2.36685	0.0179402	0.250592
ENSDARG00000062058	26.6719	-1.2077	0.406913	-2.96795	0.00299793	0.0978258
ENSDARG00000002732	1.9276	-1.20729	0.537537	-2.24596	NA	1
ENSDARG00000102435	3.45959	-1.20705	0.524421	-2.30168	NA	1
ENSDARG00000098221	2.15611	-1.20676	0.524949	-2.29881	NA	1
ENSDARG00000074680	7.7304	-1.20499	0.556645	-2.16474	0.0304073	0.320284
ENSDARG00000075954	4.3577	-1.20394	0.54778	-2.19785	0.0279597	0.310666
ENSDARG00000019328	36.0222	-1.20384	0.402286	-2.99249	0.00276712	0.0931993
ENSDARG00000079738	5.06981	-1.20243	0.554955	-2.16673	NA	1
ENSDARG00000089399	4.07553	-1.20232	0.540102	-2.22609	0.0260079	0.298792
ENSDARG00000015123	3.88422	-1.2021	0.552589	-2.17541	NA	1
ENSDARG00000100731	4.28584	-1.20179	0.526392	-2.28306	NA	1
ENSDARG00000063612	25.2723	-1.20161	0.457505	-2.62645	0.00862817	0.168578
ENSDARG00000013596	5.07633	-1.20106	0.543638	-2.2093	0.0271537	0.305947
ENSDARG00000020785	6.86727	-1.20106	0.544542	-2.20562	0.0274103	0.306888
ENSDARG00000006202	2.89653	-1.20063	0.557312	-2.15431	0.0312156	0.324637
ENSDARG00000042684	7.81192	-1.20048	0.528292	-2.27238	NA	1
ENSDARG00000074381	20.6117	-1.20029	0.391715	-3.06419	0.00218257	0.0823414
ENSDARG00000011673	2.99119	-1.20017	0.539566	-2.22432	0.0261268	0.298797
ENSDARG00000033845	1.7712	-1.19901	0.517688	-2.31609	NA	1
ENSDARG00000025670	1.47211	-1.1977	0.523694	-2.28702	0.0221946	1
ENSDARG00000055284	3.04383	-1.19736	0.556526	-2.15149	0.0314375	0.325597
ENSDARG00000069608	10.9278	-1.19717	0.52166	-2.29492	0.0217378	0.271755
ENSDARG00000036628	19.7979	-1.19699	0.476798	-2.51048	0.0120568	0.203599
ENSDARG00000018820	4.09022	-1.19687	0.547276	-2.18695	0.0287458	0.313915
ENSDARG00000010791	3.71308	-1.19626	0.509725	-2.34686	NA	1
ENSDARG00000013976	8.00391	-1.19611	0.493092	-2.42573	0.0152776	0.230412
ENSDARG00000020602	6.67243	-1.19569	0.524124	-2.28131	NA	1
ENSDARG00000042670	4.61802	-1.19549	0.558045	-2.14229	NA	1
ENSDARG00000088950	7.49298	-1.19439	0.537851	-2.22068	0.026373	0.300163
ENSDARG00000045980	25.8729	-1.19434	0.371415	-3.21564	0.00130156	0.0606024
ENSDARG00000062000	3.50589	-1.19407	0.541206	-2.20631	0.0273623	0.306737
ENSDARG00000086288	9.19164	-1.19384	0.551393	-2.16514	0.030377	0.320284
ENSDARG00000056874	3.72787	-1.19357	0.558056	-2.13881	0.0324511	0.33226
ENSDARG00000093405	12.6826	-1.19322	0.55099	-2.16559	0.0303428	0.320284
ENSDARG00000027065	4.69285	-1.19311	0.556796	-2.14282	NA	1
ENSDARG00000074301	10.5029	-1.19235	0.548568	-2.17357	0.0297372	0.318218
ENSDARG00000017246	5.73476	-1.19133	0.508563	-2.34254	NA	1
ENSDARG00000005368	5.33943	-1.19103	0.55807	-2.1342	NA	1
ENSDARG00000059263	3.6243	-1.19051	0.550075	-2.16426	0.0304443	0.320328
ENSDARG00000100097	5.671	-1.19049	0.525249	-2.26653	0.0234187	0.28176
ENSDARG00000079564	7.05141	-1.19002	0.509793	-2.33432	NA	1
ENSDARG00000036058	6.21062	-1.18946	0.556714	-2.13656	NA	1
ENSDARG00000096502	3.26695	-1.18836	0.545948	-2.17669	0.0295037	0.316553
ENSDARG00000035715	111.663	-1.18777	0.496671	-2.39146	0.0167816	0.241974
ENSDARG00000101334	127.011	-1.18723	0.339061	-3.50152	0.000462619	0.0337844
ENSDARG00000035340	4.23111	-1.18632	0.519436	-2.28385	NA	1
ENSDARG00000062129	2.62252	-1.18614	0.557881	-2.12616	NA	1
ENSDARG00000076135	2.06058	-1.18598	0.549631	-2.15777	0.0309456	1
ENSDARG00000033993	2.35174	-1.18579	0.553682	-2.14163	0.032223	1
ENSDARG00000059163	4.26833	-1.1851	0.500483	-2.36791	NA	1
ENSDARG00000058270	2.55001	-1.1849	0.558015	-2.12341	0.0337191	0.338079
ENSDARG00000009390	8.82932	-1.18489	0.470261	-2.51965	0.0117471	0.200654
ENSDARG00000060288	6.84626	-1.18449	0.489164	-2.42145	0.0154586	0.231563
ENSDARG00000098730	3.57082	-1.18415	0.557608	-2.12363	0.0337014	0.338079
ENSDARG00000063292	10.0233	-1.18378	0.543949	-2.17627	0.0295347	0.316591
ENSDARG00000037997	36.5812	-1.18235	0.448153	-2.63827	0.00833293	0.16704
ENSDARG00000018971	2.84451	-1.1817	0.557914	-2.11807	0.0341695	0.339077
ENSDARG00000027290	1.78008	-1.18154	0.551346	-2.14301	0.0321121	1
ENSDARG00000027009	7.9043	-1.18025	0.541207	-2.18077	0.0292003	0.315189
ENSDARG00000036820	3.21103	-1.17962	0.527171	-2.23764	NA	1
ENSDARG00000089043	3.61609	-1.1795	0.55807	-2.11353	0.0345551	0.340942
ENSDARG00000075735	11.9713	-1.17943	0.552949	-2.13299	0.0329255	0.334392
ENSDARG00000100398	3.63544	-1.17896	0.541635	-2.17667	NA	1
ENSDARG00000008413	18.0872	-1.17741	0.51624	-2.28074	0.0225636	0.276014
ENSDARG00000053136	34.7211	-1.17729	0.545757	-2.15717	0.0309925	0.323119
ENSDARG00000015278	3.53328	-1.17623	0.555126	-2.11884	0.0341036	0.339077
ENSDARG00000007739	5.57273	-1.17581	0.543577	-2.1631	NA	1
ENSDARG00000061918	6.47893	-1.17575	0.528768	-2.22357	NA	1
ENSDARG00000037598	3.31618	-1.17547	0.549933	-2.13748	0.0325592	0.332678
ENSDARG00000095863	41.5028	-1.17533	0.530741	-2.21451	NA	1
ENSDARG00000034409	111.835	-1.1752	0.347657	-3.38034	0.00072397	0.0441516
ENSDARG00000039255	7.76117	-1.17456	0.506143	-2.32061	0.0203077	0.262475
ENSDARG00000069583	3.58818	-1.17396	0.546575	-2.14784	NA	1
ENSDARG00000073753	12.2156	-1.17361	0.48498	-2.41991	0.0155241	0.231702
ENSDARG00000005586	37.7689	-1.17339	0.332091	-3.53334	0.000410347	0.0322572
ENSDARG00000056204	3.37937	-1.17315	0.538659	-2.17791	0.029413	0.316553
ENSDARG00000070583	7.46488	-1.17296	0.521304	-2.25005	0.0244457	0.289182
ENSDARG00000099195	1.90602	-1.17241	0.554457	-2.11452	0.0344705	1
ENSDARG00000076520	2.13885	-1.17222	0.530846	-2.20821	NA	1
ENSDARG00000099420	104.415	-1.172	0.555003	-2.1117	NA	1
ENSDARG00000010478	4.65958	-1.17194	0.551768	-2.12397	0.0336727	0.338079
ENSDARG00000054753	7.80412	-1.17099	0.512892	-2.2831	NA	1
ENSDARG00000090982	18.0884	-1.16986	0.44778	-2.61257	0.00898651	0.173156
ENSDARG00000059883	1.88007	-1.1698	0.549326	-2.12953	0.0332107	1
ENSDARG00000086815	2.40977	-1.16965	0.554015	-2.11122	0.0347532	1
ENSDARG00000036848	35.22	-1.16884	0.441034	-2.65024	0.00804352	0.163778
ENSDARG00000033009	45.4919	-1.16808	0.486332	-2.40182	0.0163139	0.238038
ENSDARG00000098695	26.9246	-1.16775	0.332575	-3.51125	0.000446003	0.0335835
ENSDARG00000029114	2.92756	-1.16686	0.537258	-2.17189	NA	1
ENSDARG00000022817	12.1078	-1.16653	0.550751	-2.11807	0.0341688	0.339077
ENSDARG00000001870	24.3673	-1.16558	0.549403	-2.12153	NA	1
ENSDARG00000070107	3.14592	-1.16504	0.513725	-2.26783	NA	1
ENSDARG00000034705	12.1346	-1.16435	0.538562	-2.16196	NA	1
ENSDARG00000032623	3.32943	-1.16384	0.558005	-2.08571	NA	1
ENSDARG00000071437	7.55157	-1.1635	0.492767	-2.36116	0.0182178	0.252338
ENSDARG00000104361	4.41679	-1.16339	0.509906	-2.28157	NA	1
ENSDARG00000075444	7.35782	-1.16296	0.553618	-2.10066	NA	1
ENSDARG00000091579	1.27027	-1.16265	0.538608	-2.15861	0.0308801	1
ENSDARG00000099943	3.73671	-1.16242	0.551965	-2.10596	NA	1
ENSDARG00000099917	13.3561	-1.1623	0.546962	-2.12502	0.033585	0.337813
ENSDARG00000090190	56.025	-1.16216	0.479894	-2.42169	0.0154484	0.231563
ENSDARG00000077777	672.254	-1.16184	0.412167	-2.81886	0.0048195	0.125098
ENSDARG00000101181	2.09234	-1.16151	0.520873	-2.22993	NA	1
ENSDARG00000041150	5.40676	-1.15991	0.512889	-2.26152	NA	1
ENSDARG00000019420	5.19228	-1.15935	0.557019	-2.08134	NA	1
ENSDARG00000004378	2.87575	-1.15917	0.55706	-2.08087	0.0374456	0.355993
ENSDARG00000040503	1.81455	-1.15883	0.537407	-2.15634	NA	1
ENSDARG00000021664	11.2103	-1.15773	0.52983	-2.18509	0.0288821	0.314697
ENSDARG00000059775	9.00741	-1.15751	0.512087	-2.26038	NA	1
ENSDARG00000062350	3.19068	-1.15696	0.552336	-2.09467	NA	1
ENSDARG00000056023	1.97683	-1.15649	0.525818	-2.19941	NA	1
ENSDARG00000097897	21.4016	-1.15634	0.511117	-2.26238	0.0236739	0.283367
ENSDARG00000040298	41.1788	-1.1559	0.528923	-2.18538	NA	1
ENSDARG00000037191	3.65494	-1.1557	0.49797	-2.32083	NA	1
ENSDARG00000039264	2.56899	-1.15555	0.542309	-2.13079	0.0331064	0.335518
ENSDARG00000077285	5.28575	-1.15497	0.514548	-2.24464	0.0247915	0.291625
ENSDARG00000004988	4.52114	-1.15409	0.55607	-2.07543	NA	1
ENSDARG00000004034	105.067	-1.15405	0.350603	-3.2916	0.000996176	0.0517794
ENSDARG00000088581	11.6499	-1.15364	0.51779	-2.22801	0.0258797	0.298555
ENSDARG00000054929	7.69769	-1.15349	0.538165	-2.14337	0.0320836	0.330382
ENSDARG00000018283	5.56009	-1.15345	0.526176	-2.19215	0.028369	0.312373
ENSDARG00000075024	6.69449	-1.15338	0.545155	-2.1157	0.0343702	0.340366
ENSDARG00000021151	2.53843	-1.15311	0.5572	-2.06948	0.0385014	0.360965
ENSDARG00000088895	1.92252	-1.15285	0.525646	-2.19321	0.0282924	1
ENSDARG00000090656	4.51321	-1.1523	0.545386	-2.11281	0.034617	0.340942
ENSDARG00000099200	12.5132	-1.15208	0.508904	-2.26384	NA	1
ENSDARG00000052748	3.48753	-1.15156	0.555961	-2.07129	0.0383313	0.360462
ENSDARG00000004372	2.30176	-1.15139	0.535555	-2.14989	0.0315635	1
ENSDARG00000017843	36.2227	-1.15126	0.371159	-3.10179	0.00192355	0.0755174
ENSDARG00000069615	6.45895	-1.15106	0.515975	-2.23084	NA	1
ENSDARG00000074030	44.7192	-1.1505	0.369827	-3.11093	0.00186502	0.0743817
ENSDARG00000080337	35310.4	-1.14938	0.290844	-3.95188	7.75382e-05	0.0156687
ENSDARG00000031299	2.96219	-1.14731	0.556874	-2.06028	0.0393721	0.364504
ENSDARG00000022807	2.43765	-1.14727	0.551981	-2.07847	0.0376665	0.356866
ENSDARG00000074443	11.0739	-1.14726	0.530917	-2.16091	0.0307026	0.322537
ENSDARG00000102076	91.059	-1.14653	0.481742	-2.37996	0.0173144	0.245232
ENSDARG00000068701	5.32413	-1.14607	0.549453	-2.08584	NA	1
ENSDARG00000036096	12.8179	-1.14599	0.519814	-2.20462	0.0274805	0.306992
ENSDARG00000006757	5.43586	-1.14589	0.541444	-2.11635	NA	1
ENSDARG00000097959	11.993	-1.14582	0.554799	-2.06529	NA	1
ENSDARG00000038359	6.93859	-1.14575	0.557274	-2.05599	0.039783	0.36615
ENSDARG00000091715	2.67677	-1.14542	0.506489	-2.26149	NA	1
ENSDARG00000069361	2.46229	-1.14537	0.518605	-2.20857	NA	1
ENSDARG00000008186	2.31315	-1.14524	0.557989	-2.05244	0.0401273	1
ENSDARG00000071036	13.8751	-1.14391	0.473134	-2.41773	0.0156178	0.232473
ENSDARG00000015184	2.72319	-1.14329	0.534245	-2.14001	NA	1
ENSDARG00000057737	5.66255	-1.1432	0.549924	-2.07883	0.0376331	0.356819
ENSDARG00000007654	6.83071	-1.14196	0.515136	-2.21681	NA	1
ENSDARG00000070498	3.91503	-1.14186	0.536671	-2.12767	NA	1
ENSDARG00000007663	6.76626	-1.14176	0.503201	-2.26899	NA	1
ENSDARG00000037285	5.98801	-1.14142	0.511777	-2.23031	NA	1
ENSDARG00000036542	20.3047	-1.14139	0.423243	-2.69677	0.00700155	0.153777
ENSDARG00000074390	6.19683	-1.14085	0.511591	-2.23001	NA	1
ENSDARG00000045180	97.0677	-1.14078	0.340003	-3.3552	0.000793086	0.046342
ENSDARG00000100821	5.50845	-1.14069	0.557697	-2.04536	0.040819	0.371505
ENSDARG00000104587	28.4222	-1.13943	0.515322	-2.2111	0.0270291	0.305091
ENSDARG00000022650	5.12068	-1.13923	0.55764	-2.04294	NA	1
ENSDARG00000060854	3.76283	-1.13922	0.546599	-2.0842	NA	1
ENSDARG00000063133	10.817	-1.13846	0.545114	-2.08848	0.0367542	0.353361
ENSDARG00000099729	3.88657	-1.13779	0.528222	-2.154	NA	1
ENSDARG00000014490	1.97017	-1.13708	0.520253	-2.18563	NA	1
ENSDARG00000091260	2.85651	-1.13649	0.538105	-2.11202	NA	1
ENSDARG00000073883	6.4966	-1.13639	0.520502	-2.18327	NA	1
ENSDARG00000021948	7.76461	-1.13567	0.520806	-2.18061	NA	1
ENSDARG00000009782	32.9231	-1.13546	0.443621	-2.55953	0.0104814	0.187024
ENSDARG00000089963	4.16709	-1.13461	0.546751	-2.07519	NA	1
ENSDARG00000041595	4.49612	-1.13461	0.507235	-2.23685	NA	1
ENSDARG00000043443	2.70409	-1.13443	0.557563	-2.03462	0.0418892	0.374213
ENSDARG00000056831	6.04886	-1.13428	0.549651	-2.06363	0.0390529	0.363692
ENSDARG00000044532	5.97425	-1.1342	0.554302	-2.04618	0.0407388	0.371505
ENSDARG00000003068	3.95824	-1.1337	0.550925	-2.05781	0.0396087	0.365617
ENSDARG00000105323	13.0961	-1.1329	0.495802	-2.28498	0.0223141	0.273962
ENSDARG00000044808	10.3703	-1.13289	0.538238	-2.10482	0.0353073	0.344383
ENSDARG00000040178	1.68838	-1.13213	0.538768	-2.10133	0.0356118	1
ENSDARG00000088330	6.37142	-1.13174	0.502661	-2.2515	NA	1
ENSDARG00000079071	1.12313	-1.13145	0.519016	-2.17999	0.0292581	1
ENSDARG00000062562	6.00916	-1.13136	0.531768	-2.12755	0.0333745	0.336234
ENSDARG00000024865	3.1226	-1.13134	0.553177	-2.04517	0.040838	0.371505
ENSDARG00000093628	4.23857	-1.13108	0.54668	-2.06899	0.0385469	0.361122
ENSDARG00000092638	3.94395	-1.12987	0.557225	-2.02767	NA	1
ENSDARG00000061017	1.49751	-1.12962	0.512805	-2.20282	0.0276075	1
ENSDARG00000088835	3.93337	-1.12925	0.557824	-2.02438	NA	1
ENSDARG00000007982	3.92617	-1.12828	0.522994	-2.15735	NA	1
ENSDARG00000075972	2.15028	-1.12734	0.557732	-2.0213	0.0432489	1
ENSDARG00000021343	78.9022	-1.12689	0.388782	-2.89852	0.00374929	0.111008
ENSDARG00000005185	4.62849	-1.12603	0.555913	-2.02555	0.0428107	0.377425
ENSDARG00000059333	3.91564	-1.12455	0.550807	-2.04163	0.041188	0.372815
ENSDARG00000102436	9.54803	-1.12383	0.498815	-2.25301	0.0242588	0.287784
ENSDARG00000034700	4.44824	-1.1226	0.554725	-2.0237	0.0430011	0.377841
ENSDARG00000100431	4.32803	-1.12155	0.550406	-2.03767	NA	1
ENSDARG00000037116	26.2474	-1.12132	0.53989	-2.07695	0.0378062	0.35765
ENSDARG00000078659	2.77548	-1.12116	0.541963	-2.0687	NA	1
ENSDARG00000038668	18.2341	-1.12109	0.403075	-2.78134	0.00541354	0.133665
ENSDARG00000025974	4.24783	-1.12066	0.556866	-2.01244	0.0441738	0.381938
ENSDARG00000040085	8.89261	-1.12011	0.437078	-2.56273	0.0103853	0.186386
ENSDARG00000055158	2.53817	-1.11995	0.515532	-2.17242	NA	1
ENSDARG00000013730	27.8128	-1.11977	0.461151	-2.4282	0.015174	0.229124
ENSDARG00000035438	10.3775	-1.11974	0.556773	-2.01112	0.0443128	0.382876
ENSDARG00000095715	2.07403	-1.11959	0.54371	-2.05916	0.0394786	1
ENSDARG00000061391	4.08848	-1.11841	0.55708	-2.00762	0.0446835	0.383704
ENSDARG00000043180	8.59819	-1.11818	0.557932	-2.00415	NA	1
ENSDARG00000006356	2.42542	-1.11782	0.525174	-2.12848	0.0332969	0.336164
ENSDARG00000037097	4.10318	-1.11757	0.521363	-2.14355	NA	1
ENSDARG00000043436	3.53043	-1.11726	0.553677	-2.0179	0.0436017	0.380207
ENSDARG00000074866	3.6849	-1.11667	0.519649	-2.1489	NA	1
ENSDARG00000062752	23.2946	-1.11621	0.456724	-2.44395	0.0145275	0.222784
ENSDARG00000045066	5.45927	-1.11566	0.549851	-2.02902	0.0424558	0.375879
ENSDARG00000055377	2.51237	-1.11556	0.538665	-2.07097	NA	1
ENSDARG00000099517	11.2217	-1.11543	0.558071	-1.99873	NA	1
ENSDARG00000021352	4.51172	-1.11479	0.55735	-2.00016	0.0454831	0.386712
ENSDARG00000102367	86.8336	-1.11422	0.330724	-3.36904	0.000754317	0.04556
ENSDARG00000100969	2.96002	-1.11392	0.555255	-2.00614	0.0448411	0.384794
ENSDARG00000014522	6.32494	-1.11313	0.558012	-1.99481	0.0460635	0.387391
ENSDARG00000070844	47.8787	-1.11293	0.542914	-2.04992	NA	1
ENSDARG00000094695	10.2945	-1.11234	0.554579	-2.00574	NA	1
ENSDARG00000097528	5.11358	-1.11197	0.513675	-2.16474	NA	1
ENSDARG00000070427	7.00927	-1.11192	0.558062	-1.99247	0.046319	0.387679
ENSDARG00000023759	6.18695	-1.11106	0.554353	-2.00424	NA	1
ENSDARG00000060368	2.39636	-1.11056	0.540492	-2.05472	0.0399057	1
ENSDARG00000006598	5.54135	-1.11031	0.550183	-2.01808	0.0435832	0.380207
ENSDARG00000016598	22.6292	-1.10967	0.558024	-1.98858	NA	1
ENSDARG00000038859	6.08556	-1.10953	0.502616	-2.20751	0.0272784	0.306737
ENSDARG00000087508	23.8942	-1.10891	0.557323	-1.98971	NA	1
ENSDARG00000099409	2.27392	-1.10868	0.537863	-2.06128	0.0392768	1
ENSDARG00000001634	4.51876	-1.10806	0.552624	-2.0051	NA	1
ENSDARG00000071558	3.43265	-1.1078	0.54796	-2.02168	0.0432096	0.378576
ENSDARG00000079939	36.2215	-1.10756	0.504582	-2.195	0.0281636	0.31201
ENSDARG00000016526	2.49729	-1.10738	0.538573	-2.05613	NA	1
ENSDARG00000074345	2.20473	-1.10734	0.558044	-1.98432	0.0472202	1
ENSDARG00000073909	7.70779	-1.10694	0.506784	-2.18423	0.0289451	0.314715
ENSDARG00000008372	18.6029	-1.10658	0.436124	-2.5373	0.011171	0.196008
ENSDARG00000060222	1.35399	-1.10655	0.512457	-2.15929	0.0308274	1
ENSDARG00000045142	15.3224	-1.10633	0.555154	-1.99284	NA	1
ENSDARG00000035309	4.1956	-1.10579	0.549002	-2.01418	0.0439907	0.381404
ENSDARG00000029443	5.30411	-1.10559	0.557807	-1.98202	0.0474767	0.393177
ENSDARG00000007523	13.7341	-1.10527	0.448123	-2.46645	0.0136461	0.217243
ENSDARG00000101826	5.47646	-1.10517	0.545278	-2.0268	NA	1
ENSDARG00000076312	4.37577	-1.10471	0.518878	-2.12904	NA	1
ENSDARG00000071578	1.9825	-1.10432	0.505395	-2.18505	NA	1
ENSDARG00000030614	58.7165	-1.1041	0.448292	-2.46291	0.0137816	0.21822
ENSDARG00000103379	9.31268	-1.10377	0.510707	-2.16126	NA	1
ENSDARG00000012801	3.31049	-1.10293	0.550305	-2.00422	0.0450466	0.385767
ENSDARG00000052688	1.7915	-1.10276	0.542565	-2.0325	0.042103	1
ENSDARG00000043483	4.58565	-1.10257	0.507985	-2.17047	NA	1
ENSDARG00000033144	5.9336	-1.10256	0.541736	-2.03523	0.0418275	0.374213
ENSDARG00000031548	4.99234	-1.10252	0.557726	-1.97681	NA	1
ENSDARG00000079317	15.3187	-1.10233	0.436242	-2.52689	0.0115078	0.198514
ENSDARG00000101128	4.41659	-1.10223	0.533578	-2.06573	NA	1
ENSDARG00000086778	4.29723	-1.10182	0.552258	-1.99512	0.0460293	0.387391
ENSDARG00000043527	11.0138	-1.10166	0.541776	-2.03342	0.0420099	0.374213
ENSDARG00000038609	1.76012	-1.10161	0.53375	-2.06391	NA	1
ENSDARG00000009341	5.01504	-1.10138	0.516514	-2.13234	NA	1
ENSDARG00000059054	7.23704	-1.10079	0.555228	-1.98259	NA	1
ENSDARG00000071051	15.5971	-1.10064	0.389492	-2.82583	0.00471576	0.124749
ENSDARG00000045886	10.2492	-1.10013	0.522272	-2.10643	0.035167	0.343548
ENSDARG00000032155	14.0882	-1.10013	0.470733	-2.33705	0.0194364	0.258109
ENSDARG00000104181	35.0402	-1.09985	0.557195	-1.97391	NA	1
ENSDARG00000096359	18.5316	-1.09979	0.513408	-2.14213	0.032183	0.330864
ENSDARG00000090689	3.46985	-1.09963	0.513342	-2.1421	NA	1
ENSDARG00000032836	5.32795	-1.0989	0.528013	-2.08119	NA	1
ENSDARG00000105712	22.8942	-1.09888	0.540531	-2.03297	0.0420552	0.374213
ENSDARG00000021833	14.4685	-1.09811	0.493339	-2.22587	0.0260227	0.298792
ENSDARG00000060835	9.86751	-1.09745	0.448979	-2.44433	0.0145123	0.222784
ENSDARG00000105528	4.482	-1.09688	0.546839	-2.00586	NA	1
ENSDARG00000037748	3.79101	-1.09681	0.543722	-2.01723	NA	1
ENSDARG00000040362	2.74479	-1.09666	0.557229	-1.96806	0.0490615	0.400233
ENSDARG00000096409	3.20845	-1.09612	0.551077	-1.98906	0.0466948	0.389806
ENSDARG00000056331	4.10071	-1.09592	0.558025	-1.96393	0.0495378	0.401477
ENSDARG00000018393	4.88184	-1.09565	0.547811	-2.00004	0.0454955	0.386712
ENSDARG00000015566	10.1412	-1.09558	0.554672	-1.97518	NA	1
ENSDARG00000070346	2.71138	-1.09549	0.558052	-1.96307	0.0496385	0.401477
ENSDARG00000024829	8.28436	-1.09527	0.55785	-1.96337	NA	1
ENSDARG00000042948	38.8249	-1.09509	0.326736	-3.35161	0.00080342	0.0466384
ENSDARG00000016448	21.4554	-1.09471	0.544693	-2.00977	NA	1
ENSDARG00000013221	2.89161	-1.09441	0.552546	-1.98066	0.0476291	0.393746
ENSDARG00000059596	23.7984	-1.09426	0.385931	-2.83539	0.00457702	0.124007
ENSDARG00000059836	7.5247	-1.09412	0.54083	-2.02305	0.0430684	0.377841
ENSDARG00000090882	1.96312	-1.09303	0.553738	-1.97392	0.0483912	1
ENSDARG00000055226	12.8251	-1.09285	0.556804	-1.96273	0.0496777	0.401477
ENSDARG00000078317	5.48274	-1.09261	0.55508	-1.96838	0.0490249	0.400195
ENSDARG00000070743	1.5991	-1.09249	0.547382	-1.99585	0.0459506	1
ENSDARG00000052957	4.34508	-1.0922	0.556197	-1.96369	0.0495659	0.401477
ENSDARG00000100908	6.95072	-1.09214	0.54652	-1.99835	0.0456787	0.386928
ENSDARG00000098497	11.4531	-1.09035	0.466042	-2.3396	0.0193046	0.258109
ENSDARG00000053804	3.83138	-1.09016	0.557351	-1.95597	0.0504682	0.403283
ENSDARG00000097239	1.81898	-1.08982	0.530734	-2.05343	NA	1
ENSDARG00000029439	5.45631	-1.08971	0.55028	-1.98029	0.0476707	0.393746
ENSDARG00000016301	6.02536	-1.08871	0.557919	-1.95138	NA	1
ENSDARG00000002235	6.66242	-1.08827	0.536715	-2.02765	0.0425959	0.376136
ENSDARG00000097617	2.61417	-1.08821	0.556904	-1.95404	0.0506962	0.403283
ENSDARG00000070702	4.01536	-1.08707	0.556846	-1.95219	0.0509152	0.403591
ENSDARG00000030514	5.53463	-1.08702	0.532606	-2.04095	0.0412556	0.373142
ENSDARG00000017128	3.4517	-1.08614	0.548624	-1.97976	0.0477305	0.393927
ENSDARG00000038446	2.34728	-1.08538	0.535815	-2.02565	NA	1
ENSDARG00000078281	27.4663	-1.08533	0.326923	-3.31983	0.000900733	0.0491996
ENSDARG00000056633	4.0792	-1.08523	0.55571	-1.95288	0.0508343	0.403591
ENSDARG00000006878	5.23431	-1.08503	0.545183	-1.99022	0.0465671	0.389237
ENSDARG00000071251	2.57696	-1.08494	0.519392	-2.08887	NA	1
ENSDARG00000071235	6.75852	-1.08419	0.501997	-2.15976	0.0307913	0.322824
ENSDARG00000015240	9.7263	-1.08291	0.506424	-2.13835	0.0324881	0.332368
ENSDARG00000079455	2.82865	-1.08271	0.516434	-2.09652	NA	1
ENSDARG00000073750	13.3367	-1.08245	0.517215	-2.09284	NA	1
ENSDARG00000059950	5.34634	-1.08219	0.554974	-1.94999	0.0511769	0.404339
ENSDARG00000010789	50.3421	-1.08159	0.314348	-3.44074	0.000580129	0.0387668
ENSDARG00000038716	13.3826	-1.08052	0.552199	-1.95676	NA	1
ENSDARG00000044132	4.05543	-1.0805	0.51181	-2.11114	NA	1
ENSDARG00000023318	1.57205	-1.08034	0.5445	-1.98409	0.0472457	1
ENSDARG00000103533	2.48519	-1.08027	0.535965	-2.01556	0.0438463	0.380941
ENSDARG00000018149	34.4461	-1.0802	0.494999	-2.18223	0.0290926	0.315189
ENSDARG00000058348	3.58687	-1.08018	0.558027	-1.9357	0.0529039	0.410032
ENSDARG00000038465	2.32733	-1.07975	0.521896	-2.0689	NA	1
ENSDARG00000055502	30.5265	-1.07968	0.372466	-2.89874	0.00374671	0.111008
ENSDARG00000016412	3.95925	-1.07808	0.502528	-2.14531	NA	1
ENSDARG00000091683	2.50538	-1.07797	0.518802	-2.07781	NA	1
ENSDARG00000098392	5.15097	-1.07782	0.499566	-2.15751	NA	1
ENSDARG00000062056	6.20781	-1.07769	0.529807	-2.03412	NA	1
ENSDARG00000012968	4.29861	-1.07746	0.55304	-1.94824	0.051386	0.404575
ENSDARG00000015790	5.56616	-1.07735	0.52045	-2.07004	NA	1
ENSDARG00000045947	19.3904	-1.0767	0.549644	-1.9589	NA	1
ENSDARG00000014179	9.4575	-1.07642	0.540144	-1.99285	0.046278	0.387679
ENSDARG00000013343	12.5725	-1.0758	0.483852	-2.22341	0.0261884	0.299095
ENSDARG00000103639	16.5393	-1.07566	0.551807	-1.94934	NA	1
ENSDARG00000103498	11.4665	-1.07558	0.498786	-2.1564	NA	1
ENSDARG00000069752	13.4079	-1.07554	0.522114	-2.05996	0.0394022	0.364514
ENSDARG00000021607	20.1861	-1.07517	0.437246	-2.45896	0.0139342	0.218546
ENSDARG00000098435	3.58353	-1.07501	0.55484	-1.93751	0.0526835	0.409269
ENSDARG00000055713	1.92212	-1.07489	0.554345	-1.93902	0.0524988	1
ENSDARG00000036787	3.16446	-1.0747	0.550928	-1.95071	0.0510912	0.403939
ENSDARG00000073721	8.75241	-1.0746	0.441856	-2.43201	0.0150155	0.22712
ENSDARG00000044073	24.2289	-1.07385	0.514543	-2.087	0.0368881	0.35349
ENSDARG00000055809	193.083	-1.07167	0.530797	-2.01898	NA	1
ENSDARG00000071860	6.50279	-1.07151	0.510245	-2.09999	NA	1
ENSDARG00000102142	4.70927	-1.07139	0.519016	-2.06428	0.0389916	0.363661
ENSDARG00000059001	23.3781	-1.07066	0.385049	-2.78058	0.00542617	0.133665
ENSDARG00000036773	2.8919	-1.07036	0.547349	-1.95554	NA	1
ENSDARG00000033609	20.0093	-1.07035	0.514654	-2.07975	0.0375482	0.356475
ENSDARG00000041735	21.7514	-1.0697	0.527192	-2.02906	0.0424525	0.375879
ENSDARG00000031598	3.2087	-1.06952	0.556104	-1.92323	NA	1
ENSDARG00000093799	6.08669	-1.06896	0.55057	-1.94155	0.0521917	0.40751
ENSDARG00000044526	2.17068	-1.06862	0.533871	-2.00165	NA	1
ENSDARG00000097196	3.83921	-1.06846	0.509705	-2.09623	NA	1
ENSDARG00000045560	3.3985	-1.06779	0.518497	-2.05939	NA	1
ENSDARG00000017821	12.0083	-1.06765	0.554017	-1.9271	0.0539669	0.412406
ENSDARG00000079369	3.15257	-1.06739	0.557521	-1.91452	0.0555538	0.417168
ENSDARG00000040076	1.90545	-1.06706	0.513432	-2.0783	NA	1
ENSDARG00000105112	10.0511	-1.06651	0.557958	-1.91145	NA	1
ENSDARG00000070479	1.78313	-1.06631	0.517707	-2.05968	NA	1
ENSDARG00000096770	3.57896	-1.06616	0.556565	-1.91561	0.0554148	0.417168
ENSDARG00000077467	3.46996	-1.06583	0.557825	-1.91069	NA	1
ENSDARG00000026137	5.27084	-1.06547	0.532242	-2.00185	0.0453006	0.386712
ENSDARG00000068732	7.02765	-1.06513	0.55549	-1.91747	NA	1
ENSDARG00000039041	2.87969	-1.06469	0.515882	-2.06382	NA	1
ENSDARG00000006901	15.7762	-1.06465	0.468156	-2.27414	0.0229575	0.278503
ENSDARG00000077341	3.586	-1.06436	0.530626	-2.00585	NA	1
ENSDARG00000055653	5.0637	-1.06424	0.544675	-1.9539	0.0507129	0.403283
ENSDARG00000096857	4.21751	-1.06423	0.558005	-1.9072	0.056495	0.420716
ENSDARG00000075849	50.6546	-1.0638	0.3972	-2.67826	0.00740065	0.156852
ENSDARG00000036967	6.97561	-1.06316	0.548274	-1.93911	0.052488	0.409063
ENSDARG00000019658	3.43318	-1.06307	0.558036	-1.90501	0.0567786	0.421278
ENSDARG00000013057	3.70385	-1.06302	0.520141	-2.04371	NA	1
ENSDARG00000063572	23.027	-1.06274	0.517507	-2.05358	0.0400165	0.367491
ENSDARG00000076262	3.78343	-1.06259	0.558019	-1.90423	NA	1
ENSDARG00000007034	25.7377	-1.06205	0.446072	-2.38089	0.017271	0.244893
ENSDARG00000093124	1.15586	-1.06186	0.531798	-1.99674	0.0458536	1
ENSDARG00000063144	3.81534	-1.06166	0.512904	-2.06991	NA	1
ENSDARG00000095896	3.97472	-1.06152	0.506288	-2.09668	NA	1
ENSDARG00000071429	3.9674	-1.06151	0.515842	-2.05781	NA	1
ENSDARG00000023587	2.39432	-1.06146	0.488997	-2.1707	0.029954	1
ENSDARG00000079858	2.54736	-1.06105	0.521237	-2.03563	0.0417871	0.374213
ENSDARG00000055874	10.5504	-1.06101	0.507707	-2.0898	NA	1
ENSDARG00000061446	4.65806	-1.06077	0.508144	-2.08754	0.0368397	0.353361
ENSDARG00000039943	10.5195	-1.06072	0.54328	-1.95245	0.0508853	0.403591
ENSDARG00000056639	3.80421	-1.06061	0.537394	-1.97362	NA	1
ENSDARG00000075015	5.47961	-1.06056	0.517545	-2.04921	NA	1
ENSDARG00000088283	2.50772	-1.0605	0.556676	-1.90507	0.0567714	0.421278
ENSDARG00000070916	6.93174	-1.06033	0.53673	-1.97553	0.0482079	0.396099
ENSDARG00000075928	2.35712	-1.0603	0.507126	-2.0908	NA	1
ENSDARG00000089413	14.0191	-1.05929	0.513834	-2.06153	0.0392522	0.364469
ENSDARG00000061120	70.3522	-1.05887	0.541925	-1.95391	0.0507116	0.403283
ENSDARG00000078383	24.06	-1.05881	0.375166	-2.82225	0.00476887	0.124749
ENSDARG00000040944	5.32828	-1.05825	0.556781	-1.90067	0.0573459	0.422627
ENSDARG00000090682	10.346	-1.05809	0.55037	-1.92251	0.0545422	0.413969
ENSDARG00000045064	6.47799	-1.05793	0.557218	-1.89859	NA	1
ENSDARG00000030967	2.128	-1.05746	0.557505	-1.89676	0.057859	1
ENSDARG00000037845	11.0309	-1.05649	0.533188	-1.98145	NA	1
ENSDARG00000012281	7.71773	-1.05646	0.557174	-1.8961	NA	1
ENSDARG00000099117	4.85867	-1.05617	0.491369	-2.14944	NA	1
ENSDARG00000103109	4.66622	-1.05606	0.548566	-1.92512	NA	1
ENSDARG00000076697	2.83287	-1.05572	0.557032	-1.89525	0.058059	0.42456
ENSDARG00000044241	3.97962	-1.0556	0.554478	-1.90378	0.0569395	0.421278
ENSDARG00000052494	3.76011	-1.05557	0.501271	-2.1058	NA	1
ENSDARG00000063008	3.26371	-1.05485	0.501247	-2.10445	NA	1
ENSDARG00000009021	2.21728	-1.05464	0.551007	-1.91403	0.0556166	1
ENSDARG00000044074	4.99642	-1.05463	0.550597	-1.91543	0.0554371	0.417168
ENSDARG00000005397	23.8788	-1.05437	0.42196	-2.49874	0.0124637	0.206845
ENSDARG00000099149	11.8264	-1.05429	0.430535	-2.44879	0.0143339	0.222585
ENSDARG00000041609	2.74165	-1.05347	0.548203	-1.92167	NA	1
ENSDARG00000039605	8.33722	-1.05341	0.511197	-2.06067	NA	1
ENSDARG00000044251	4.84294	-1.05326	0.55091	-1.91186	0.0558942	0.418723
ENSDARG00000052470	2.77352	-1.05304	0.498541	-2.11225	NA	1
ENSDARG00000008275	9.73665	-1.05257	0.52814	-1.99297	0.0462649	0.387679
ENSDARG00000071018	50.6837	-1.05235	0.426721	-2.46613	0.0136581	0.217243
ENSDARG00000053159	3.122	-1.05235	0.556377	-1.89143	NA	1
ENSDARG00000031647	25.8285	-1.05198	0.49574	-2.12205	0.0338338	0.338366
ENSDARG00000006760	1.9644	-1.05188	0.550649	-1.91026	0.0560997	1
ENSDARG00000005713	8.33902	-1.05188	0.464834	-2.26291	0.0236411	0.283367
ENSDARG00000018721	2.13898	-1.05187	0.533428	-1.9719	NA	1
ENSDARG00000091215	27.4655	-1.05172	0.474562	-2.21618	0.0266792	0.302228
ENSDARG00000021195	2.88122	-1.0515	0.534678	-1.96661	NA	1
ENSDARG00000074498	22.1113	-1.05099	0.504339	-2.0839	0.0371696	0.354201
ENSDARG00000095556	376.73	-1.0502	0.430545	-2.43924	0.0147183	0.224673
ENSDARG00000016667	2.6074	-1.04998	0.546648	-1.92076	NA	1
ENSDARG00000056913	2.16039	-1.0496	0.539463	-1.94564	0.0516985	1
ENSDARG00000070331	6.36856	-1.04954	0.54337	-1.93153	NA	1
ENSDARG00000099555	19.4805	-1.04948	0.421289	-2.49111	0.0127344	0.209582
ENSDARG00000005481	10.68	-1.04943	0.52264	-2.00794	0.0446502	0.383704
ENSDARG00000007421	3.67318	-1.04922	0.551419	-1.90276	NA	1
ENSDARG00000045909	5.57605	-1.04863	0.508517	-2.06214	0.039194	0.364466
ENSDARG00000021584	8.9473	-1.04815	0.462156	-2.26796	0.0233319	0.281303
ENSDARG00000061096	4.7703	-1.04806	0.524184	-1.9994	0.0455648	0.386777
ENSDARG00000013500	11.4598	-1.04789	0.457956	-2.28818	0.0221271	0.273067
ENSDARG00000053620	2.16127	-1.04777	0.534921	-1.95875	NA	1
ENSDARG00000089004	2.59677	-1.04763	0.523638	-2.00067	NA	1
ENSDARG00000008861	3.68798	-1.04717	0.553701	-1.89122	0.0585954	0.426173
ENSDARG00000101759	3.09457	-1.04685	0.554195	-1.88896	NA	1
ENSDARG00000043210	11.658	-1.04653	0.442672	-2.36412	0.0180728	0.25116
ENSDARG00000054867	12.2129	-1.04638	0.417159	-2.50835	0.0121296	0.204072
ENSDARG00000053517	3.78398	-1.04635	0.555672	-1.88304	0.0596954	0.429808
ENSDARG00000009493	5.17487	-1.04521	0.542023	-1.92834	0.0538126	0.412406
ENSDARG00000011989	4.29535	-1.04469	0.521869	-2.00182	NA	1
ENSDARG00000043719	2.92293	-1.0435	0.534748	-1.95139	NA	1
ENSDARG00000034817	4.83695	-1.0428	0.553183	-1.88509	0.0594179	0.428813
ENSDARG00000043093	2.65513	-1.04258	0.495135	-2.10565	0.0352347	0.343943
ENSDARG00000074611	4.25429	-1.042	0.556964	-1.87086	0.0613647	0.43532
ENSDARG00000078864	3.31666	-1.04164	0.557223	-1.86935	0.0615748	0.43532
ENSDARG00000079946	1.70971	-1.0416	0.55575	-1.87422	0.0609	1
ENSDARG00000044406	1.8032	-1.04108	0.536317	-1.94116	NA	1
ENSDARG00000053502	3.75821	-1.04094	0.499022	-2.08595	NA	1
ENSDARG00000009823	4.43263	-1.04089	0.532718	-1.95392	NA	1
ENSDARG00000069159	1.64901	-1.04068	0.553154	-1.88136	0.0599228	1
ENSDARG00000003512	10.7174	-1.04007	0.544573	-1.90988	0.0561481	0.419348
ENSDARG00000035858	17.8287	-1.03974	0.479078	-2.17029	0.0299849	0.319261
ENSDARG00000026985	11.4099	-1.03972	0.462568	-2.24772	0.024594	0.290116
ENSDARG00000045760	2.65832	-1.0395	0.536658	-1.93699	NA	1
ENSDARG00000022891	4.23389	-1.03881	0.552837	-1.87905	0.0602374	0.431212
ENSDARG00000096331	1.99446	-1.03872	0.558045	-1.86135	0.0626944	1
ENSDARG00000100166	2.14161	-1.0385	0.529192	-1.96242	NA	1
ENSDARG00000031702	6.33133	-1.03846	0.553874	-1.8749	NA	1
ENSDARG00000075126	4.81581	-1.03806	0.551866	-1.88101	0.0599706	0.43052
ENSDARG00000099510	28.1896	-1.03773	0.491995	-2.10924	0.034924	0.342239
ENSDARG00000078725	4.96726	-1.03758	0.555301	-1.86851	0.0616913	0.435898
ENSDARG00000086724	2.90287	-1.03734	0.557563	-1.86049	0.0628158	0.441115
ENSDARG00000094458	0.928973	-1.03717	0.49074	-2.11348	0.0345601	1
ENSDARG00000020956	13.8414	-1.03675	0.556956	-1.86146	NA	1
ENSDARG00000000175	1.97208	-1.03584	0.551378	-1.87865	0.0602928	1
ENSDARG00000077388	1.66919	-1.03565	0.487339	-2.12512	NA	1
ENSDARG00000061520	4.43721	-1.03553	0.553908	-1.86949	0.0615547	0.43532
ENSDARG00000040177	4.16032	-1.03529	0.543776	-1.90389	0.0569241	0.421278
ENSDARG00000005526	7.11782	-1.03524	0.54179	-1.91077	0.0560339	0.41927
ENSDARG00000074073	2.6996	-1.03475	0.550509	-1.87962	NA	1
ENSDARG00000076799	21.675	-1.0336	0.472257	-2.18864	0.0286231	0.31378
ENSDARG00000011166	2.1102	-1.03323	0.534635	-1.93259	NA	1
ENSDARG00000078561	9.46468	-1.03275	0.468087	-2.20633	0.0273611	0.306737
ENSDARG00000074869	2.4317	-1.03266	0.557558	-1.8521	0.0640108	0.445029
ENSDARG00000028027	2.84731	-1.03224	0.52571	-1.96353	NA	1
ENSDARG00000043009	2.31269	-1.03201	0.550901	-1.87332	0.061024	1
ENSDARG00000076532	232.607	-1.03109	0.363596	-2.83583	0.00457071	0.124007
ENSDARG00000029818	41.9172	-1.03098	0.436546	-2.36167	0.0181927	0.252269
ENSDARG00000030125	5.54041	-1.03093	0.543371	-1.89728	0.0577907	0.424063
ENSDARG00000101868	4.87587	-1.03033	0.508836	-2.02488	0.0428801	0.377772
ENSDARG00000063264	3.48583	-1.03029	0.521997	-1.97374	NA	1
ENSDARG00000037941	5.12053	-1.03018	0.509962	-2.02012	NA	1
ENSDARG00000015627	3.57301	-1.03018	0.546379	-1.88547	NA	1
ENSDARG00000062790	7.11245	-1.02886	0.55789	-1.84419	NA	1
ENSDARG00000019117	3.41081	-1.02884	0.553329	-1.85937	NA	1
ENSDARG00000007671	5.79196	-1.02864	0.55683	-1.84731	0.0647016	0.447569
ENSDARG00000098451	14.8395	-1.02832	0.427397	-2.406	0.0161281	0.236702
ENSDARG00000011208	2.3786	-1.02824	0.525894	-1.95521	NA	1
ENSDARG00000063075	2.89457	-1.02776	0.54633	-1.88121	0.0599438	0.43052
ENSDARG00000042690	2.72805	-1.02716	0.508811	-2.01875	NA	1
ENSDARG00000078492	13.4548	-1.02677	0.438167	-2.34333	0.0191127	0.257631
ENSDARG00000033537	0.975152	-1.02609	0.510369	-2.0105	0.0443788	1
ENSDARG00000071011	2.94651	-1.02582	0.508523	-2.01726	NA	1
ENSDARG00000015931	5.12929	-1.02505	0.509991	-2.00995	NA	1
ENSDARG00000086450	5.21461	-1.02497	0.523343	-1.9585	0.0501708	0.402365
ENSDARG00000040123	16.8146	-1.02497	0.382367	-2.6806	0.00734911	0.156852
ENSDARG00000101131	6.55569	-1.0246	0.522382	-1.96139	0.0498334	0.402092
ENSDARG00000062315	13.6601	-1.0245	0.549325	-1.86502	0.0621792	0.437869
ENSDARG00000105285	3.70082	-1.02419	0.557004	-1.83875	0.0659521	0.451038
ENSDARG00000034862	2.01923	-1.0241	0.485135	-2.11096	NA	1
ENSDARG00000032535	1.47966	-1.02354	0.532461	-1.92228	0.0545708	1
ENSDARG00000098856	2.96286	-1.0233	0.547885	-1.86774	0.0617989	0.436168
ENSDARG00000102506	28.7513	-1.02324	0.43092	-2.37454	0.0175709	0.247193
ENSDARG00000008100	3.42029	-1.02318	0.542779	-1.88507	0.0594203	0.428813
ENSDARG00000037963	1.35677	-1.02308	0.518316	-1.97385	0.0483994	1
ENSDARG00000099518	11.4099	-1.02287	0.41023	-2.49342	0.012652	0.208744
ENSDARG00000011672	13.3242	-1.02265	0.480237	-2.12947	0.0332152	0.335823
ENSDARG00000005593	3.35169	-1.02246	0.555796	-1.83963	0.0658227	0.450643
ENSDARG00000035538	1.61428	-1.02193	0.524747	-1.94747	0.0514788	1
ENSDARG00000097055	4.48136	-1.02187	0.557365	-1.83339	0.0667446	0.452625
ENSDARG00000034588	4.33822	-1.02164	0.556301	-1.83649	NA	1
ENSDARG00000001452	78.9482	-1.0213	0.339439	-3.00878	0.00262295	0.0913787
ENSDARG00000100535	48.7206	-1.0208	0.552401	-1.84793	0.0646119	0.447475
ENSDARG00000039949	2.18535	-1.02032	0.530118	-1.92471	NA	1
ENSDARG00000068516	3.02269	-1.02027	0.516952	-1.97362	NA	1
ENSDARG00000018984	2.90224	-1.02004	0.558061	-1.82783	0.0675749	0.45471
ENSDARG00000104899	1.86401	-1.01994	0.557781	-1.82857	0.0674634	1
ENSDARG00000009689	29.0075	-1.01969	0.356386	-2.86119	0.0042206	0.119692
ENSDARG00000068709	24.2105	-1.01941	0.443415	-2.29901	0.0215045	0.270703
ENSDARG00000001807	3.16107	-1.01812	0.558022	-1.82451	0.0680755	0.454931
ENSDARG00000087575	6.56043	-1.01784	0.547858	-1.85786	0.0631893	0.442482
ENSDARG00000076779	19.5651	-1.01775	0.519552	-1.9589	0.0501246	0.402365
ENSDARG00000068149	2.50972	-1.01683	0.558043	-1.82215	0.0684329	0.455058
ENSDARG00000060184	2.5623	-1.01662	0.558032	-1.82179	0.0684865	0.455058
ENSDARG00000040606	3.1414	-1.01655	0.498993	-2.0372	NA	1
ENSDARG00000017338	8.69254	-1.01628	0.557539	-1.82279	NA	1
ENSDARG00000089221	1.28618	-1.01624	0.519604	-1.95581	0.0504881	1
ENSDARG00000056292	5.24487	-1.01618	0.558044	-1.82097	NA	1
ENSDARG00000059933	9.26029	-1.01539	0.524834	-1.9347	0.0530274	0.410057
ENSDARG00000076163	2.70461	-1.01538	0.546047	-1.85951	NA	1
ENSDARG00000024874	10.7665	-1.01528	0.45331	-2.23971	0.0251097	0.293718
ENSDARG00000077499	1.78627	-1.01505	0.550347	-1.84438	0.0651277	1
ENSDARG00000009594	3.40659	-1.01484	0.550568	-1.84327	0.0652898	0.449444
ENSDARG00000089016	1.55732	-1.0148	0.557935	-1.81886	0.0689328	1
ENSDARG00000073704	3.48195	-1.01409	0.541442	-1.87295	NA	1
ENSDARG00000002632	5.50299	-1.0139	0.557687	-1.81804	NA	1
ENSDARG00000014259	9.20361	-1.01373	0.553721	-1.83075	NA	1
ENSDARG00000021366	9.07963	-1.01341	0.525875	-1.9271	0.0539676	0.412406
ENSDARG00000036855	8.72392	-1.01314	0.550909	-1.83903	NA	1
ENSDARG00000078179	9.83057	-1.01293	0.484977	-2.08862	0.0367418	0.353361
ENSDARG00000071095	5.42602	-1.01228	0.525481	-1.92639	NA	1
ENSDARG00000069733	8.65379	-1.01197	0.546809	-1.85067	0.0642167	0.445474
ENSDARG00000059815	4.36751	-1.0114	0.551744	-1.8331	0.0667876	0.452625
ENSDARG00000075282	5.11442	-1.0114	0.557807	-1.81317	NA	1
ENSDARG00000014854	1.37495	-1.01138	0.500454	-2.02093	NA	1
ENSDARG00000070843	9.42686	-1.01134	0.505196	-2.00188	0.0452981	0.386712
ENSDARG00000070187	78.9847	-1.01129	0.261309	-3.87009	0.000108797	0.0179845
ENSDARG00000102414	5.20209	-1.01117	0.549203	-1.84116	NA	1
ENSDARG00000093469	35.4024	-1.01112	0.373583	-2.70654	0.00679888	0.151444
ENSDARG00000095787	3.11975	-1.01022	0.530593	-1.90394	0.0569179	0.421278
ENSDARG00000045695	1.91644	-1.00993	0.540093	-1.86993	0.0614939	1
ENSDARG00000036834	39.9098	-1.0099	0.55778	-1.81057	NA	1
ENSDARG00000100719	4.26937	-1.00959	0.508801	-1.98425	NA	1
ENSDARG00000027079	5.56804	-1.00954	0.504593	-2.00071	0.0454242	0.386712
ENSDARG00000054610	6.578	-1.00934	0.513761	-1.9646	0.0494604	0.401477
ENSDARG00000077239	4.01822	-1.00848	0.541846	-1.86119	NA	1
ENSDARG00000104733	8.66653	-1.00824	0.461018	-2.18699	0.0287431	0.313915
ENSDARG00000040237	62.555	-1.00756	0.356892	-2.82316	0.00475526	0.124749
ENSDARG00000029463	3.95883	-1.00736	0.554537	-1.81657	0.0692824	0.457491
ENSDARG00000042124	5.98196	-1.00666	0.541577	-1.85875	0.0630627	0.442354
ENSDARG00000056250	6.68553	-1.00632	0.546547	-1.84123	0.0655876	0.449821
ENSDARG00000074425	7.12467	-1.00629	0.49374	-2.0381	0.0415401	0.374213
ENSDARG00000029296	3.73297	-1.00619	0.553302	-1.81851	0.0689857	0.457491
ENSDARG00000070497	1.60301	-1.00613	0.556975	-1.80642	0.0708526	1
ENSDARG00000086327	10.9567	-1.00607	0.516426	-1.94815	0.0513971	0.404575
ENSDARG00000103380	2.03402	-1.00582	0.556455	-1.80755	0.0706762	1
ENSDARG00000036785	7.0412	-1.00557	0.4957	-2.0286	0.0424995	0.376001
ENSDARG00000076804	3.97645	-1.00525	0.488314	-2.05861	NA	1
ENSDARG00000078011	2.27313	-1.0048	0.55435	-1.81258	0.0698973	1
ENSDARG00000041502	4.07283	-1.00418	0.556281	-1.80517	0.0710482	0.461613
ENSDARG00000071709	2.89956	-1.00403	0.552168	-1.81835	NA	1
ENSDARG00000041644	7.42099	-1.00393	0.517801	-1.93884	0.0525208	0.409063
ENSDARG00000042282	1.23178	-1.00371	0.501711	-2.00056	0.0454393	1
ENSDARG00000105002	2.86517	-1.00353	0.550639	-1.82248	0.0683817	0.455058
ENSDARG00000044375	5.49109	-1.0027	0.547486	-1.83145	0.0670327	0.453247
ENSDARG00000045465	7.1857	-1.00246	0.523746	-1.91402	0.0556175	0.417397
ENSDARG00000015780	4.58373	-1.00213	0.547279	-1.83111	0.067084	0.45335
ENSDARG00000099633	2.10421	-1.00126	0.516764	-1.93755	NA	1
ENSDARG00000077737	3.75839	-1.00097	0.555432	-1.80215	0.0715216	0.463636
ENSDARG00000067797	1.43544	-0.999403	0.546693	-1.82809	0.0675362	1
ENSDARG00000078522	3.63362	-0.9994	0.494748	-2.02002	NA	1
ENSDARG00000054771	15.608	-0.998648	0.504237	-1.98051	0.047646	0.393746
ENSDARG00000040064	2.03502	-0.998345	0.557429	-1.79098	0.0732961	1
ENSDARG00000018303	5.74859	-0.998165	0.544433	-1.8334	0.0667429	0.452625
ENSDARG00000070494	26.192	-0.998165	0.416794	-2.39486	0.0166265	0.240367
ENSDARG00000017748	2.1083	-0.998149	0.558033	-1.78869	0.0736645	1
ENSDARG00000059367	7.23559	-0.998146	0.555951	-1.79539	NA	1
ENSDARG00000012600	19.2653	-0.997945	0.337108	-2.96031	0.0030733	0.09951
ENSDARG00000041257	1.71841	-0.99778	0.51056	-1.95429	NA	1
ENSDARG00000032618	2.68441	-0.997347	0.521355	-1.91299	NA	1
ENSDARG00000097256	1.71583	-0.996801	0.52426	-1.90135	NA	1
ENSDARG00000077549	5.43728	-0.996491	0.518893	-1.92042	0.0548052	0.414121
ENSDARG00000037954	2.78359	-0.996374	0.522593	-1.9066	NA	1
ENSDARG00000013168	3.28262	-0.99616	0.549755	-1.81201	NA	1
ENSDARG00000074184	19.3045	-0.995965	0.314708	-3.16473	0.00155227	0.0674783
ENSDARG00000098941	5.80509	-0.995675	0.557987	-1.78441	0.0743578	0.470412
ENSDARG00000059658	18.4252	-0.995553	0.338514	-2.94095	0.00327205	0.102593
ENSDARG00000089805	19.3116	-0.99546	0.458287	-2.17213	0.0298456	0.318835
ENSDARG00000000666	3.37723	-0.995364	0.557897	-1.78414	0.0744017	0.470412
ENSDARG00000079905	39.3263	-0.995309	0.296539	-3.35641	0.000789603	0.046342
ENSDARG00000019541	6.97571	-0.995267	0.5575	-1.78523	NA	1
ENSDARG00000088807	2.42413	-0.99521	0.557555	-1.78495	0.0742688	0.470412
ENSDARG00000036549	49.6722	-0.995184	0.431963	-2.30386	0.0212302	0.268822
ENSDARG00000052482	45.1658	-0.994996	0.272065	-3.6572	0.000254981	0.0258332
ENSDARG00000036987	1.36494	-0.994822	0.545856	-1.8225	0.0683793	1
ENSDARG00000096917	1.57146	-0.994015	0.539479	-1.84254	0.0653956	1
ENSDARG00000101606	9.23262	-0.99366	0.550205	-1.80598	NA	1
ENSDARG00000022309	30.8037	-0.992779	0.513172	-1.93459	0.0530401	0.410057
ENSDARG00000056873	5.42489	-0.992654	0.483339	-2.05374	NA	1
ENSDARG00000027750	6.25495	-0.992556	0.542411	-1.8299	0.0672653	0.454328
ENSDARG00000043821	50.1819	-0.992406	0.363666	-2.72889	0.00635476	0.144891
ENSDARG00000079616	14.449	-0.992015	0.428537	-2.31489	0.0206191	0.264654
ENSDARG00000021547	39.6522	-0.991341	0.318996	-3.1077	0.00188552	0.074553
ENSDARG00000074660	1.21802	-0.991256	0.518485	-1.91183	0.0558977	1
ENSDARG00000054438	1.58288	-0.991178	0.496034	-1.99821	NA	1
ENSDARG00000018105	5.57165	-0.991075	0.520748	-1.90318	NA	1
ENSDARG00000019362	33.6828	-0.991071	0.428074	-2.31519	0.0206027	0.264654
ENSDARG00000096097	264.006	-0.99052	0.558071	-1.7749	0.0759146	0.475906
ENSDARG00000020053	7.41973	-0.989635	0.555272	-1.78225	0.074708	0.471399
ENSDARG00000029368	22.3467	-0.989545	0.535073	-1.84937	0.0644049	0.446287
ENSDARG00000104295	4.82349	-0.98953	0.550148	-1.79866	NA	1
ENSDARG00000103413	1.67651	-0.989312	0.537631	-1.84013	0.0657491	1
ENSDARG00000089362	39.3679	-0.988973	0.505136	-1.95784	0.0502492	0.402602
ENSDARG00000043474	19.5041	-0.988688	0.512505	-1.92913	0.0537148	0.412406
ENSDARG00000059916	11.8036	-0.988369	0.544148	-1.81636	0.0693153	0.457491
ENSDARG00000076952	0.967037	-0.98824	0.484079	-2.04148	0.0412029	1
ENSDARG00000070951	2.4191	-0.988201	0.537226	-1.83945	NA	1
ENSDARG00000029018	7.61	-0.987921	0.557373	-1.77246	NA	1
ENSDARG00000019235	14.5343	-0.987899	0.454928	-2.17155	0.0298896	0.319034
ENSDARG00000104818	15.6139	-0.987055	0.553919	-1.78195	NA	1
ENSDARG00000051852	4.04213	-0.98619	0.503914	-1.95706	NA	1
ENSDARG00000093456	17.824	-0.985465	0.510994	-1.92853	0.0537896	0.412406
ENSDARG00000053684	103.403	-0.985026	0.552185	-1.78387	NA	1
ENSDARG00000103457	5.8556	-0.984666	0.478645	-2.0572	0.0396675	0.365622
ENSDARG00000014137	13.0154	-0.984644	0.471499	-2.08833	0.0367683	0.353361
ENSDARG00000017794	4.94381	-0.984449	0.556704	-1.76835	NA	1
ENSDARG00000076622	8.66946	-0.984366	0.542424	-1.81475	0.0695619	0.457491
ENSDARG00000076128	27.8073	-0.984136	0.373272	-2.63651	0.00837637	0.167405
ENSDARG00000036868	15.2331	-0.98342	0.49499	-1.98675	0.0469503	0.39087
ENSDARG00000057571	13.5687	-0.983271	0.542288	-1.81319	NA	1
ENSDARG00000060434	5.08504	-0.983114	0.495666	-1.98342	NA	1
ENSDARG00000074581	4.4519	-0.982476	0.52615	-1.86729	NA	1
ENSDARG00000071076	5.84783	-0.982323	0.558064	-1.76023	NA	1
ENSDARG00000100596	3.95631	-0.982054	0.525896	-1.86739	NA	1
ENSDARG00000056765	81.0881	-0.982045	0.55579	-1.76693	NA	1
ENSDARG00000076192	4.94436	-0.981758	0.482207	-2.03597	NA	1
ENSDARG00000052011	6.5047	-0.981749	0.542414	-1.80996	0.0703015	0.459315
ENSDARG00000087611	1.36045	-0.981459	0.544742	-1.8017	0.0715932	1
ENSDARG00000086269	23.0775	-0.98101	0.34917	-2.80954	0.00496116	0.126939
ENSDARG00000003469	1.50578	-0.980537	0.509467	-1.92463	NA	1
ENSDARG00000015449	7.75918	-0.980395	0.536784	-1.82642	0.0677864	0.454931
ENSDARG00000079727	4.37563	-0.980264	0.510199	-1.92133	NA	1
ENSDARG00000028275	2.49257	-0.979978	0.548261	-1.78743	0.0738679	0.470149
ENSDARG00000059714	0.994991	-0.979801	0.508696	-1.9261	0.0540915	1
ENSDARG00000062688	10.3676	-0.979795	0.497933	-1.96772	0.0490997	0.400285
ENSDARG00000070025	27.3094	-0.979481	0.340474	-2.87682	0.0040171	0.116551
ENSDARG00000095991	3.9021	-0.979439	0.530404	-1.84659	0.0648064	0.447588
ENSDARG00000025338	10.2968	-0.979439	0.475841	-2.05833	0.039558	0.365484
ENSDARG00000006128	18.0059	-0.979431	0.385523	-2.54052	0.0110687	0.194722
ENSDARG00000010042	4.04162	-0.979424	0.503564	-1.94498	NA	1
ENSDARG00000056206	11.5408	-0.979392	0.528013	-1.85486	0.0636157	0.443771
ENSDARG00000105592	7.52495	-0.979277	0.536741	-1.82449	0.0680784	0.454931
ENSDARG00000021443	10.5941	-0.979219	0.548165	-1.78636	0.0740412	0.470412
ENSDARG00000030224	2.90303	-0.978425	0.557587	-1.75475	0.0793026	0.483931
ENSDARG00000063539	1.63147	-0.978156	0.552627	-1.77001	0.0767252	1
ENSDARG00000040162	4.04262	-0.978068	0.503484	-1.9426	NA	1
ENSDARG00000036375	13.6065	-0.977494	0.538177	-1.8163	0.0693237	0.457491
ENSDARG00000041065	5.40759	-0.977397	0.550621	-1.77508	0.0758847	0.475906
ENSDARG00000059279	16.5017	-0.976784	0.556217	-1.75612	0.0790682	0.483374
ENSDARG00000090976	1.57074	-0.976693	0.523885	-1.86433	NA	1
ENSDARG00000071384	4.76128	-0.976016	0.5184	-1.88275	0.0597346	0.429808
ENSDARG00000055754	2.39761	-0.975331	0.520205	-1.8749	NA	1
ENSDARG00000060948	5.06108	-0.975233	0.552578	-1.76488	0.0775844	0.480381
ENSDARG00000071084	35.6193	-0.974878	0.350898	-2.77824	0.00546545	0.133788
ENSDARG00000030494	2.37065	-0.974825	0.499951	-1.94984	NA	1
ENSDARG00000102456	4.39464	-0.974793	0.483646	-2.01551	NA	1
ENSDARG00000014201	3.18954	-0.973055	0.531489	-1.83081	NA	1
ENSDARG00000056719	15.9688	-0.972867	0.556987	-1.74666	0.0806964	0.485791
ENSDARG00000023174	4.48121	-0.972387	0.503479	-1.93134	NA	1
ENSDARG00000016494	11.2885	-0.971999	0.553312	-1.75669	0.0789704	0.483374
ENSDARG00000039499	3.53176	-0.971642	0.495726	-1.96004	NA	1
ENSDARG00000005924	18.9954	-0.971355	0.444394	-2.1858	0.0288303	0.314406
ENSDARG00000071576	1.44654	-0.971269	0.494176	-1.96543	NA	1
ENSDARG00000027394	5.025	-0.971201	0.495205	-1.96121	NA	1
ENSDARG00000035146	29.7398	-0.971007	0.333245	-2.9138	0.00357064	0.108146
ENSDARG00000092970	3.44972	-0.971002	0.485279	-2.00092	NA	1
ENSDARG00000097827	31.29	-0.970897	0.390874	-2.48392	0.0129947	0.211805
ENSDARG00000051939	2.6515	-0.970782	0.544805	-1.78189	NA	1
ENSDARG00000105619	3.55317	-0.970558	0.55525	-1.74797	0.0804699	0.485564
ENSDARG00000009901	1.65316	-0.970325	0.509448	-1.90466	NA	1
ENSDARG00000020866	14.8264	-0.970323	0.534149	-1.81658	NA	1
ENSDARG00000005821	1.70288	-0.970303	0.534843	-1.81419	0.0696492	1
ENSDARG00000063594	2.7986	-0.970285	0.555517	-1.74663	0.0807009	0.485791
ENSDARG00000062059	4.49479	-0.970105	0.545974	-1.77683	0.0755956	0.475487
ENSDARG00000077982	4.63156	-0.969596	0.510406	-1.89965	NA	1
ENSDARG00000086826	9.29597	-0.969483	0.539627	-1.79658	NA	1
ENSDARG00000056490	27.8998	-0.969323	0.474692	-2.04201	0.041151	0.372815
ENSDARG00000004782	6.15003	-0.969171	0.531497	-1.82348	NA	1
ENSDARG00000100968	3.54325	-0.968938	0.541689	-1.78873	0.0736576	0.469488
ENSDARG00000080000	2.14988	-0.968911	0.556875	-1.73991	0.0818752	1
ENSDARG00000069425	5.10657	-0.968415	0.557954	-1.73565	NA	1
ENSDARG00000003977	2.22968	-0.968175	0.542604	-1.78431	0.0743732	1
ENSDARG00000011459	10.0438	-0.967979	0.515488	-1.87779	0.0604095	0.431618
ENSDARG00000014531	3.94628	-0.967971	0.535838	-1.80646	0.070846	0.461291
ENSDARG00000030110	1.30763	-0.967757	0.501349	-1.93031	NA	1
ENSDARG00000097649	10.5551	-0.967284	0.54607	-1.77136	0.0765015	0.476967
ENSDARG00000008329	11.9867	-0.96692	0.552278	-1.75078	0.0799832	0.484022
ENSDARG00000032435	1.67765	-0.966889	0.549323	-1.76014	0.0783833	1
ENSDARG00000099874	3.15066	-0.966095	0.554442	-1.74246	NA	1
ENSDARG00000075034	6.65969	-0.965657	0.547385	-1.76413	0.0777104	0.480504
ENSDARG00000102565	2.60295	-0.965359	0.557482	-1.73164	0.0833375	0.491997
ENSDARG00000011545	9.73077	-0.965353	0.49634	-1.94494	0.051782	0.405572
ENSDARG00000074275	8.34335	-0.965089	0.529382	-1.82305	0.0682959	0.455058
ENSDARG00000101076	4.63695	-0.965082	0.551709	-1.74926	0.0802464	0.484914
ENSDARG00000101485	3.62553	-0.964866	0.50327	-1.91719	NA	1
ENSDARG00000043102	14.395	-0.964809	0.501498	-1.92385	0.0543731	0.413492
ENSDARG00000053829	5.8693	-0.964692	0.500966	-1.92566	0.0541463	0.412934
ENSDARG00000098390	0.855019	-0.964647	0.481588	-2.00305	0.0451715	1
ENSDARG00000102153	13.4112	-0.96453	0.492421	-1.95875	0.0501418	0.402365
ENSDARG00000031136	1.53373	-0.964401	0.505846	-1.90651	0.0565838	1
ENSDARG00000074362	2.37041	-0.964394	0.553378	-1.74274	NA	1
ENSDARG00000061836	4.49359	-0.964164	0.551985	-1.74672	0.080686	0.485791
ENSDARG00000070960	4.54705	-0.96393	0.50079	-1.92482	NA	1
ENSDARG00000005479	11.1992	-0.963582	0.540013	-1.78437	0.0743638	0.470412
ENSDARG00000017780	4.00028	-0.962802	0.558059	-1.72527	0.0844791	0.495708
ENSDARG00000028148	3.78541	-0.962599	0.504444	-1.90824	NA	1
ENSDARG00000089914	6.67003	-0.962479	0.501143	-1.92057	0.0547863	0.414121
ENSDARG00000104839	8.49814	-0.9623	0.54494	-1.76588	NA	1
ENSDARG00000091236	0.846736	-0.962216	0.481299	-1.99921	0.0455859	1
ENSDARG00000076544	3.29299	-0.962033	0.545521	-1.76351	0.077814	0.480618
ENSDARG00000098798	1.96289	-0.962009	0.499228	-1.92699	NA	1
ENSDARG00000102976	39.8507	-0.96173	0.391541	-2.45627	0.0140387	0.219911
ENSDARG00000104436	8.37132	-0.961491	0.52429	-1.83389	NA	1
ENSDARG00000068787	4.28144	-0.961379	0.489319	-1.96473	NA	1
ENSDARG00000015822	11.3187	-0.960742	0.550703	-1.74457	0.0810594	0.486375
ENSDARG00000027249	211.71	-0.959607	0.395674	-2.42525	0.0152979	0.230441
ENSDARG00000008060	1.00434	-0.959164	0.5015	-1.91259	0.0558005	1
ENSDARG00000097470	1.00434	-0.959164	0.5015	-1.91259	0.0558005	1
ENSDARG00000042559	2.31059	-0.958888	0.530561	-1.80731	NA	1
ENSDARG00000013110	8.31217	-0.958571	0.510389	-1.87812	0.060365	0.431618
ENSDARG00000016825	43.1489	-0.958407	0.511405	-1.87407	NA	1
ENSDARG00000079253	2.34289	-0.957938	0.533272	-1.79634	NA	1
ENSDARG00000087143	2.72998	-0.957712	0.495122	-1.93429	NA	1
ENSDARG00000062376	3.53651	-0.957635	0.510743	-1.87498	NA	1
ENSDARG00000105052	10.207	-0.956846	0.527308	-1.81459	0.0695874	0.457491
ENSDARG00000043148	3.23916	-0.95643	0.475245	-2.0125	NA	1
ENSDARG00000100630	4.78428	-0.955802	0.489705	-1.95179	NA	1
ENSDARG00000006921	8.55214	-0.955614	0.510476	-1.872	0.0612061	0.43532
ENSDARG00000015887	131.361	-0.95556	0.450263	-2.12222	0.0338189	0.338366
ENSDARG00000057881	11.9279	-0.955506	0.557883	-1.71274	NA	1
ENSDARG00000029720	1.88822	-0.955499	0.510283	-1.87249	NA	1
ENSDARG00000098903	3.97027	-0.954935	0.531564	-1.79646	0.072421	0.465882
ENSDARG00000043323	9.91863	-0.954902	0.553744	-1.72444	NA	1
ENSDARG00000057287	6.58558	-0.954684	0.458662	-2.08145	0.0373924	0.355879
ENSDARG00000104642	2.87329	-0.954621	0.485051	-1.96808	NA	1
ENSDARG00000018257	22.61	-0.954308	0.363783	-2.62329	0.00870857	0.169621
ENSDARG00000069293	2.80153	-0.95424	0.493642	-1.93306	NA	1
ENSDARG00000091836	2.21798	-0.954218	0.554213	-1.72175	0.0851143	1
ENSDARG00000019808	12.6981	-0.954124	0.546021	-1.74741	NA	1
ENSDARG00000009430	3.0133	-0.953564	0.54094	-1.76279	NA	1
ENSDARG00000045968	16.1181	-0.953524	0.487271	-1.95687	0.0503632	0.403002
ENSDARG00000054942	5.59326	-0.953487	0.553425	-1.72288	0.0849096	0.496458
ENSDARG00000030236	26.449	-0.95235	0.354629	-2.68548	0.00724247	0.156318
ENSDARG00000040352	6.37591	-0.952284	0.544645	-1.74845	0.0803865	0.485293
ENSDARG00000012311	3.21751	-0.952083	0.488567	-1.94872	NA	1
ENSDARG00000104153	7.31823	-0.951783	0.55807	-1.70549	0.0881028	0.504483
ENSDARG00000069440	4.03448	-0.951073	0.556363	-1.70945	0.0873681	0.503258
ENSDARG00000056228	13.1896	-0.950807	0.400744	-2.37261	0.017663	0.247656
ENSDARG00000076500	3.72562	-0.950725	0.488598	-1.94582	NA	1
ENSDARG00000042835	45.9577	-0.950462	0.370603	-2.56463	0.0103285	0.185632
ENSDARG00000040452	79.899	-0.95013	0.29147	-3.25979	0.00111495	0.0551663
ENSDARG00000036965	5.1859	-0.950062	0.556084	-1.70849	0.0875457	0.503323
ENSDARG00000056087	2.95888	-0.950033	0.491479	-1.93301	NA	1
ENSDARG00000075823	2.4621	-0.949883	0.520579	-1.82466	NA	1
ENSDARG00000061226	24.2282	-0.949789	0.450141	-2.10998	0.0348601	0.342146
ENSDARG00000009194	9.07018	-0.949587	0.539278	-1.76085	0.0782641	0.48174
ENSDARG00000098680	35.3209	-0.949155	0.328653	-2.88801	0.00387682	0.113794
ENSDARG00000027611	6.89455	-0.948968	0.541654	-1.75198	0.0797769	0.483931
ENSDARG00000053222	1.74365	-0.948594	0.5125	-1.85092	NA	1
ENSDARG00000016866	24.4433	-0.948334	0.335072	-2.83024	0.00465133	0.124065
ENSDARG00000104735	6.62527	-0.947753	0.506343	-1.87176	0.0612399	0.43532
ENSDARG00000070425	2.31613	-0.947691	0.557571	-1.69968	0.0891916	1
ENSDARG00000089795	3.08875	-0.947432	0.539465	-1.75624	0.079047	0.483374
ENSDARG00000062082	12.8496	-0.947271	0.474879	-1.99476	0.0460687	0.387391
ENSDARG00000105389	4.71144	-0.947235	0.557401	-1.69938	NA	1
ENSDARG00000035533	2.22996	-0.947214	0.548486	-1.72696	0.0841749	1
ENSDARG00000103294	7.29572	-0.946607	0.498537	-1.89877	0.0575947	0.423631
ENSDARG00000025094	61.8764	-0.94656	0.282108	-3.35531	0.00079275	0.046342
ENSDARG00000071671	5.99114	-0.946065	0.514875	-1.83747	0.0661409	0.451101
ENSDARG00000013360	7.21359	-0.945898	0.547377	-1.72806	0.0839784	0.493923
ENSDARG00000036237	4.68371	-0.945135	0.554767	-1.70366	NA	1
ENSDARG00000075779	3.73441	-0.944872	0.538156	-1.75576	0.0791298	0.483516
ENSDARG00000100913	37.83	-0.94472	0.286387	-3.29875	0.000971149	0.0510483
ENSDARG00000068156	3.86909	-0.94407	0.541293	-1.7441	0.0811412	0.486415
ENSDARG00000043079	1.42393	-0.944053	0.542605	-1.73985	0.0818849	1
ENSDARG00000043802	2.3997	-0.94376	0.507236	-1.86059	NA	1
ENSDARG00000052223	4.0702	-0.94322	0.557578	-1.69164	0.0907148	0.508923
ENSDARG00000017466	5.73846	-0.942729	0.555963	-1.69567	NA	1
ENSDARG00000035420	4.54713	-0.942505	0.531955	-1.77178	0.0764319	0.476939
ENSDARG00000060753	1.22697	-0.942356	0.493662	-1.90891	NA	1
ENSDARG00000104676	9.83174	-0.942016	0.462333	-2.03753	0.0415973	0.374213
ENSDARG00000100985	1.63124	-0.941619	0.555379	-1.69545	0.0899892	1
ENSDARG00000070059	18.4376	-0.94159	0.4771	-1.97357	0.0484305	0.396505
ENSDARG00000011998	5.63795	-0.941574	0.488245	-1.92849	NA	1
ENSDARG00000071565	5.39707	-0.941438	0.555855	-1.69368	0.0903265	0.508923
ENSDARG00000099720	3.99712	-0.94084	0.558053	-1.68593	0.0918086	0.510042
ENSDARG00000036577	72.8516	-0.940626	0.500966	-1.87762	0.0604327	0.431618
ENSDARG00000069484	5.56823	-0.940213	0.536119	-1.75374	0.0794755	0.483931
ENSDARG00000008867	66.1453	-0.93967	0.284523	-3.30261	0.000957879	0.0507757
ENSDARG00000056510	5.63879	-0.939651	0.553323	-1.69819	NA	1
ENSDARG00000058696	7.19358	-0.939527	0.53111	-1.76899	0.0768963	0.478059
ENSDARG00000011473	12.5355	-0.939115	0.536775	-1.74955	0.0801959	0.484842
ENSDARG00000010957	3.00455	-0.938866	0.557728	-1.68338	0.0923022	0.510691
ENSDARG00000090537	2.14893	-0.938803	0.538701	-1.74272	0.0813834	1
ENSDARG00000103914	1.07344	-0.938673	0.500961	-1.87374	0.0609657	1
ENSDARG00000056511	37.6509	-0.938485	0.494448	-1.89805	NA	1
ENSDARG00000019302	30.4796	-0.937653	0.474923	-1.97433	0.0483444	0.396505
ENSDARG00000060148	2.55346	-0.937567	0.551872	-1.69888	0.0893411	0.50856
ENSDARG00000076362	7.5525	-0.93733	0.494484	-1.89557	0.0580166	0.42456
ENSDARG00000031952	2.67341	-0.937234	0.523797	-1.78931	NA	1
ENSDARG00000022712	11.319	-0.936135	0.486986	-1.9223	0.0545675	0.413969
ENSDARG00000070705	3.18849	-0.936132	0.556388	-1.68251	0.0924691	0.510691
ENSDARG00000061231	1.40484	-0.935705	0.547436	-1.70925	0.0874047	1
ENSDARG00000102972	6.31282	-0.935623	0.532644	-1.75656	0.0789924	0.483374
ENSDARG00000067964	2.465	-0.93557	0.528418	-1.77051	NA	1
ENSDARG00000044365	2.95487	-0.935452	0.47262	-1.97929	NA	1
ENSDARG00000079056	2.74171	-0.935405	0.553844	-1.68893	0.0912325	0.509176
ENSDARG00000045959	1.20324	-0.935042	0.511302	-1.82875	0.0674377	1
ENSDARG00000098608	1.94542	-0.93498	0.54414	-1.71827	0.0857469	1
ENSDARG00000068179	6.90444	-0.934506	0.551873	-1.69334	0.0903916	0.508923
ENSDARG00000100000	2.83034	-0.93447	0.555041	-1.68361	0.0922579	0.510691
ENSDARG00000068993	3.20423	-0.934445	0.556823	-1.67817	0.0933134	0.512303
ENSDARG00000087196	3.28369	-0.933762	0.557711	-1.67428	0.0940764	0.512303
ENSDARG00000097208	3.26693	-0.9335	0.55621	-1.67832	0.0932841	0.512303
ENSDARG00000013144	126.355	-0.9333	0.466113	-2.0023	0.0452522	0.386712
ENSDARG00000060165	0.925541	-0.933179	0.498751	-1.87103	0.061341	1
ENSDARG00000086838	4.67649	-0.932783	0.527382	-1.76871	0.0769431	0.478059
ENSDARG00000056998	7.33155	-0.932777	0.493526	-1.89003	0.0587545	0.42642
ENSDARG00000098562	3.56115	-0.932622	0.558068	-1.67116	0.0946896	0.514082
ENSDARG00000078760	4.20337	-0.932535	0.543331	-1.71633	0.0861015	0.50032
ENSDARG00000040137	1.21404	-0.931805	0.545133	-1.70932	0.0873923	1
ENSDARG00000069438	4.73062	-0.931373	0.542456	-1.71696	NA	1
ENSDARG00000012247	1.73668	-0.931266	0.556049	-1.67479	0.093975	1
ENSDARG00000040657	10.4338	-0.931178	0.464809	-2.00336	0.0451391	0.386296
ENSDARG00000079393	6.23984	-0.931147	0.52065	-1.78843	NA	1
ENSDARG00000039497	1.51022	-0.931135	0.502825	-1.85181	NA	1
ENSDARG00000079632	9.76131	-0.931003	0.53661	-1.73497	0.0827462	0.489687
ENSDARG00000053656	49.0304	-0.930953	0.380652	-2.44568	0.0144578	0.222784
ENSDARG00000102184	17.323	-0.930264	0.435294	-2.13709	0.0325904	0.332678
ENSDARG00000071029	2.16925	-0.929829	0.55806	-1.66618	0.0956772	1
ENSDARG00000003961	2.14911	-0.929746	0.551768	-1.68503	0.0919829	1
ENSDARG00000069360	18.8929	-0.929618	0.486932	-1.90913	0.0562447	0.419348
ENSDARG00000058068	6.906	-0.929366	0.553692	-1.67849	0.0932515	0.512303
ENSDARG00000089920	3.76444	-0.929282	0.491048	-1.89245	NA	1
ENSDARG00000074904	1.54261	-0.928945	0.532511	-1.74446	0.0810787	1
ENSDARG00000043128	4.77185	-0.928278	0.492139	-1.88621	NA	1
ENSDARG00000068417	1.90303	-0.928229	0.556569	-1.66777	0.0953612	1
ENSDARG00000001818	1.75716	-0.928147	0.546214	-1.69924	0.0892744	1
ENSDARG00000099695	3.73037	-0.928042	0.486972	-1.90574	NA	1
ENSDARG00000006546	15.8248	-0.92784	0.416732	-2.22647	0.0259829	0.298792
ENSDARG00000039701	2.10723	-0.927645	0.532875	-1.74083	0.0817133	1
ENSDARG00000034262	5.08478	-0.927389	0.556297	-1.66708	0.0954993	0.516247
ENSDARG00000034896	2.03831	-0.92727	0.49312	-1.88041	NA	1
ENSDARG00000019532	22.7739	-0.927043	0.555686	-1.66829	NA	1
ENSDARG00000030560	21.531	-0.926979	0.41727	-2.22153	0.0263148	0.300163
ENSDARG00000007715	2.8298	-0.92671	0.53239	-1.74066	0.0817434	0.487627
ENSDARG00000059646	89.5926	-0.926569	0.25696	-3.60589	0.00031108	0.0273389
ENSDARG00000074244	8.66992	-0.926424	0.544319	-1.70199	0.088758	0.506227
ENSDARG00000101679	1.90408	-0.926218	0.558036	-1.65978	0.0969586	1
ENSDARG00000051824	2.76591	-0.925319	0.533708	-1.73376	NA	1
ENSDARG00000041776	2.7319	-0.924792	0.556982	-1.66036	0.0968416	0.518815
ENSDARG00000046107	3.71654	-0.924742	0.544842	-1.69727	NA	1
ENSDARG00000043932	1.84625	-0.924367	0.511363	-1.80765	NA	1
ENSDARG00000094557	58.0701	-0.924036	0.451319	-2.04741	0.0406174	0.371404
ENSDARG00000076052	4.99131	-0.923948	0.536937	-1.72077	NA	1
ENSDARG00000052417	1.08703	-0.923851	0.551217	-1.67602	0.0937339	1
ENSDARG00000038643	2.43223	-0.923776	0.555601	-1.66266	0.0963806	0.517406
ENSDARG00000012833	1.78215	-0.92347	0.523699	-1.76336	0.0778399	1
ENSDARG00000062634	3.4198	-0.923347	0.548172	-1.68441	0.0921018	0.510691
ENSDARG00000056680	3.63479	-0.923053	0.494479	-1.86672	NA	1
ENSDARG00000104940	18.1028	-0.922555	0.395255	-2.33408	0.0195918	0.258376
ENSDARG00000086945	4.14649	-0.921465	0.552743	-1.66708	0.0954988	0.516247
ENSDARG00000011870	1.28493	-0.92142	0.527571	-1.74653	0.0807185	1
ENSDARG00000102393	3.53906	-0.921374	0.557371	-1.65307	0.0983161	0.522481
ENSDARG00000075964	12.4561	-0.920989	0.416108	-2.21334	0.0268741	0.303888
ENSDARG00000005842	7.75868	-0.920923	0.543418	-1.69469	0.090135	0.508923
ENSDARG00000026406	1.99343	-0.920304	0.528998	-1.73971	NA	1
ENSDARG00000101637	26.4678	-0.92028	0.544483	-1.69019	NA	1
ENSDARG00000055876	2.66746	-0.919964	0.541714	-1.69825	NA	1
ENSDARG00000089838	1.97941	-0.919789	0.558067	-1.64817	0.0993182	1
ENSDARG00000098745	1.08173	-0.919772	0.513566	-1.79095	0.0733008	1
ENSDARG00000053215	10.4331	-0.919537	0.513901	-1.78933	0.0735618	0.469115
ENSDARG00000044968	12.7499	-0.919471	0.462572	-1.98773	0.0468412	0.390479
ENSDARG00000069661	4.11908	-0.919382	0.550005	-1.67159	0.0946055	0.513847
ENSDARG00000013056	17.5787	-0.919259	0.55804	-1.6473	0.0994964	0.525301
ENSDARG00000094578	6.50847	-0.919255	0.543803	-1.69042	0.090948	0.509176
ENSDARG00000032532	23.6161	-0.919086	0.487524	-1.88521	0.0594013	0.428813
ENSDARG00000015355	2.26004	-0.918778	0.556636	-1.65059	0.0988221	1
ENSDARG00000069755	1.38092	-0.918726	0.518353	-1.7724	0.0763288	1
ENSDARG00000070792	1.0522	-0.918247	0.537546	-1.70822	0.0875951	1
ENSDARG00000097804	2.88749	-0.917426	0.5324	-1.72319	NA	1
ENSDARG00000039677	18.3554	-0.916966	0.424717	-2.15901	0.0308496	0.322824
ENSDARG00000011334	2.31878	-0.916219	0.488905	-1.87402	NA	1
ENSDARG00000052765	4.9954	-0.916194	0.500429	-1.83082	NA	1
ENSDARG00000045694	2.59323	-0.915922	0.534635	-1.71317	0.0866809	0.501215
ENSDARG00000102477	6.1971	-0.915652	0.545401	-1.67886	0.0931796	0.512303
ENSDARG00000071040	11.2128	-0.915359	0.500789	-1.82784	0.0675742	0.45471
ENSDARG00000042732	57.7091	-0.915079	0.286432	-3.19475	0.00139952	0.0627936
ENSDARG00000030157	6.31275	-0.914669	0.540745	-1.6915	0.0907416	0.508923
ENSDARG00000052905	6.01425	-0.914622	0.476138	-1.92092	NA	1
ENSDARG00000074868	5.99329	-0.914605	0.511111	-1.78944	0.0735434	0.469115
ENSDARG00000005453	15.7661	-0.914177	0.41718	-2.19133	0.0284282	0.312373
ENSDARG00000040528	2.24972	-0.914024	0.554968	-1.64698	0.0995614	1
ENSDARG00000017687	16.3574	-0.91298	0.509537	-1.79178	0.0731678	0.468028
ENSDARG00000062347	5.26813	-0.912931	0.508941	-1.79379	0.0728473	0.467644
ENSDARG00000059978	3.33565	-0.911931	0.523117	-1.74326	NA	1
ENSDARG00000004861	12.5338	-0.911879	0.53788	-1.69532	NA	1
ENSDARG00000062936	8.19139	-0.911677	0.517206	-1.7627	0.0779517	0.480974
ENSDARG00000098222	5.20664	-0.911521	0.550246	-1.65657	0.0976068	0.520338
ENSDARG00000062359	2.69134	-0.911492	0.523258	-1.74196	NA	1
ENSDARG00000038658	2.95282	-0.911104	0.476873	-1.91058	NA	1
ENSDARG00000098899	2.58456	-0.910925	0.557085	-1.63516	0.102015	0.529908
ENSDARG00000032868	66.5504	-0.910629	0.345181	-2.63812	0.00833669	0.16704
ENSDARG00000094037	4.13359	-0.910617	0.543255	-1.67622	0.0936947	0.512303
ENSDARG00000025034	4.0009	-0.910492	0.50485	-1.80349	NA	1
ENSDARG00000036670	2.13631	-0.910388	0.535292	-1.70073	NA	1
ENSDARG00000017036	2.6669	-0.910239	0.528313	-1.72292	NA	1
ENSDARG00000088750	13.0471	-0.909981	0.505012	-1.8019	0.0715613	0.463654
ENSDARG00000011600	4.25678	-0.909898	0.556114	-1.63617	0.101804	0.52988
ENSDARG00000062420	14.6155	-0.909771	0.474069	-1.91907	0.0549759	0.414812
ENSDARG00000062401	7.40232	-0.909644	0.469998	-1.93542	0.0529389	0.410032
ENSDARG00000040628	2.41004	-0.909595	0.499604	-1.82063	NA	1
ENSDARG00000034568	4.72347	-0.909568	0.497324	-1.82892	0.0674108	0.454335
ENSDARG00000036846	6.45631	-0.909174	0.542025	-1.67736	0.0934714	0.512303
ENSDARG00000044751	23.0569	-0.908802	0.484001	-1.87769	0.0604242	0.431618
ENSDARG00000103924	1.53609	-0.90871	0.502105	-1.8098	0.0703266	1
ENSDARG00000091127	5.67367	-0.908604	0.552137	-1.64561	NA	1
ENSDARG00000086569	4.42154	-0.9085	0.551001	-1.64882	0.0991851	0.525051
ENSDARG00000043465	8.60851	-0.908393	0.506725	-1.79267	0.0730252	0.467808
ENSDARG00000024092	15.7962	-0.908258	0.504449	-1.80049	0.0717827	0.463948
ENSDARG00000091859	4.09885	-0.907795	0.536588	-1.69179	0.090686	0.508923
ENSDARG00000038056	13.4407	-0.907761	0.445837	-2.03608	0.0417421	0.374213
ENSDARG00000098181	1.7986	-0.907567	0.533708	-1.7005	0.0890377	1
ENSDARG00000033444	5.57944	-0.907284	0.529134	-1.71466	0.0864082	0.501122
ENSDARG00000095580	2.64967	-0.907257	0.544302	-1.66683	0.0955489	0.516293
ENSDARG00000002656	10.8787	-0.907178	0.508228	-1.78498	0.0742641	0.470412
ENSDARG00000052094	4.28298	-0.906838	0.557703	-1.62602	0.103945	0.532478
ENSDARG00000057992	2.80612	-0.906813	0.504885	-1.79608	NA	1
ENSDARG00000092394	60.4473	-0.906761	0.240798	-3.76565	0.000166113	0.0203439
ENSDARG00000061580	4.4147	-0.906755	0.513518	-1.76577	0.0774345	0.479926
ENSDARG00000093760	5.70102	-0.906643	0.555914	-1.63091	0.10291	0.531386
ENSDARG00000091298	2.72067	-0.905828	0.552372	-1.63989	NA	1
ENSDARG00000029124	3.09048	-0.905493	0.556657	-1.62666	0.103809	0.532478
ENSDARG00000087704	3.46629	-0.905355	0.557416	-1.6242	NA	1
ENSDARG00000003754	10.6018	-0.905255	0.533004	-1.6984	0.0894323	0.508849
ENSDARG00000012177	12.1764	-0.905223	0.430201	-2.10418	0.0353623	0.34463
ENSDARG00000086162	1.67933	-0.905125	0.539556	-1.67754	NA	1
ENSDARG00000096546	3.41567	-0.904542	0.557884	-1.62138	0.104936	0.534162
ENSDARG00000070625	3.27929	-0.90383	0.556073	-1.62538	0.104082	0.532478
ENSDARG00000057575	4.97383	-0.903264	0.555137	-1.6271	0.103716	0.532442
ENSDARG00000086739	5.24081	-0.903199	0.55239	-1.63507	0.102034	0.529908
ENSDARG00000070903	15.102	-0.903167	0.461922	-1.95524	0.0505549	0.403283
ENSDARG00000054848	7.26793	-0.902575	0.557242	-1.61972	NA	1
ENSDARG00000017261	12.2506	-0.901619	0.47534	-1.89679	0.0578559	0.424063
ENSDARG00000046013	1.31444	-0.901567	0.537485	-1.67738	0.0934679	1
ENSDARG00000070480	5.89327	-0.901455	0.552255	-1.63232	NA	1
ENSDARG00000101959	1.17392	-0.901454	0.488314	-1.84605	NA	1
ENSDARG00000014496	5.97905	-0.901343	0.556771	-1.61887	0.105474	0.534623
ENSDARG00000060845	1.97395	-0.901207	0.545915	-1.65082	0.0987754	1
ENSDARG00000053665	3.37781	-0.901136	0.473973	-1.90124	NA	1
ENSDARG00000040764	29.0761	-0.901073	0.475196	-1.89621	0.0579318	0.424372
ENSDARG00000101300	8.58224	-0.900958	0.549545	-1.63946	0.101117	0.528864
ENSDARG00000003449	4.83401	-0.900897	0.527301	-1.70851	0.0875424	0.503323
ENSDARG00000008772	1.904	-0.900786	0.491283	-1.83354	NA	1
ENSDARG00000022456	107.08	-0.900726	0.404694	-2.2257	0.0260345	0.298792
ENSDARG00000087457	2.24248	-0.900691	0.545095	-1.65236	0.098462	1
ENSDARG00000071233	3.72712	-0.900667	0.531579	-1.69432	0.0902037	0.508923
ENSDARG00000055036	1.61489	-0.900653	0.487227	-1.84853	NA	1
ENSDARG00000092892	1.93104	-0.900474	0.548866	-1.64061	0.100878	1
ENSDARG00000028099	6.49555	-0.900185	0.557598	-1.6144	0.106441	0.534887
ENSDARG00000029242	5.63838	-0.899587	0.527893	-1.70411	0.0883605	0.504808
ENSDARG00000099129	14.8885	-0.899512	0.389173	-2.31134	0.0208139	0.266008
ENSDARG00000079636	18.8282	-0.899191	0.38246	-2.35107	0.0187195	0.256073
ENSDARG00000014378	3.42319	-0.89815	0.549478	-1.63455	0.102143	0.53026
ENSDARG00000077582	2.55108	-0.898107	0.553934	-1.62132	NA	1
ENSDARG00000075670	1.39701	-0.898005	0.538752	-1.66683	0.0955491	1
ENSDARG00000103097	1.43125	-0.898001	0.469348	-1.9133	0.0557102	1
ENSDARG00000059956	5.165	-0.897932	0.545312	-1.64664	0.0996326	0.525581
ENSDARG00000074319	12.5717	-0.897907	0.46536	-1.92949	0.05367	0.412406
ENSDARG00000071871	3.71045	-0.897795	0.558067	-1.60876	0.10767	0.536129
ENSDARG00000056781	22.7938	-0.897117	0.55588	-1.61387	NA	1
ENSDARG00000078362	5.53211	-0.896817	0.557113	-1.60976	NA	1
ENSDARG00000012035	2.4383	-0.896585	0.557665	-1.60775	0.10789	0.536802
ENSDARG00000082753	1839.19	-0.896545	0.227863	-3.93457	8.33443e-05	0.0161085
ENSDARG00000098108	1.32883	-0.896148	0.510994	-1.75374	0.0794758	1
ENSDARG00000103231	3.37101	-0.895814	0.47351	-1.89186	NA	1
ENSDARG00000075437	27.9763	-0.895666	0.37328	-2.39945	0.0164197	0.239027
ENSDARG00000042641	1.9821	-0.895664	0.503156	-1.78009	NA	1
ENSDARG00000003680	26.4751	-0.895192	0.460088	-1.9457	0.0516911	0.405365
ENSDARG00000002172	2.42126	-0.895066	0.555522	-1.61122	NA	1
ENSDARG00000029524	6.59826	-0.894885	0.538345	-1.66229	0.0964551	0.517406
ENSDARG00000010727	6.89974	-0.894416	0.469254	-1.90604	0.0566456	0.421088
ENSDARG00000013087	14.0812	-0.894233	0.526789	-1.69752	0.0895989	0.508875
ENSDARG00000102555	8.02819	-0.893684	0.549611	-1.62603	0.103943	0.532478
ENSDARG00000061249	25.4592	-0.893622	0.532976	-1.67666	NA	1
ENSDARG00000034093	2.39575	-0.893523	0.55515	-1.60952	0.107503	1
ENSDARG00000073978	2.41947	-0.893433	0.487483	-1.83275	NA	1
ENSDARG00000057427	2.687	-0.893332	0.474861	-1.88125	NA	1
ENSDARG00000103917	2.6933	-0.89234	0.553077	-1.61341	NA	1
ENSDARG00000102590	21.2228	-0.892057	0.381136	-2.34052	0.019257	0.258109
ENSDARG00000098184	1.00209	-0.892045	0.532441	-1.67539	0.0938583	1
ENSDARG00000044615	1.8806	-0.89152	0.547867	-1.62726	0.103683	1
ENSDARG00000103900	2.1971	-0.891308	0.558065	-1.59714	0.110234	1
[truncated: 19,710 more rows]
